# Supplementary material for: Identification of Specific Circular RNA Expression Patterns and MicroRNA Interaction Networks in Mesial Temporal Lobe Epilepsy
Source: Front Genet. 2020 Sep 25;11:564301. doi: 10.3389/fgene.2020.564301 (PMC7546880; doi:10.3389/fgene.2020.564301)
Supplement: Supplementary Table 1 — Clinical details of each tissue sample file indicating whether an individual is in control or disease group and the brain region. Details on the percentage of uniquely mapped reads and the total circRNAs detected by either CIRCexplorer2 or DCC and those commonly detected by both tools are also provided. [file Table_1.XLSX]

## Sheet: Sheet1
Sample	Status	Region	SUDEP Risk	Uniquely mapped reads	CIRCexplorer2	DCC	Common
SUDEP_001	Control	hippocampus	NA	0.8578	7557	2306	1082
SUDEP_002	sudep	hippocampus	less	0.9022	12728	3101	1286
SUDEP_003	Control	cortex	NA	0.8865	11419	2830	1947
SUDEP_004	sudep	cortex	less	0.92	15202	3352	1490
SUDEP_005	Control	hippocampus	NA	0.8992	14832	3372	1610
SUDEP_006	sudep	hippocampus	great	0.9229	14629	3413	1497
SUDEP_007	Control	cortex	NA	0.8966	12777	3146	1636
SUDEP_008	sudep	cortex	less	0.9104	10982	2686	1830
SUDEP_009	Control	hippocampus	NA	0.9005	13126	3085	1228
SUDEP_010	sudep	hippocampus	less	0.9044	9091	2379	1198
SUDEP_011	Control	cortex	NA	0.9078	12660	3108	1526
SUDEP_012	sudep	cortex	great	0.9112	13450	3213	1391
SUDEP_013	Control	hippocampus	NA	0.8896	15015	3442	1711
SUDEP_014	sudep	hippocampus	none	0.8983	11353	2864	1017
SUDEP_015	Control	cortex	NA	0.905	13913	3389	1507
SUDEP_016	sudep	cortex	less	0.9294	13330	3103	1671
SUDEP_017	Control	hippocampus	NA	0.8898	10920	2719	1193
SUDEP_018	sudep	hippocampus	great	0.9232	15095	3346	1449
SUDEP_019	Control	cortex	NA	0.9093	15865	3623	1996
SUDEP_020	sudep	cortex	none	0.9202	11283	2772	1453
SUDEP_021	sudep	cortex	great	0.9104	12495	3201	1692
SUDEP_022	sudep	hippocampus	great	0.8851	14043	2836	1844
SUDEP_023	sudep	hippocampus	great	0.9133	16476	2880	1556
SUDEP_024	sudep	hippocampus	great	0.8865	10760	2470	1379
SUDEP_025	sudep	hippocampus	less	0.9063	18297	2994	1737
SUDEP_026	sudep	hippocampus	less	0.8738	10893	2609	1513
SUDEP_027	Control	hippocampus	NA	0.892	14304	2769	1639
SUDEP_028	sudep	hippocampus	less	0.8773	11278	2542	1306
SUDEP_029	Control	hippocampus	NA	0.8751	9814	2507	1573
SUDEP_030	sudep	hippocampus	less	0.8945	8222	2273	1234
SUDEP_031	sudep	hippocampus	less	0.9098	9478	2411	1370
SUDEP_032	sudep	hippocampus	great	0.9156	14312	2845	1756
SUDEP_033	Control	cortex	NA	0.8819	4933	1749	1329
SUDEP_034	sudep	hippocampus	great	0.8977	9956	2500	1506
SUDEP_035	sudep	cortex	less	0.8737	5779	1990	1596
SUDEP_036	sudep	hippocampus	great	0.914	13822	2828	1738
SUDEP_037	Control	hippocampus	NA	0.8939	7055	2188	1456
SUDEP_038	sudep	hippocampus	less	0.9102	10717	2530	1619
