# Supplementary material for: Identification of Specific Circular RNA Expression Patterns and MicroRNA Interaction Networks in Mesial Temporal Lobe Epilepsy
Source: Front Genet. 2020 Sep 25;11:564301. doi: 10.3389/fgene.2020.564301 (PMC7546880; doi:10.3389/fgene.2020.564301)
Supplement: Supplementary Table 2 — The miRNAs and their binding sites as GRCh38 coordinates for each circRNA. [file Table_2.XLSX]

## Sheet: Sheet1
BNIP3L	Binding Location	CAMSAP1	Binding Location	FBXL4	Binding Location	HOMER1	Binding Location	NMD3	Binding Location	RPS6KC1	Binding Location	TLL1	Binding Location
hsa-miR-873-5p	chr8:26391243-26391250	hsa-miR-514a-3p	chr9:135881708-135881728	hsa-miR-375	chr6:98899275-98899297	hsa-miR-193b-3p	chr5:79451054-79451072	hsa-miR-212-5p	chr3:161224998-161225020	hsa-miR-944	chr1:213117317-213117329	hsa-miR-330-5p	chr4:165994440-165994462
hsa-miR-6720-5p	chr8:26391294-26391316	hsa-miR-514b-3p	chr9:135881708-135881728	hsa-miR-182-5p	chr6:98899313-98899338	hsa-miR-193a-3p	chr5:79451054-79451075	hsa-miR-6835-3p	chr3:161227267-161227286	hsa-miR-892c-5p	chr1:213117325-213117345	hsa-miR-326	chr4:165994443-165994462
hsa-miR-6512-3p	chr8:26391295-26391316	hsa-miR-193a-3p	chr9:135881713-135881734	hsa-miR-5579-3p	chr6:98899342-98899366	hsa-miR-337-3p	chr5:79456884-79456906	hsa-miR-642b-5p	chr3:161227277-161227300	hsa-miR-1286	chr1:213117338-213117358	hsa-miR-760	chr4:165994445-165994464
hsa-miR-1193	chr8:26391307-26391329	hsa-miR-193b-3p	chr9:135881713-135881734	hsa-miR-590-5p	chr6:98899343-98899363	hsa-miR-376a-3p	chr5:79456907-79456928	hsa-miR-330-3p	chr3:161227286-161227311	hsa-miR-3619-5p	chr1:213117338-213117360	hsa-miR-1287-5p	chr4:166003546-166003567
hsa-miR-3605-5p	chr8:26391313-26391337	hsa-miR-4701-5p	chr9:135881715-135881734	hsa-miR-21-5p	chr6:98899343-98899364	hsa-miR-376b-3p	chr5:79456907-79456929	hsa-miR-498	chr3:161227293-161227319	hsa-miR-214-3p	chr1:213117339-213117360	hsa-miR-3174	chr4:166007969-166007992
hsa-miR-136-5p	chr8:26391328-26391351	hsa-miR-588	chr9:135881715-135881735	hsa-miR-513a-5p	chr6:98899349-98899365	hsa-miR-217	chr5:79456928-79456949	hsa-miR-3184-5p	chr3:161227313-161227336	hsa-miR-761	chr1:213117339-213117360	hsa-miR-515-5p	chr4:166007975-166007998
hsa-miR-186-5p	chr8:26391346-26391369	hsa-miR-128-3p	chr9:135881746-135881765	hsa-miR-3150b-3p	chr6:98899355-98899375	hsa-miR-6807-3p	chr5:79456928-79456950	hsa-miR-423-5p	chr3:161227314-161227336	hsa-miR-3200-5p	chr1:213117352-213117374	hsa-miR-519e-5p	chr4:166007977-166007998
hsa-miR-146b-5p	chr8:26391396-26391417	hsa-miR-216a-3p	chr9:135881746-135881767	hsa-miR-4784	chr6:98899355-98899376	hsa-miR-138-5p	chr5:79456939-79456959	hsa-miR-455-3p	chr3:161233415-161233433	hsa-miR-510-5p	chr1:213117377-213117399
hsa-miR-216a-3p	chr8:26391396-26391423	hsa-miR-3681-3p	chr9:135881746-135881769	hsa-miR-4306	chr6:98899357-98899376	hsa-miR-7-5p	chr5:79456980-79457000	hsa-miR-24-3p	chr3:161233417-161233437	hsa-miR-421	chr1:213129545-213129567
hsa-miR-7153-5p	chr8:26391398-26391417	hsa-miR-376c-3p	chr9:135882876-135882896	hsa-miR-4644	chr6:98899357-98899379	hsa-miR-3617-5p	chr5:79456982-79457002	hsa-miR-223-3p	chr3:161233446-161233467	hsa-miR-671-5p	chr1:213129585-213129607
hsa-miR-146a-5p	chr8:26391399-26391417	hsa-miR-1277-3p	chr9:135883041-135883062	hsa-miR-185-5p	chr6:98899357-98899381	hsa-miR-641	chr5:79456982-79457005	hsa-miR-29a-3p	chr3:161234727-161234742	hsa-miR-576-5p	chr1:213129608-213129629
hsa-miR-128-3p	chr8:26391402-26391423			hsa-miR-642a-3p	chr6:98899383-98899403	hsa-miR-556-5p	chr5:79456987-79457011	hsa-miR-29b-3p	chr3:161234727-161234742
hsa-miR-3681-3p	chr8:26391402-26391423			hsa-miR-642b-3p	chr6:98899383-98899404			hsa-miR-29c-3p	chr3:161234727-161234742
hsa-miR-27a-3p	chr8:26391405-26391424			hsa-miR-127-3p	chr6:98899458-98899478			hsa-miR-653-5p	chr3:161234732-161234753
hsa-miR-27b-3p	chr8:26391405-26391424			hsa-miR-873-3p	chr6:98905501-98905523			hsa-miR-216b-5p	chr3:161235186-161235209
hsa-miR-138-5p	chr8:26395258-26395285			hsa-miR-520a-5p	chr6:98905515-98905535
hsa-miR-370-3p	chr8:26395267-26395288			hsa-miR-525-5p	chr6:98905515-98905536
hsa-miR-6893-3p	chr8:26395267-26395288			hsa-miR-584-5p	chr6:98905545-98905562
hsa-miR-942-5p	chr8:26408009-26408030			hsa-miR-3171	chr6:98905565-98905588
hsa-miR-934	chr8:26408060-26408085			hsa-miR-2467-3p	chr6:98905573-98905598
hsa-miR-1-3p	chr8:26408077-26408098			hsa-miR-149-5p	chr6:98905592-98905615
hsa-miR-206	chr8:26408077-26408098			hsa-miR-24-3p	chr6:98905594-98905617
hsa-miR-613	chr8:26408081-26408098			hsa-miR-199a-3p	chr6:98905598-98905619
hsa-miR-670-3p	chr8:26408258-26408278			hsa-miR-199b-3p	chr6:98905598-98905619
hsa-miR-4640-3p	chr8:26408281-26408303			hsa-miR-3129-5p	chr6:98905598-98905619
				hsa-miR-450b-5p	chr6:98905604-98905625
				hsa-miR-142-3p	chr6:98905636-98905658
				hsa-miR-892c-5p	chr6:98905649-98905670
				hsa-miR-499a-5p	chr6:98917444-98917465
				hsa-miR-153-3p	chr6:98917475-98917497
				hsa-miR-382-3p	chr6:98917496-98917515
				hsa-miR-526b-5p	chr6:98917519-98917542
				hsa-miR-149-5p	chr6:98926616-98926638
				hsa-miR-760	chr6:98926618-98926636
				hsa-miR-6852-3p	chr6:98926638-98926654
				hsa-miR-3909	chr6:98926638-98926658
				hsa-miR-378b	chr6:98926829-98926847
				hsa-miR-378e	chr6:98926829-98926847
				hsa-miR-378f	chr6:98926829-98926848
				hsa-miR-378h	chr6:98926829-98926849
				hsa-miR-378i	chr6:98926829-98926849
				hsa-miR-422a	chr6:98926829-98926850
				hsa-miR-378d	chr6:98926829-98926853
				hsa-miR-378a-3p	chr6:98926829-98926855
				hsa-miR-33b-5p	chr6:98926841-98926860
				hsa-miR-33a-5p	chr6:98926841-98926862
				hsa-miR-149-5p	chr6:98926917-98926939
				hsa-miR-1307-3p	chr6:98926921-98926942
				hsa-miR-605-3p	chr6:98926930-98926950
				hsa-miR-374a-5p	chr6:98926939-98926960
				hsa-miR-374b-5p	chr6:98926939-98926960
				hsa-miR-489-3p	chr6:98926982-98927004
				hsa-miR-513a-5p	chr6:98927718-98927736
				hsa-miR-345-3p	chr6:98927765-98927787
				hsa-miR-628-5p	chr6:98927779-98927801
				hsa-miR-105-5p	chr6:98927794-98927812
				hsa-miR-7853-5p	chr6:98927794-98927815
