# Supplementary material for: Identification of Specific Circular RNA Expression Patterns and MicroRNA Interaction Networks in Mesial Temporal Lobe Epilepsy
Source: Front Genet. 2020 Sep 25;11:564301. doi: 10.3389/fgene.2020.564301 (PMC7546880; doi:10.3389/fgene.2020.564301)
Supplement: Supplementary Table 3 — GSEA terms generated by SetRank for the linear targets of miRNAs with binding sites on circRNAs. The SetRank is a score of significance as each term is ranked on its importance. [file Table_3.XLSX]

## Sheet: Sheet1
BNIP3L	database	SetRank	FBXL4	database	SetRank	HOMER1	database	SetRank	NMD3	database	SetRank	RPS6KC1	database	SetRank	TLL1	database	SetRank
intracellular non-membrane-bounded organelle	GOCC	0.0736483	protein localization	GOBP	0.00406132	intracellular organelle part	GOCC	0.147498	heterocyclic compound binding	GOMF	0.0370288	organic cyclic compound binding	GOMF	0.0327113	intracellular part	GOCC	0.182634
cellular macromolecule biosynthetic process	GOBP	0.0270725	regulation of protein modification process	GOBP	0.00395855	cytoplasmic part	GOCC	0.0409578	catalytic activity	GOMF	0.00815124	heterocyclic compound binding	GOMF	0.0279584	binding	GOMF	0.146028
regulation of nucleic acid-templated transcription	GOBP	0.0213117	Gene Expression	REACTOME	0.00179125	nucleus	GOCC	0.0300907	nuclear lumen	GOCC	0.00716696	ion binding	GOMF	0.0102013	intracellular organelle	GOCC	0.0366591
negative regulation of metabolic process	GOBP	0.0158802	endoplasmic reticulum	GOCC	0.00157386	heterocyclic compound binding	GOMF	0.021183	regulation of biological quality	GOBP	0.00653285	developmental process	GOBP	0.00688645	intracellular membrane-bounded organelle	GOCC	0.0626088
organic cyclic compound biosynthetic process	GOBP	0.0158499	proteolysis	GOBP	0.00110017	response to stimulus	GOBP	0.0193611	extracellular region part	GOCC	0.00356777	membrane part	GOCC	0.00505167	positive regulation of histone modification	GOBP	0.019018
nucleobase-containing compound biosynthetic process	GOBP	0.012876	symbiosis, encompassing mutualism through parasitism	GOBP	0.0011856	ion binding	GOMF	0.00738695	nucleic acid binding	GOMF	0.00462252	regulation of cellular component organization	GOBP	0.00373996	small GTPase mediated signal transduction	GOBP	0.019018
regulation of cell communication	GOBP	0.0114992	positive regulation of cellular catabolic process	GOBP	0.00110866	bounding membrane of organelle	GOCC	0.00383231	animal organ development	GOBP	0.00307636	metal ion binding	GOMF	0.00375388	positive regulation of lamellipodium assembly	GOBP	0.019018
macromolecular complex subunit organization	GOBP	0.0110322	response to hormone	GOBP	0.0010016	catalytic activity	GOMF	0.00869453	cellular response to chemical stimulus	GOBP	0.00281411	Immune System	REACTOME	0.00244992	intracellular organelle part	GOCC	0.0408314
anatomical structure morphogenesis	GOBP	0.0101815	Metabolism of proteins	REACTOME	0.00164467	metal ion binding	GOMF	0.00449155	nucleoside phosphate binding	GOMF	0.00314874	regulation of intracellular signal transduction	GOBP	0.00224768	nucleus	GOCC	0.0468139
regulation of signal transduction	GOBP	0.00933317	Vesicle-mediated transport	REACTOME	0.000903653	nucleic acid binding	GOMF	0.00715035	protein localization	GOBP	0.00265721	macromolecular complex assembly	GOBP	0.0019492	DNA repair	GOBP	0.019018
transferase activity	GOMF	0.00839366	Post-translational protein modification	REACTOME	0.000822534	enzyme binding	GOMF	0.00414736	Signal Transduction	REACTOME	0.00192339	Metabolism	REACTOME	0.00218008	cytoskeletal protein binding	GOMF	0.0274246
enzyme binding	GOMF	0.00793922	actin cytoskeleton	GOCC	0.000601363	cellular component assembly	GOBP	0.00432676	Metabolism of proteins	REACTOME	0.00157669	macromolecular complex binding	GOMF	0.00192413	actin binding	GOMF	0.0247304
phosphate-containing compound metabolic process	GOBP	0.00686834	Metabolism of lipids and lipoproteins	REACTOME	0.000622569	vesicle	GOCC	0.00584243	Immune System	REACTOME	0.00177004	Signal Transduction	REACTOME	0.00234123	protein binding	GOMF	0.0616501
regulation of localization	GOBP	0.0066514	cellular component disassembly	GOBP	0.000606615	Deregulated CDK5 triggers multiple neurodegenerative pathways in Alzheimer's disease models	REACTOME	0.00368886	zinc ion binding	GOMF	0.00149366	positive regulation of signaling	GOBP	0.00205345	DNA Repair	REACTOME	0.019018
transcription, DNA-templated	GOBP	0.00649117	embryo development	GOBP	0.000817844	complex of collagen trimers	GOCC	0.00368886	Metabolism	REACTOME	0.00164517	intracellular signal transduction	GOBP	0.0020712	negative regulation of fat cell differentiation	GOBP	0.019018
multi-organism process	GOBP	0.0063025	nuclear speck	GOCC	0.000572995	plasma membrane bounded cell projection	GOCC	0.004093	polymeric cytoskeletal fiber	GOCC	0.00144184	membrane protein complex	GOCC	0.00174818	skeletal muscle contraction	GOBP	0.019018
extracellular vesicle	GOCC	0.00580721	intracellular transport	GOBP	0.00177872				Gene Expression	REACTOME	0.00166621	Metabolism of proteins	REACTOME	0.00178918
plasma membrane bounded cell projection	GOCC	0.00542525	Neutrophil degranulation	REACTOME	0.000556756				extracellular region	GOCC	0.00388846	anion binding	GOMF	0.00384809
response to endogenous stimulus	GOBP	0.00538011	Golgi membrane	GOCC	0.000596269				negative regulation of skeletal muscle tissue development	GOBP	0.00144184	centrosome	GOCC	0.00173036
protein localization	GOBP	0.00509076	Transcriptional Regulation by TP53	REACTOME	0.000587391				Condensation of Prophase Chromosomes	REACTOME	0.00144184	protein dimerization activity	GOMF	0.00177386
peristalsis	GOBP	0.00103779	protein phosphorylation	GOBP	0.000962135
response to gravity	GOBP	0.00103779	cellular response to inorganic substance	GOBP	0.0005583
protein transport	GOBP	0.0028629	response to extracellular stimulus	GOBP	0.000612619
Golgi apparatus	GOCC	0.00308389	cell cortex	GOCC	0.00056996
identical protein binding	GOMF	0.00264934	regulation of cellular response to stress	GOBP	0.000799185
Metabolism of proteins	REACTOME	0.00331926	Signaling by GPCR	REACTOME	0.0005988
regulation of protein modification process	GOBP	0.00468586	EGF/EGFR Signaling Pathway	WikiPathways	0.000558507
molecular transducer activity	GOMF	0.00243789	regulation of actin cytoskeleton organization	GOBP	0.000551813
cell death	GOBP	0.00189104	cognition	GOBP	0.00056412
molecular function regulator	GOMF	0.00191598	Fatty acid, triacylglycerol, and ketone body metabolism	REACTOME	0.000548773
reproduction	GOBP	0.00279427	Cellular Senescence	REACTOME	0.000555462
regulation of protein localization	GOBP	0.00285905	mitochondrial inner membrane	GOCC	0.000584655
nuclear envelope	GOCC	0.00125733	positive regulation of maintenance of sister chromatid cohesion	GOBP	0.000548773
mitochondrial part	GOCC	0.0012821
mitochondrion	GOCC	0.00265956
nuclear body	GOCC	0.00181289
regulation of programmed cell death	GOBP	0.00260845
symbiosis, encompassing mutualism through parasitism	GOBP	0.00198877
generation of neurons	GOBP	0.00303275
positive regulation of developmental process	GOBP	0.0024447
response to hormone	GOBP	0.00232521
transferase complex	GOCC	0.00155097
regulation of transcription from RNA polymerase II promoter	GOBP	0.00395736
regulation of organelle organization	GOBP	0.00377684
membrane organization	GOBP	0.00209183
purine nucleotide binding	GOMF	0.00372506
Adaptive Immune System	REACTOME	0.00146734
negative regulation of macromolecule biosynthetic process	GOBP	0.00346464
anatomical structure formation involved in morphogenesis	GOBP	0.00152564
positive regulation of immune system process	GOBP	0.00178648
zinc ion binding	GOMF	0.00126334
regulation of catabolic process	GOBP	0.00331192
negative regulation of multicellular organismal process	GOBP	0.0015887
biological adhesion	GOBP	0.00166487
head development	GOBP	0.00136962
cellular homeostasis	GOBP	0.00131112
mRNA metabolic process	GOBP	0.00144449
protein domain specific binding	GOMF	0.00188577
positive regulation of cellular catabolic process	GOBP	0.00164977
chromosomal part	GOCC	0.00165609
protein catabolic process	GOBP	0.00126675
cytoplasmic vesicle membrane	GOCC	0.00128752
Metabolism of lipids and lipoproteins	REACTOME	0.00120844
modification-dependent macromolecule catabolic process	GOBP	0.00115111
nitrogen compound transport	GOBP	0.00382374
embryo development	GOBP	0.00217368
nucleobase-containing compound catabolic process	GOBP	0.00123893
regulation of proteolysis	GOBP	0.00147988
regulation of cellular response to stress	GOBP	0.00123463
secretion by cell	GOBP	0.00122393
syndecan binding	GOMF	0.00103779
actin filament-based process	GOBP	0.00110923
tissue morphogenesis	GOBP	0.00133425
alpha-N-acetylgalactosaminide alpha-2,6-sialyltransferase activity	GOMF	0.00103779
positive regulation of organelle organization	GOBP	0.00142926
chromosome organization	GOBP	0.00160136
organic hydroxy compound metabolic process	GOBP	0.00103779
Ras GTPase binding	GOMF	0.00103779
regulation of cellular localization	GOBP	0.00258682
male gamete generation	GOBP	0.00103779
regulation of cytoplasmic transport	GOBP	0.00116412
Cytokine Signaling in Immune system	REACTOME	0.00137799
response to cytokine	GOBP	0.00116772
regulation of cell motility	GOBP	0.00145915
cadherin binding	GOMF	0.00113862
positive regulation of intracellular signal transduction	GOBP	0.0013771
modification of morphology or physiology of other organism	GOBP	0.00107789
cellular amide metabolic process	GOBP	0.00121422
protein localization to organelle	GOBP	0.00122552
Membrane Trafficking	REACTOME	0.0011409
cell surface receptor signaling pathway involved in cell-cell signaling	GOBP	0.00105768
peptidase activity	GOMF	0.00103779
negative regulation of developmental process	GOBP	0.00167672
iduronate-2-sulfatase activity	GOMF	0.00103779
blood coagulation	GOBP	0.00103779
cell motility	GOBP	0.00110929
negative regulation of transcription, DNA-templated	GOBP	0.00161476
mitochondrial matrix	GOCC	0.00103779
ncRNA processing	GOBP	0.00103779
transcriptional activator activity, RNA polymerase II transcription regulatory region sequence-specific binding	GOMF	0.00103779
lytic vacuole	GOCC	0.0010693
microtubule	GOCC	0.00105984
bundle of His cell to Purkinje myocyte communication	GOBP	0.00273588
Apoptotic cleavage of cell adhesion proteins	REACTOME	0.00103779
Transcriptional Regulation by TP53	REACTOME	0.00112285
sexual reproduction	GOBP	0.00106901
angiogenesis	GOBP	0.0011358
negative regulation of biosynthetic process	GOBP	0.00366884
white fat cell differentiation	GOBP	0.00103779
response to nutrient levels	GOBP	0.00103779
positive regulation of programmed cell death	GOBP	0.00103779
Signalling by NGF	REACTOME	0.00120996
response to oxygen levels	GOBP	0.00111877
regulation of nervous system development	GOBP	0.00174675
gene silencing by RNA	GOBP	0.00116381
positive regulation of cell adhesion	GOBP	0.00103779
positive regulation of catabolic process	GOBP	0.0022085
cell cycle phase	GOBP	0.00103779
negative regulation of cell migration	GOBP	0.00103779
carbohydrate derivative catabolic process	GOBP	0.00103779
Fc epsilon receptor (FCERI) signaling	REACTOME	0.00108133
transcription cofactor activity	GOMF	0.0010814
triplex DNA binding	GOMF	0.00103779
delta-catenin binding	GOMF	0.00103779
histone H4-K20 methylation	GOBP	0.00103779
peptidyl-glycine modification	GOBP	0.00103779
taurine binding	GOMF	0.00103779
U4 snRNA binding	GOMF	0.00103779
IgG binding	GOMF	0.00103779
regulation of icosanoid secretion	GOBP	0.00103779
Peptide chain elongation	REACTOME	0.00103779
high-affinity inorganic phosphate:sodium symporter activity	GOMF	0.00103779
monoamine transport	GOBP	0.00103779
basement membrane assembly	GOBP	0.00103779
Synthesis, secretion, and deacylation of Ghrelin	REACTOME	0.00103779
positive regulation of striated muscle cell apoptotic process	GOBP	0.00103779
calcium-dependent ATPase activity	GOMF	0.00103779
regulation of histone phosphorylation	GOBP	0.00103779
neurotensin receptor activity, non-G-protein coupled	GOMF	0.00103779
coreceptor activity involved in Wnt signaling pathway, planar cell polarity pathway	GOMF	0.00103779
nucleotide-sugar transmembrane transporter activity	GOMF	0.00103779
synaptic vesicle targeting	GOBP	0.00103779
Activation of NOXA and translocation to mitochondria	REACTOME	0.00103779
mitochondrion-derived vesicle mediated transport	GOBP	0.00103779
positive regulation of isotype switching to IgG isotypes	GOBP	0.00103779
actin filament fragmentation	GOBP	0.00103779
SCF-BTRC complex	KEGG	0.00103779
kininogen binding	GOMF	0.00103779
acylglycerol homeostasis	GOBP	0.00103779
regulation of carbohydrate catabolic process by regulation of transcription from RNA polymerase II promoter	GOBP	0.00103779
removal of superoxide radicals	GOBP	0.00103779
determination of ventral identity	GOBP	0.00103779
positive regulation of nucleobase-containing compound transport	GOBP	0.00103779
structural constituent of myelin sheath	GOMF	0.00103779
preganglionic parasympathetic fiber development	GOBP	0.00103779
Inositol phosphate metabolism, PI=> PIP2 => Ins(1,4,5)P3 => Ins(1,3,4,5)P4	KEGG	0.00103779
flavin-containing compound catabolic process	GOBP	0.00103779
histone H4-K20 demethylation	GOBP	0.00103779
protein N-acetylglucosaminyltransferase activity	GOMF	0.00103779
importin-alpha family protein binding	GOMF	0.00103779
modulation by virus of host gene expression	GOBP	0.00103779
epidermal growth factor binding	GOMF	0.00103779
skeletal muscle contraction	GOBP	0.00103779
endothelial tube morphogenesis	GOBP	0.00103779
cold acclimation	GOBP	0.00103779
carboxyl-O-methyltransferase activity	GOMF	0.00103779
endoribonuclease inhibitor activity	GOMF	0.00103779
pseudouridine synthase activity	GOMF	0.00103779
mature ribosome assembly	GOBP	0.00103779
negative regulation of gene silencing by miRNA	GOBP	0.00103779
negative regulation of maintenance of sister chromatid cohesion	GOBP	0.00103779
regulation of DNA-dependent DNA replication initiation	GOBP	0.00103779
regulation of type B pancreatic cell proliferation	GOBP	0.00103779
Post-chaperonin tubulin folding pathway	REACTOME	0.00103779
acylglycerol acyl-chain remodeling	GOBP	0.00103779
monoubiquitinated histone deubiquitination	GOBP	0.00103779
regulation of microtubule nucleation	GOBP	0.00103779
positive regulation of synaptic transmission, GABAergic	GOBP	0.00103779
peptide disulfide oxidoreductase activity	GOMF	0.00103779
positive regulation of histone ubiquitination	GOBP	0.00103779
antigen processing and presentation of exogenous peptide antigen via MHC class Ib	GOBP	0.00103779
phospholipase C-activating dopamine receptor signaling pathway	GOBP	0.00103779
negative regulation of long-term synaptic potentiation	GOBP	0.00103779
calcium-dependent protein kinase inhibitor activity	GOMF	0.00103779
heparan-alpha-glucosaminide N-acetyltransferase activity	GOMF	0.00103779
polarity specification of anterior/posterior axis	GOBP	0.00103779
regulation of cholesterol esterification	GOBP	0.00103779
Xenobiotics	REACTOME	0.00103779
diencephalon morphogenesis	GOBP	0.00103779
gamma-aminobutyric acid secretion	GOBP	0.00103779
phosphatidylethanolamine acyl-chain remodeling	GOBP	0.00103779
S-adenosylhomocysteine catabolic process	GOBP	0.00103779
response to magnesium ion	GOBP	0.00103779
endoribonuclease activity, producing 3'-phosphomonoesters	GOMF	0.00103779
nucleoside deoxyribosyltransferase activity	GOMF	0.00103779
ventricular cardiac muscle cell development	GOBP	0.00103779
protein neddylation	GOBP	0.00103779
mammary gland involution	GOBP	0.00103779
definitive erythrocyte differentiation	GOBP	0.00103779
phosphotransferase activity, carboxyl group as acceptor	GOMF	0.00103779
platelet alpha granule organization	GOBP	0.00103779
regulation of sequestering of zinc ion	GOBP	0.00103779
negative regulation of membrane protein ectodomain proteolysis	GOBP	0.00103779
protein xylosyltransferase activity	GOMF	0.00103779
maintenance of apical/basal cell polarity	GOBP	0.00103779
nucleotide-excision repair complex	GOCC	0.00103779
diadenosine polyphosphate metabolic process	GOBP	0.00103779
heme-copper terminal oxidase activity	GOMF	0.00103779
PI3K-Akt signaling	KEGG	0.00103779
endopeptidase activator activity	GOMF	0.00103779
gene conversion	GOBP	0.00103779
intronic transcription regulatory region DNA binding	GOMF	0.00103779
phospholipid scramblase activity	GOMF	0.00103779
viral capsid	GOCC	0.00103779
protein localization to pre-autophagosomal structure	GOBP	0.00103779
Golgi to secretory granule transport	GOBP	0.00103779
endosomal vesicle fusion	GOBP	0.00103779
SeMet incorporation into proteins	REACTOME	0.00103779
negative regulation of chromatin binding	GOBP	0.00103779
RF-C complex	KEGG	0.00103779
phosphatidylinositol-3,4-bisphosphate binding	GOMF	0.00103779
suppression by virus of host molecular function	GOBP	0.00103779
gene looping	GOBP	0.00103779
peptidyl-lysine acetyltransferase activity	GOMF	0.00103779
ammonium transmembrane transporter activity	GOMF	0.00103779
pancreatic juice secretion	GOBP	0.00103779
eukaryotic initiation factor 4E binding	GOMF	0.00103779
rRNA (uridine) methyltransferase activity	GOMF	0.00103779
response to pain	GOBP	0.00103779
cardiac chamber formation	GOBP	0.00103779
Folding of actin by CCT/TriC	REACTOME	0.00103779
acyl-CoA dehydrogenase activity	GOMF	0.00103779
plasma lipoprotein particle clearance	GOBP	0.00103779
THO complex	GOCC	0.00103779
nuclear origin of replication recognition complex	GOCC	0.00103779
cardiolipin metabolic process	GOBP	0.00103779
3'-tyrosyl-DNA phosphodiesterase activity	GOMF	0.00103779
MAP kinase tyrosine/serine/threonine phosphatase activity	GOMF	0.00103779
positive regulation of fibroblast growth factor receptor signaling pathway	GOBP	0.00103779
carnitine O-palmitoyltransferase activity	GOMF	0.00103779
IL1 and megakaryocytes in obesity	WikiPathways	0.00103779
small-subunit processome	GOCC	0.00103779
beta-catenin destruction complex binding	GOMF	0.00103779
ADP-ribosylation factor binding	GOMF	0.00103779
positive regulation of GTP binding	GOBP	0.00103779
regulation of guanylate cyclase activity	GOBP	0.00103779
protein-cofactor linkage	GOBP	0.00103779
endothelin maturation	GOBP	0.00103779
negative regulation of steroid biosynthetic process	GOBP	0.00103779
sulfate binding	GOMF	0.00103779
ncRNA catabolic process	GOBP	0.00103779
negative regulation of phospholipase activity	GOBP	0.00103779
growth cone leading edge	GOCC	0.00103779
telomere tethering at nuclear periphery	GOBP	0.00103779
diacylglycerol cholinephosphotransferase activity	GOMF	0.00103779
TRP channels	REACTOME	0.00103779
DNA methylation involved in gamete generation	GOBP	0.00103779
phosphate ion homeostasis	GOBP	0.00103779
glycogen (starch) synthase activity	GOMF	0.00103779
habenula development	GOBP	0.00103779
negative regulation of glucocorticoid secretion	GOBP	0.00103779
heparin biosynthetic process	GOBP	0.00103779
APC/C complex	KEGG	0.00103779
DNA double-strand break processing involved in repair via single-strand annealing	GOBP	0.00103779
establishment of planar polarity of embryonic epithelium	GOBP	0.00103779
recycling endosome to Golgi transport	GOBP	0.00103779
innervation	GOBP	0.00103779
procollagen glucosyltransferase activity	GOMF	0.00103779
mitochondrial tRNA modification	GOBP	0.00103779
Valine, leucine and isoleucine biosynthesis	KEGG	0.00103779
meiotic cell cycle checkpoint	GOBP	0.00103779
Sec61 complex	KEGG	0.00103779
triglyceride-rich plasma lipoprotein particle	GOCC	0.00103779
ubiquitin-dependent SMAD protein catabolic process	GOBP	0.00103779
membrane protein intracellular domain proteolysis	GOBP	0.00103779
oxidoreductase activity, acting on paired donors, with incorporation or reduction of molecular oxygen, NAD(P)H as one donor, and incorporation of one atom of oxygen	GOMF	0.00103779
viral genome packaging	GOBP	0.00103779
EphrinA-EPHA pathway	Pathway Interaction Database	0.00103779
oxidoreductase activity, acting on paired donors, with oxidation of a pair of donors resulting in the reduction of molecular oxygen to two molecules of water	GOMF	0.00103779
oxidoreductase activity, acting on the aldehyde or oxo group of donors, disulfide as acceptor	GOMF	0.00103779
determination of liver left/right asymmetry	GOBP	0.00103779
regulation of membrane tubulation	GOBP	0.00103779
positive regulation of protein deacetylation	GOBP	0.00103779
detection of oxygen	GOBP	0.00103779
tRNA-specific adenosine deaminase activity	GOMF	0.00103779
negative regulation of transcription from RNA polymerase II promoter by histone modification	GOBP	0.00103779
animal organ senescence	GOBP	0.00103779
fatty acid elongase activity	GOMF	0.00103779
apolipoprotein A-I receptor activity	GOMF	0.00103779
response to sucrose	GOBP	0.00103779
negative regulation of osteoblast proliferation	GOBP	0.00103779
U2 snRNP	GOCC	0.00103779
perichromatin fibrils	GOCC	0.00103779
NAD-dependent histone deacetylase activity (H3-K14 specific)	GOMF	0.00103779
nuclear pore inner ring	GOCC	0.00103779
beta-Oxidation, acyl-CoA synthesis	KEGG	0.00103779
osteoblast fate commitment	GOBP	0.00103779
peptidyl-S-diacylglycerol-L-cysteine biosynthetic process from peptidyl-cysteine	GOBP	0.00103779
protein O-linked glycosylation via threonine	GOBP	0.00103779
protein K29-linked deubiquitination	GOBP	0.00103779
ATP-dependent microtubule motor activity, plus-end-directed	GOMF	0.00103779
neural plate anterior/posterior regionalization	GOBP	0.00103779
equatorial microtubule organizing center	GOCC	0.00103779
ketone catabolic process	GOBP	0.00103779
neural crest cell migration involved in heart formation	GOBP	0.00103779
protein import into mitochondrial intermembrane space	GOBP	0.00103779
positive regulation of dense core granule biogenesis	GOBP	0.00103779
negative regulation of epithelial cell proliferation involved in prostate gland development	GOBP	0.00103779
tRNA (guanine-N2-)-methyltransferase activity	GOMF	0.00103779
negative regulation of metalloendopeptidase activity	GOBP	0.00103779
plasma membrane fusion	GOBP	0.00103779
H zone	GOCC	0.00103779
negative regulation of interleukin-2 biosynthetic process	GOBP	0.00103779
negative regulation of synapse assembly	GOBP	0.00103779
bioactive lipid receptor activity	GOMF	0.00103779
macrolide binding	GOMF	0.00103779
NADH dehydrogenase (ubiquinone) 1 beta subcomplex	KEGG	0.00103779
motile cilium assembly	GOBP	0.00103779
GABA receptor binding	GOMF	0.00103779
Nef Mediated CD8 Down-regulation	REACTOME	0.00103779
negative regulation of cell maturation	GOBP	0.00103779
