# Supplementary material for: Identification of Specific Circular RNA Expression Patterns and MicroRNA Interaction Networks in Mesial Temporal Lobe Epilepsy
Source: Front Genet. 2020 Sep 25;11:564301. doi: 10.3389/fgene.2020.564301 (PMC7546880; doi:10.3389/fgene.2020.564301)
Supplement: Supplementary File 1 — SetRank membership files showing to which GSEA terms each gene is attributed. (A) BNIP3l. (B) FBXL4. (C) HOMER1. (D) NMD3. (E) RPS6KC1. (F) TLL1. [file Data_Sheet_1.ZIP]

Archive with 12 entries (12 files):
- File S1A.txt
- __MACOSX/._File S1A.txt
- File S1B.txt
- __MACOSX/._File S1B.txt
- File S1C.txt
- __MACOSX/._File S1C.txt
- File S1D.txt
- __MACOSX/._File S1D.txt
- File S1E.txt
- __MACOSX/._File S1E.txt
- File S1F.txt
- __MACOSX/._File S1F.txt
