# Supplementary material for: Identification of Specific Circular RNA Expression Patterns and MicroRNA Interaction Networks in Mesial Temporal Lobe Epilepsy
Source: Front Genet. 2020 Sep 25;11:564301. doi: 10.3389/fgene.2020.564301 (PMC7546880; doi:10.3389/fgene.2020.564301)
Supplement: Supplementary File 1 — SetRank membership files showing to which GSEA terms each gene is attributed. (A) BNIP3l. (B) FBXL4. (C) HOMER1. (D) NMD3. (E) RPS6KC1. (F) TLL1. [file Data_Sheet_1.ZIP › File S1B.txt]

gene	hgnc_symbol	gene.1	GO.0031399	R.HSA.74160	GO.0006508	R.HSA.392499	R.HSA.597592	GO.0006468	GO.0080135	GO.0009725	GO.0009790	GO.0044403	GO.0031331	GO.0000139	R.HSA.5653656	R.HSA.535734	R.HSA.556833	GO.0022411	R.HSA.372790	GO.0032956	GO.0005938	GO.0015629	R.HSA.6798695	GO.0016607	R.HSA.3700989	GO.0005743	GO.0009991	GO.0050890	WP437	GO.0071241	GO.0034093	R.HSA.2559583	GO.0005783	GO.0008104	GO.0046907
387	RHOA	387	X	.	X	X	X	.	.	.	.	X	.	.	.	.	.	.	X	X	X	.	X	.	.	.	.	.	.	.	.	.	X	.	.
6709	SPTAN1	6709	X	.	.	X	X	X	.	.	.	.	.	.	X	.	.	X	X	X	X	X	X	.	.	.	.	.	.	.	.	.	.	.	X
6711	SPTBN1	6711	X	.	.	X	X	X	.	.	.	.	.	.	X	.	.	.	X	X	X	X	.	.	.	.	.	.	.	.	.	.	.	X	X
6712	SPTBN2	6712	X	.	.	X	X	X	.	.	.	.	.	X	X	.	.	.	X	X	X	X	.	.	.	.	.	.	.	.	.	.	.	.	X
3091	HIF1A	3091	.	.	X	X	X	.	X	X	X	.	X	.	.	.	.	.	.	.	.	.	.	X	.	.	.	X	.	X	.	.	.	.	X
2932	GSK3B	2932	X	X	X	.	.	X	X	X	.	.	X	.	.	.	.	X	.	.	.	.	.	.	.	.	.	.	.	X	.	.	.	X	X
1499	CTNNB1	1499	X	.	X	X	.	.	X	X	X	X	.	.	.	.	.	X	.	.	X	.	.	.	.	.	.	.	.	X	.	.	.	X	X
7415	VCP	7415	X	.	X	X	X	.	.	.	.	X	X	.	.	.	.	.	.	.	.	.	X	.	.	.	.	.	.	.	.	.	X	X	X
8924	HERC2	8924	.	.	X	X	X	.	.	.	.	.	X	.	.	.	.	.	.	.	.	.	.	.	.	X	.	.	.	.	.	.	.	X	X
79589	RNF128	79589	.	.	X	X	X	.	.	.	.	.	X	.	.	.	.	.	.	.	.	.	.	.	.	.	.	.	.	.	.	.	X	X	.
51009	DERL2	51009	.	.	X	X	X	.	X	.	.	.	.	.	.	.	.	.	.	.	.	.	.	.	.	.	.	.	.	.	.	.	X	X	X
9804	TOMM20	9804	.	.	X	X	X	.	.	.	.	.	.	.	.	.	.	X	.	.	.	.	.	.	.	.	.	.	.	.	.	.	X	X	X
2923	PDIA3	2923	.	.	X	X	X	.	.	.	.	.	.	.	.	.	.	.	.	.	.	.	.	.	.	.	.	.	.	.	.	.	X	X	X
6400	SEL1L	6400	.	.	X	X	X	.	.	.	.	.	.	.	.	.	.	.	.	.	.	.	.	.	.	.	.	.	.	.	.	.	X	X	X
5045	FURIN	5045	.	.	X	X	X	.	.	.	.	X	X	X	.	.	X	X	.	.	.	.	.	.	.	.	.	.	.	.	.	.	X	.	.
8729	GBF1	8729	.	.	.	X	X	.	.	.	.	X	X	X	X	.	.	X	.	.	.	.	.	.	.	.	.	.	.	.	.	.	X	X	X
7157	TP53	7157	X	X	X	X	X	.	.	.	.	X	.	.	.	.	.	.	.	.	.	.	.	.	X	.	X	.	.	.	.	X	X	X	X
25873	RPL36	25873	.	X	.	X	.	.	.	.	.	X	.	.	.	.	.	X	.	.	.	.	.	.	.	.	.	.	.	.	.	.	.	X	X
23521	RPL13A	23521	.	X	.	X	.	.	.	.	.	X	.	.	.	.	.	X	.	.	.	.	.	.	.	.	.	.	.	.	.	.	.	X	X
6231	RPS26	6231	.	X	.	X	.	.	.	.	.	X	.	.	.	.	.	X	.	.	.	.	.	.	.	.	.	.	.	.	.	.	.	X	X
6147	RPL23A	6147	.	X	.	X	.	.	.	.	.	X	.	.	.	.	.	X	.	.	.	.	.	.	.	.	.	.	.	.	.	.	.	X	X
6228	RPS23	6228	.	X	.	X	.	.	.	.	.	X	.	.	.	.	.	X	.	.	.	.	.	.	.	.	.	.	.	.	.	.	.	X	X
81929	SEH1L	81929	.	X	.	X	X	.	X	.	.	X	.	.	.	.	.	X	.	.	.	.	.	.	.	.	X	.	.	.	.	.	.	X	X
9883	POM121	9883	.	X	.	X	X	.	X	.	.	X	.	.	.	.	.	X	.	.	.	.	.	.	.	.	.	.	.	.	.	.	X	X	X
23225	NUP210	23225	.	X	.	X	X	.	X	.	.	X	.	.	.	.	.	X	.	.	.	.	.	.	.	.	.	.	.	.	.	.	X	X	X
129401	NUP35	129401	.	X	.	X	X	.	X	.	.	X	.	.	.	.	.	X	.	.	.	.	.	.	.	.	.	.	.	.	.	.	.	X	X
57122	NUP107	57122	.	X	.	X	X	.	X	.	.	X	.	.	.	.	.	X	.	.	.	.	.	.	.	.	.	.	.	.	.	.	.	X	X
9972	NUP153	9972	.	X	.	X	X	.	X	.	.	X	.	.	.	.	.	X	.	.	.	.	.	.	.	.	.	.	.	.	.	.	.	X	X
23279	NUP160	23279	.	X	.	X	X	.	X	.	.	X	.	.	.	.	.	X	.	.	.	.	.	.	.	.	.	.	.	.	.	.	.	X	X
6188	RPS3	6188	X	X	.	X	.	.	X	.	.	X	.	.	.	.	.	X	.	.	.	.	.	.	.	X	.	.	.	.	.	.	X	X	X
6418	SET	6418	X	X	.	.	.	.	.	.	.	X	.	.	.	.	.	X	.	.	.	.	.	.	.	.	.	.	.	.	.	.	X	.	X
10097	ACTR2	10097	.	.	.	.	.	.	.	.	.	.	.	.	X	.	.	.	.	X	X	X	X	.	.	.	.	X	.	.	.	.	.	.	X
2017	CTTN	2017	.	.	.	.	.	.	.	.	.	.	.	.	X	.	.	.	.	X	X	X	.	.	.	.	.	.	.	.	.	.	.	X	X
8976	WASL	8976	.	.	.	.	.	.	.	.	.	.	.	X	X	.	.	.	.	X	X	X	.	.	.	.	.	.	.	.	.	.	.	X	X
10092	ARPC5	10092	.	.	.	.	.	.	.	.	.	.	.	.	X	.	.	.	.	X	.	X	X	.	.	.	.	.	.	.	.	.	.	.	.
10093	ARPC4	10093	.	.	.	.	.	.	.	.	.	.	.	.	X	.	.	.	.	X	.	X	.	.	.	.	.	.	.	.	.	.	.	.	.
10094	ARPC3	10094	.	.	.	.	.	.	.	.	.	.	.	.	X	.	.	.	.	X	.	X	.	.	.	.	.	.	.	.	.	.	.	.	.
29767	TMOD2	29767	.	.	.	.	.	.	.	.	.	.	.	.	.	.	.	.	.	X	.	X	.	.	.	.	.	X	.	.	.	.	.	.	.
10163	WASF2	10163	.	.	.	.	.	.	.	.	.	X	.	.	.	.	.	.	.	X	.	X	.	.	.	.	.	.	.	.	.	.	.	.	.
1073	CFL2	1073	.	.	.	.	.	.	.	.	.	.	.	.	.	.	.	X	.	X	.	X	.	.	.	.	.	.	.	.	.	.	.	.	.
136319	MTPN	136319	.	.	.	.	.	.	.	.	.	.	.	.	.	.	.	.	.	X	.	X	.	.	.	.	.	.	.	.	.	.	.	.	.
6624	FSCN1	6624	.	.	.	.	.	.	.	.	.	.	.	.	.	.	.	.	.	X	.	X	.	.	.	.	.	.	.	.	.	.	.	.	.
29766	TMOD3	29766	.	.	.	.	.	.	.	.	.	.	.	.	.	.	.	.	.	X	.	X	.	.	.	.	.	.	.	.	.	.	.	.	.
9026	HIP1R	9026	.	.	.	.	.	.	.	.	.	.	.	.	X	.	.	.	.	X	X	.	.	.	.	.	.	.	.	.	.	.	.	.	.
23647	ARFIP2	23647	.	.	.	.	.	.	.	.	.	.	.	X	X	.	.	.	.	X	X	.	.	.	.	.	.	.	.	.	.	.	.	.	.
2059	EPS8	2059	.	.	.	.	.	.	.	.	.	.	.	.	.	.	.	.	.	X	X	.	.	.	.	.	.	.	X	.	.	.	.	.	.
23332	CLASP1	23332	.	.	.	.	.	.	.	.	.	.	.	.	.	.	.	.	.	X	X	.	.	.	.	.	.	.	.	.	.	.	.	.	.
832	CAPZB	832	.	.	.	.	.	.	.	.	.	.	.	.	.	.	.	.	.	X	X	X	.	.	.	.	.	.	.	.	.	.	.	.	.
7456	WIPF1	7456	.	.	.	.	.	.	.	.	.	.	.	.	.	.	.	.	.	X	X	X	.	.	.	.	.	.	.	.	.	.	.	.	.
8867	SYNJ1	8867	.	.	.	.	.	.	.	.	.	.	.	.	X	.	X	X	.	.	.	.	.	.	.	.	.	X	X	.	.	.	.	.	X
8394	PIP5K1A	8394	.	.	.	.	.	.	.	.	.	.	X	.	.	.	X	.	.	.	.	.	.	X	.	.	.	.	.	.	.	.	.	X	X
1374	CPT1A	1374	.	.	.	.	.	.	.	.	.	.	X	.	.	X	X	.	.	.	.	.	.	.	.	X	.	.	.	.	.	.	.	.	X
5295	PIK3R1	5295	.	.	.	.	.	X	X	X	.	X	.	.	.	.	X	.	X	X	.	.	.	.	.	.	.	.	X	.	.	.	X	X	X
1072	CFL1	1072	.	.	.	.	.	.	.	X	X	X	.	.	.	.	.	X	.	X	X	X	.	.	.	.	.	.	X	.	.	.	.	X	X
7067	THRA	7067	.	X	.	.	.	.	.	X	X	.	.	.	.	.	.	.	.	.	.	.	.	.	.	.	X	X	.	.	.	.	.	X	.
6722	SRF	6722	.	.	.	.	.	.	.	X	X	.	.	.	.	.	.	.	.	.	.	.	.	.	.	.	X	X	.	.	.	.	.	.	.
585	BBS4	585	.	.	.	.	.	.	.	X	X	.	.	.	.	.	.	.	.	X	.	.	.	.	.	.	X	X	.	.	.	.	.	X	X
3688	ITGB1	3688	X	.	.	.	.	.	.	X	X	X	.	.	.	.	.	.	.	.	.	.	.	.	.	.	X	X	.	.	.	.	.	X	X
5311	PKD2	5311	X	.	.	.	.	.	.	.	X	.	.	.	.	.	.	.	.	.	X	X	.	.	.	.	.	.	.	X	.	.	X	X	.
1855	DVL1	1855	X	.	.	.	.	.	.	.	X	.	X	.	.	.	.	X	.	.	.	.	.	.	.	.	.	.	.	.	.	.	.	X	.
10049	DNAJB6	10049	.	.	.	.	.	.	X	.	X	.	X	.	.	.	.	.	.	.	.	.	.	.	.	.	.	.	.	.	.	.	.	X	.
5335	PLCG1	5335	X	.	.	.	.	.	.	.	X	X	.	.	.	.	.	.	.	.	.	.	.	.	.	.	.	.	X	.	.	.	.	.	.
10253	SPRY2	10253	X	.	.	.	.	.	.	.	X	.	.	.	.	.	.	.	.	.	.	.	.	.	.	.	.	.	X	.	.	.	.	.	.
1739	DLG1	1739	X	.	.	.	.	.	X	.	X	X	.	.	.	.	.	.	.	X	.	.	.	.	.	.	.	.	.	.	.	.	X	X	.
9113	LATS1	9113	X	.	.	.	.	X	.	X	X	.	.	.	.	.	.	.	.	X	.	.	.	.	.	.	.	.	.	.	.	.	.	X	.
25	ABL1	25	X	.	.	.	.	X	X	.	X	.	.	.	.	.	.	.	.	X	.	X	.	.	.	.	.	.	X	.	.	.	.	X	.
57216	VANGL2	57216	X	.	.	.	.	.	X	.	X	.	.	.	.	.	.	.	.	X	.	X	.	.	.	.	.	.	.	.	.	.	.	X	.
2885	GRB2	2885	X	.	.	.	.	X	.	X	X	X	.	.	X	.	.	.	X	X	.	.	.	.	.	.	.	.	X	.	.	.	.	.	.
4233	MET	4233	X	.	.	.	.	X	X	.	.	X	.	.	.	.	.	.	X	X	.	.	.	.	.	.	.	.	.	.	.	.	.	.	.
9475	ROCK2	9475	X	.	.	.	.	X	.	.	X	X	.	.	.	.	.	.	X	X	.	.	.	.	.	.	.	.	.	.	.	.	.	X	.
5154	PDGFA	5154	X	.	.	.	.	X	.	.	X	.	.	X	.	.	.	.	X	X	.	.	.	.	.	.	.	.	.	.	.	.	X	.	.
2254	FGF9	2254	X	.	.	.	.	X	.	.	X	.	.	.	.	.	.	.	X	.	.	.	.	.	.	.	.	.	.	.	.	.	.	X	X
2263	FGFR2	2263	X	.	.	.	.	X	.	.	X	.	.	.	.	.	.	.	X	.	X	.	.	.	.	.	.	.	.	.	.	.	.	.	.
283455	KSR2	283455	X	.	.	.	.	X	.	.	.	.	.	.	.	.	.	.	X	.	.	.	.	.	.	.	.	.	.	.	.	.	.	.	.
84078	KBTBD7	84078	X	.	.	.	.	X	.	.	.	.	.	.	.	.	.	.	X	.	.	.	.	.	.	.	.	.	.	.	.	.	.	.	.
1839	HBEGF	1839	X	.	.	.	.	X	.	.	.	.	.	.	.	.	.	.	X	.	.	.	.	.	.	.	.	.	.	.	.	.	.	.	.
2906	GRIN2D	2906	X	.	.	.	.	X	.	.	.	.	.	.	.	.	.	.	X	.	.	.	.	.	.	.	.	.	.	.	.	.	.	.	.
4254	KITLG	4254	X	.	.	.	.	X	.	.	X	.	.	.	.	.	.	.	X	.	.	.	.	.	.	.	.	.	.	.	.	.	.	.	.
10818	FRS2	10818	X	.	.	.	.	X	.	.	X	.	.	.	.	.	.	.	X	.	.	.	.	.	.	.	.	.	.	.	.	.	.	.	.
3340	NDST1	3340	.	.	.	.	.	X	.	.	X	.	.	X	.	.	.	.	.	.	.	.	.	.	.	.	.	.	.	.	.	.	.	.	.
4090	SMAD5	4090	.	.	.	.	.	X	.	.	X	.	.	.	.	.	.	.	.	.	.	.	.	.	.	.	.	.	.	.	.	.	.	.	.
6789	STK4	6789	X	.	.	.	.	X	.	.	X	.	.	.	.	.	.	.	.	.	.	.	.	.	.	.	.	.	.	.	.	.	.	.	.
51776	MAP3K20	51776	X	.	.	.	.	X	X	.	X	.	.	.	.	.	.	.	.	.	.	.	.	.	.	.	.	.	.	.	.	.	.	.	.
5170	PDPK1	5170	X	X	.	.	.	X	.	X	.	.	.	.	.	.	.	.	X	.	.	.	.	.	X	.	.	.	X	.	.	.	.	.	.
2549	GAB1	2549	X	.	.	.	.	X	X	X	X	.	.	.	.	.	.	.	.	.	.	.	.	.	.	.	.	.	X	.	.	.	.	.	.
4221	MEN1	4221	X	X	.	.	.	X	X	X	.	.	.	.	.	.	.	.	.	.	.	.	.	.	.	.	.	.	.	.	.	.	.	.	.
3480	IGF1R	3480	X	.	.	.	.	X	X	X	.	.	.	.	.	.	.	.	.	.	.	.	.	.	.	.	.	.	.	.	.	.	.	.	.
7049	TGFBR3	7049	X	.	.	.	.	X	X	X	.	.	.	.	.	.	.	.	.	.	.	.	.	.	.	.	.	.	.	.	.	.	.	.	.
22846	VASH1	22846	.	.	.	.	.	.	X	.	X	.	.	.	.	.	.	.	.	.	.	.	.	.	.	.	.	.	.	.	.	.	X	.	.
27173	SLC39A1	27173	.	.	.	.	.	.	.	.	X	.	.	.	.	.	.	.	.	.	.	.	.	.	.	.	.	.	.	.	.	.	X	.	.
23509	POFUT1	23509	.	.	.	.	.	.	.	.	X	.	.	.	.	.	.	.	.	.	.	.	.	.	.	.	.	.	.	.	.	.	X	.	.
5954	RCN1	5954	.	.	.	.	.	.	.	.	X	.	.	.	.	.	.	.	.	.	.	.	.	.	.	.	.	.	.	.	.	.	X	.	.
7779	SLC30A1	7779	.	.	.	.	.	.	.	.	X	.	.	.	.	.	.	.	.	.	.	.	.	.	.	.	.	.	.	.	.	.	X	.	.
8613	PLPP3	8613	X	.	.	.	.	.	.	.	X	.	.	.	.	.	X	.	.	.	.	.	.	.	.	.	.	.	.	.	.	.	X	.	.
51141	INSIG2	51141	.	.	.	.	.	.	.	X	X	.	.	.	.	.	X	.	.	.	.	.	.	.	.	.	.	.	.	.	.	.	X	.	.
3638	INSIG1	3638	.	.	.	.	.	.	.	.	X	.	.	.	.	.	X	.	.	.	.	.	.	.	.	.	.	.	.	.	.	.	X	.	.
3693	ITGB5	3693	.	.	.	.	.	.	.	.	X	X	.	.	.	.	.	.	.	.	.	.	.	.	.	.	.	.	.	.	.	.	.	.	.
10787	NCKAP1	10787	.	.	.	.	.	.	.	.	X	X	.	.	.	.	.	.	.	X	.	.	.	.	.	.	.	.	.	.	.	.	.	.	.
1045	CDX2	1045	.	.	.	X	.	.	.	.	X	.	.	.	.	.	.	.	.	.	.	.	.	.	.	.	.	.	.	.	.	.	.	.	X
7976	FZD3	7976	.	.	.	.	.	.	.	.	X	.	.	.	.	.	.	.	X	.	.	.	.	.	.	.	.	.	.	.	.	.	.	.	.
10672	GNA13	10672	.	.	.	.	.	.	.	.	X	.	.	.	.	.	.	.	X	.	.	.	.	.	.	.	.	.	.	.	.	.	.	.	.
57178	ZMIZ1	57178	.	.	.	.	.	.	.	.	X	.	.	.	.	.	.	.	.	.	.	.	.	X	.	.	.	.	.	.	.	.	.	.	.
2034	EPAS1	2034	.	.	.	.	.	.	.	.	X	.	.	.	.	.	.	.	.	.	.	.	.	X	.	.	.	.	.	.	.	.	.	.	.
10409	BASP1	10409	.	.	.	.	.	.	.	.	X	.	.	.	.	.	.	.	.	.	.	.	.	X	.	.	.	.	.	.	.	.	.	.	.
23038	WDTC1	23038	.	.	.	.	.	.	.	X	X	.	.	.	.	.	.	.	.	.	.	.	.	.	.	.	.	.	.	.	.	.	.	.	.
10083	USH1C	10083	.	.	.	.	.	.	.	.	X	.	.	.	.	.	.	.	.	.	.	.	.	.	.	.	.	.	.	.	.	.	.	X	.
25831	HECTD1	25831	.	.	X	.	.	.	.	.	X	.	.	.	.	.	.	.	.	.	.	.	.	.	.	.	.	.	.	.	.	.	.	.	.
348093	RBPMS2	348093	.	.	.	.	.	.	.	.	X	.	.	.	.	.	.	.	.	.	.	.	.	.	.	.	.	.	.	.	.	.	.	.	.
285855	RPL7L1	285855	.	.	.	.	.	.	.	.	X	.	.	.	.	.	.	.	.	.	.	.	.	.	.	.	.	.	.	.	.	.	.	.	.
253430	IPMK	253430	.	.	.	.	.	.	.	.	X	.	.	.	.	.	.	.	.	.	.	.	.	.	.	.	.	.	.	.	.	.	.	.	.
200894	ARL13B	200894	.	.	.	.	.	.	.	.	X	.	.	.	.	.	.	.	.	.	.	.	.	.	.	.	.	.	.	.	.	.	.	.	.
153572	IRX2	153572	.	.	.	.	.	.	.	.	X	.	.	.	.	.	.	.	.	.	.	.	.	.	.	.	.	.	.	.	.	.	.	.	.
84695	LOXL3	84695	.	.	.	.	.	.	.	.	X	.	.	.	.	.	.	.	.	.	.	.	.	.	.	.	.	.	.	.	.	.	.	.	.
83439	TCF7L1	83439	.	.	.	.	.	.	.	.	X	.	.	.	.	.	.	.	.	.	.	.	.	.	.	.	.	.	.	.	.	.	.	.	.
57534	MIB1	57534	.	.	.	.	.	.	.	.	X	.	.	.	.	.	.	.	.	.	.	.	.	.	.	.	.	.	.	.	.	.	.	.	.
57493	HEG1	57493	.	.	.	.	.	.	.	.	X	.	.	.	.	.	.	.	.	.	.	.	.	.	.	.	.	.	.	.	.	.	.	.	.
56243	KIAA1217	56243	.	.	.	.	.	.	.	.	X	.	.	.	.	.	.	.	.	.	.	.	.	.	.	.	.	.	.	.	.	.	.	.	.
55122	AKIRIN2	55122	.	.	.	.	.	.	.	.	X	.	.	.	.	.	.	.	.	.	.	.	.	.	.	.	.	.	.	.	.	.	.	.	.
54928	IMPAD1	54928	.	.	.	.	.	.	.	.	X	.	.	.	.	.	.	.	.	.	.	.	.	.	.	.	.	.	.	.	.	.	.	.	.
29123	ANKRD11	29123	.	.	.	.	.	.	.	.	X	.	.	.	.	.	.	.	.	.	.	.	.	.	.	.	.	.	.	.	.	.	.	.	.
29072	SETD2	29072	.	.	.	.	.	.	.	.	X	.	.	.	.	.	.	.	.	.	.	.	.	.	.	.	.	.	.	.	.	.	.	.	.
23314	SATB2	23314	.	.	.	.	.	.	.	.	X	.	.	.	.	.	.	.	.	.	.	.	.	.	.	.	.	.	.	.	.	.	.	.	.
10658	CELF1	10658	.	.	.	.	.	.	.	.	X	.	.	.	.	.	.	.	.	.	.	.	.	.	.	.	.	.	.	.	.	.	.	.	.
10194	TSHZ1	10194	.	.	.	.	.	.	.	.	X	.	.	.	.	.	.	.	.	.	.	.	.	.	.	.	.	.	.	.	.	.	.	.	.
9837	GINS1	9837	.	.	.	.	.	.	.	.	X	.	.	.	.	.	.	.	.	.	.	.	.	.	.	.	.	.	.	.	.	.	.	.	.
7798	LUZP1	7798	.	.	.	.	.	.	.	.	X	.	.	.	.	.	.	.	.	.	.	.	.	.	.	.	.	.	.	.	.	.	.	.	.
7763	ZFAND5	7763	.	.	.	.	.	.	.	.	X	.	.	.	.	.	.	.	.	.	.	.	.	.	.	.	.	.	.	.	.	.	.	.	.
5426	POLE	5426	.	.	.	.	.	.	.	.	X	.	.	.	.	.	.	.	.	.	.	.	.	.	.	.	.	.	.	.	.	.	.	.	.
5089	PBX2	5089	.	.	.	.	.	.	.	.	X	.	.	.	.	.	.	.	.	.	.	.	.	.	.	.	.	.	.	.	.	.	.	.	.
5087	PBX1	5087	.	.	.	.	.	.	.	.	X	.	.	.	.	.	.	.	.	.	.	.	.	.	.	.	.	.	.	.	.	.	.	.	.
4154	MBNL1	4154	.	.	.	.	.	.	.	.	X	.	.	.	.	.	.	.	.	.	.	.	.	.	.	.	.	.	.	.	.	.	.	.	.
3705	ITPK1	3705	.	.	.	.	.	.	.	.	X	.	.	.	.	.	.	.	.	.	.	.	.	.	.	.	.	.	.	.	.	.	.	.	.
3399	ID3	3399	.	.	.	.	.	.	.	.	X	.	.	.	.	.	.	.	.	.	.	.	.	.	.	.	.	.	.	.	.	.	.	.	.
3227	HOXC11	3227	.	.	.	.	.	.	.	.	X	.	.	.	.	.	.	.	.	.	.	.	.	.	.	.	.	.	.	.	.	.	.	.	.
3218	HOXB8	3218	.	.	.	.	.	.	.	.	X	.	.	.	.	.	.	.	.	.	.	.	.	.	.	.	.	.	.	.	.	.	.	.	.
3209	HOXA13	3209	.	.	.	.	.	.	.	.	X	.	.	.	.	.	.	.	.	.	.	.	.	.	.	.	.	.	.	.	.	.	.	.	.
3215	HOXB5	3215	.	.	.	.	.	.	.	.	X	.	.	.	.	.	.	.	.	.	.	.	.	.	.	.	.	.	.	.	.	.	.	.	.
1051	CEBPB	1051	.	.	.	.	.	.	.	.	X	.	.	.	.	.	.	.	.	.	.	.	.	.	.	.	.	X	.	.	.	X	.	.	.
2114	ETS2	2114	.	.	.	.	.	.	.	.	X	.	.	.	.	.	.	.	.	.	.	.	.	.	.	.	.	.	.	.	.	X	.	.	.
4297	KMT2A	4297	X	.	.	.	.	.	.	.	X	.	.	.	.	.	.	.	.	.	.	.	.	.	.	.	.	X	.	.	.	.	.	.	.
79893	GGNBP2	79893	X	.	.	.	.	.	.	.	X	.	.	.	.	.	.	.	.	.	.	.	.	.	.	.	.	.	.	.	.	.	.	.	.
63925	ZNF335	63925	X	.	.	.	.	.	.	.	X	.	.	.	.	.	.	.	.	.	.	.	.	.	.	.	.	.	.	.	.	.	.	.	.
22992	KDM2A	22992	X	.	.	.	.	.	.	.	X	.	.	.	.	.	.	.	.	.	.	.	.	.	.	.	.	.	.	.	.	.	.	.	.
50937	CDON	50937	X	.	.	.	.	.	.	.	X	.	.	.	.	.	.	.	.	.	.	.	.	.	.	.	.	.	.	.	.	.	.	.	.
2335	FN1	2335	X	.	.	.	.	.	.	X	X	X	.	.	.	.	.	X	X	.	.	.	.	.	.	.	.	.	.	X	.	.	.	.	.
8321	FZD1	8321	X	.	.	.	.	.	X	X	X	.	.	.	.	.	.	X	X	.	.	.	.	.	.	.	X	.	.	.	.	.	.	.	.
7855	FZD5	7855	X	.	.	.	.	.	X	.	X	.	.	X	.	.	.	X	X	.	.	.	.	.	.	.	.	.	.	.	.	.	.	.	.
351	APP	351	X	.	.	X	.	X	.	.	.	.	.	X	X	.	.	.	X	.	.	.	.	.	.	.	.	X	.	.	.	.	X	.	X
1453	CSNK1D	1453	X	X	.	X	X	X	.	.	.	.	X	X	X	.	.	.	.	.	.	.	.	.	.	.	.	.	.	.	.	.	.	X	X
64689	GORASP1	64689	X	.	.	X	X	.	.	.	.	.	X	X	X	.	.	.	.	.	.	.	.	.	.	.	.	.	.	.	.	.	.	X	X
7532	YWHAG	7532	X	X	.	.	.	.	.	X	.	.	.	.	X	.	.	.	.	.	.	.	.	.	X	.	.	.	.	.	.	.	.	X	X
7534	YWHAZ	7534	.	X	.	.	.	.	.	.	.	.	.	.	X	.	.	.	.	.	.	.	.	.	X	.	.	.	.	.	.	.	.	X	X
5048	PAFAH1B1	5048	X	.	.	.	.	.	X	.	.	.	.	.	X	.	.	X	.	.	X	.	.	.	.	.	.	X	.	.	.	.	.	X	X
3320	HSP90AA1	3320	X	X	.	.	.	X	X	.	.	.	.	.	X	.	.	.	.	.	.	.	X	.	.	.	.	.	.	.	.	.	.	X	X
6850	SYK	6850	X	.	.	.	.	X	X	.	.	X	.	.	.	.	.	.	.	.	.	.	.	.	.	.	.	.	.	.	.	.	.	X	X
9344	TAOK2	9344	X	.	.	.	.	X	X	.	.	.	.	.	.	.	.	.	.	.	.	.	.	.	.	.	.	.	.	.	.	.	.	X	X
5599	MAPK8	5599	X	.	.	.	.	X	.	.	.	.	.	.	.	.	.	.	.	.	.	.	.	.	.	.	X	.	X	X	.	X	.	.	.
5601	MAPK9	5601	X	.	.	.	.	X	X	.	.	.	.	.	.	.	.	.	.	.	.	.	.	.	.	.	.	.	X	X	.	X	.	X	X
2931	GSK3A	2931	X	.	X	X	.	X	.	X	.	.	.	.	.	.	.	.	.	.	.	.	.	.	.	.	.	.	.	.	.	.	.	.	.
29904	EEF2K	29904	X	.	.	.	.	X	.	X	.	.	.	.	.	.	.	.	.	.	.	.	.	.	.	.	.	.	.	X	.	.	.	.	.
51719	CAB39	51719	X	.	.	.	.	X	.	.	.	.	.	.	.	.	.	.	.	.	.	.	X	.	.	.	.	.	.	.	.	.	.	.	.
5912	RAP2B	5912	X	.	.	.	.	.	.	.	.	.	.	.	.	.	.	.	.	.	.	.	X	.	.	.	.	.	.	.	.	.	.	.	.
9306	SOCS6	9306	X	.	X	.	.	.	.	.	.	.	.	.	.	.	.	.	.	.	.	.	.	.	.	.	.	.	.	.	.	.	.	.	.
143384	CACUL1	143384	X	.	X	.	.	.	.	.	.	.	.	.	.	.	.	.	.	.	.	.	.	.	.	.	.	.	.	.	.	.	.	.	.
348654	GEN1	348654	X	.	.	.	.	.	.	.	.	.	.	.	.	.	.	.	.	.	.	.	.	.	.	.	.	.	.	.	.	.	.	.	.
148252	DIRAS1	148252	X	.	.	.	.	.	.	.	.	.	.	.	.	.	.	.	.	.	.	.	.	.	.	.	.	.	.	.	.	.	.	.	.
90853	SPOCD1	90853	X	.	.	.	.	.	.	.	.	.	.	.	.	.	.	.	.	.	.	.	.	.	.	.	.	.	.	.	.	.	.	.	.
84922	FIZ1	84922	X	.	.	.	.	.	.	.	.	.	.	.	.	.	.	.	.	.	.	.	.	.	.	.	.	.	.	.	.	.	.	.	.
84259	DCUN1D5	84259	X	.	.	.	.	.	.	.	.	.	.	.	.	.	.	.	.	.	.	.	.	.	.	.	.	.	.	.	.	.	.	.	.
81566	CSRNP2	81566	X	.	.	.	.	.	.	.	.	.	.	.	.	.	.	.	.	.	.	.	.	.	.	.	.	.	.	.	.	.	.	.	.
80854	SETD7	80854	X	.	.	.	.	.	.	.	.	.	.	.	.	.	.	.	.	.	.	.	.	.	.	.	.	.	.	.	.	.	.	.	.
79706	PRKRIP1	79706	X	.	.	.	.	.	.	.	.	.	.	.	.	.	.	.	.	.	.	.	.	.	.	.	.	.	.	.	.	.	.	.	.
64062	RBM26	64062	X	.	.	.	.	.	.	.	.	.	.	.	.	.	.	.	.	.	.	.	.	.	.	.	.	.	.	.	.	.	.	.	.
63898	SH2D4A	63898	X	.	.	.	.	.	.	.	.	.	.	.	.	.	.	.	.	.	.	.	.	.	.	.	.	.	.	.	.	.	.	.	.
60370	AVPI1	60370	X	.	.	.	.	.	.	.	.	.	.	.	.	.	.	.	.	.	.	.	.	.	.	.	.	.	.	.	.	.	.	.	.
58190	CTDSP1	58190	X	.	.	.	.	.	.	.	.	.	.	.	.	.	.	.	.	.	.	.	.	.	.	.	.	.	.	.	.	.	.	.	.
57561	ARRDC3	57561	X	.	.	.	.	.	.	.	.	.	.	.	.	.	.	.	.	.	.	.	.	.	.	.	.	.	.	.	.	.	.	.	.
56658	TRIM39	56658	X	.	.	.	.	.	.	.	.	.	.	.	.	.	.	.	.	.	.	.	.	.	.	.	.	.	.	.	.	.	.	.	.
55527	FEM1A	55527	X	.	.	.	.	.	.	.	.	.	.	.	.	.	.	.	.	.	.	.	.	.	.	.	.	.	.	.	.	.	.	.	.
54165	DCUN1D1	54165	X	.	.	.	.	.	.	.	.	.	.	.	.	.	.	.	.	.	.	.	.	.	.	.	.	.	.	.	.	.	.	.	.
51277	DNAJC27	51277	X	.	.	.	.	.	.	.	.	.	.	.	.	.	.	.	.	.	.	.	.	.	.	.	.	.	.	.	.	.	.	.	.
29950	SERTAD1	29950	X	.	.	.	.	.	.	.	.	.	.	.	.	.	.	.	.	.	.	.	.	.	.	.	.	.	.	.	.	.	.	.	.
29775	CARD10	29775	X	.	.	.	.	.	.	.	.	.	.	.	.	.	.	.	.	.	.	.	.	.	.	.	.	.	.	.	.	.	.	.	.
26610	ELP4	26610	X	.	.	.	.	.	.	.	.	.	.	.	.	.	.	.	.	.	.	.	.	.	.	.	.	.	.	.	.	.	.	.	.
26036	ZNF451	26036	X	.	.	.	.	.	.	.	.	.	.	.	.	.	.	.	.	.	.	.	.	.	.	.	.	.	.	.	.	.	.	.	.
23142	DCUN1D4	23142	X	.	.	.	.	.	.	.	.	.	.	.	.	.	.	.	.	.	.	.	.	.	.	.	.	.	.	.	.	.	.	.	.
23076	RRP1B	23076	X	.	.	.	.	.	.	.	.	.	.	.	.	.	.	.	.	.	.	.	.	.	.	.	.	.	.	.	.	.	.	.	.
11186	RASSF1	11186	X	.	.	.	.	.	.	.	.	.	.	.	.	.	.	.	.	.	.	.	.	.	.	.	.	.	.	.	.	.	.	.	.
11143	KAT7	11143	X	.	.	.	.	.	.	.	.	.	.	.	.	.	.	.	.	.	.	.	.	.	.	.	.	.	.	.	.	.	.	.	.
11030	RBPMS	11030	X	.	.	.	.	.	.	.	.	.	.	.	.	.	.	.	.	.	.	.	.	.	.	.	.	.	.	.	.	.	.	.	.
10776	ARPP19	10776	X	.	.	.	.	.	.	.	.	.	.	.	.	.	.	.	.	.	.	.	.	.	.	.	.	.	.	.	.	.	.	.	.
10363	HMG20A	10363	X	.	.	.	.	.	.	.	.	.	.	.	.	.	.	.	.	.	.	.	.	.	.	.	.	.	.	.	.	.	.	.	.
10252	SPRY1	10252	X	.	.	.	.	.	.	.	.	.	.	.	.	.	.	.	.	.	.	.	.	.	.	.	.	.	.	.	.	.	.	.	.
10220	GDF11	10220	X	.	.	.	.	.	.	.	.	.	.	.	.	.	.	.	.	.	.	.	.	.	.	.	.	.	.	.	.	.	.	.	.
9683	N4BP1	9683	X	.	.	.	.	.	.	.	.	.	.	.	.	.	.	.	.	.	.	.	.	.	.	.	.	.	.	.	.	.	.	.	.
9665	MARF1	9665	X	.	.	.	.	.	.	.	.	.	.	.	.	.	.	.	.	.	.	.	.	.	.	.	.	.	.	.	.	.	.	.	.
8864	PER2	8864	X	.	.	.	.	.	.	.	.	.	.	.	.	.	.	.	.	.	.	.	.	.	.	.	.	.	.	.	.	.	.	.	.
8099	CDK2AP1	8099	X	.	.	.	.	.	.	.	.	.	.	.	.	.	.	.	.	.	.	.	.	.	.	.	.	.	.	.	.	.	.	.	.
7423	VEGFB	7423	X	.	.	.	.	.	.	.	.	.	.	.	.	.	.	.	.	.	.	.	.	.	.	.	.	.	.	.	.	.	.	.	.
6871	TADA2A	6871	X	.	.	.	.	.	.	.	.	.	.	.	.	.	.	.	.	.	.	.	.	.	.	.	.	.	.	.	.	.	.	.	.
6693	SPN	6693	X	.	.	.	.	.	.	.	.	.	.	.	.	.	.	.	.	.	.	.	.	.	.	.	.	.	.	.	.	.	.	.	.
6237	RRAS	6237	X	.	.	.	.	.	.	.	.	.	.	.	.	.	.	.	.	.	.	.	.	.	.	.	.	.	.	.	.	.	.	.	.
5504	PPP1R2	5504	X	.	.	.	.	.	.	.	.	.	.	.	.	.	.	.	.	.	.	.	.	.	.	.	.	.	.	.	.	.	.	.	.
4602	MYB	4602	X	.	.	.	.	.	.	.	.	.	.	.	.	.	.	.	.	.	.	.	.	.	.	.	.	.	.	.	.	.	.	.	.
3570	IL6R	3570	X	.	.	.	.	.	.	.	.	.	.	.	.	.	.	.	.	.	.	.	.	.	.	.	.	.	.	.	.	.	.	.	.
1951	CELSR3	1951	X	.	.	.	.	.	.	.	.	.	.	.	.	.	.	.	.	.	.	.	.	.	.	.	.	.	.	.	.	.	.	.	.
1435	CSF1	1435	X	.	.	.	.	.	.	.	.	.	.	.	.	.	.	.	.	.	.	.	.	.	.	.	.	.	.	.	.	.	.	.	.
1389	CREBL2	1389	X	.	.	.	.	.	.	.	.	.	.	.	.	.	.	.	.	.	.	.	.	.	.	.	.	.	.	.	.	.	.	.	.
753	LDLRAD4	753	X	.	.	.	.	.	.	.	.	.	.	.	.	.	.	.	.	.	.	.	.	.	.	.	.	.	.	.	.	.	.	.	.
493	ATP2B4	493	X	.	.	.	.	.	.	.	.	.	.	.	.	.	.	.	.	.	.	.	.	.	.	.	.	.	.	.	.	.	.	.	.
331	XIAP	331	X	.	.	.	.	.	.	.	.	.	.	.	.	.	.	.	.	.	.	.	.	.	.	.	.	.	.	.	.	.	.	.	.
334	APLP2	334	X	.	.	.	.	.	.	.	.	.	.	.	.	.	.	.	.	.	.	.	.	.	.	.	.	.	.	.	.	.	.	.	.
3984	LIMK1	3984	X	.	.	.	.	X	.	.	.	.	.	.	.	.	.	.	.	X	.	.	.	X	.	.	.	.	.	.	.	.	.	.	.
81669	CCNL2	81669	X	.	.	.	.	.	.	.	.	.	.	.	.	.	.	.	.	.	.	.	.	X	.	.	.	.	.	.	.	.	.	.	.
894	CCND2	894	X	.	.	.	.	.	.	.	.	.	.	.	.	.	.	.	.	.	.	.	.	.	.	.	.	X	.	.	.	.	.	.	.
9757	KMT2B	9757	X	.	.	.	.	.	.	.	.	.	.	.	.	.	.	.	.	.	.	.	.	.	.	.	.	X	.	.	.	.	.	.	.
23542	MAPK8IP2	23542	X	.	.	.	.	X	X	.	.	.	.	.	.	.	.	.	.	.	.	.	.	.	.	.	.	X	.	.	.	.	.	.	.
2764	GMFB	2764	X	.	.	.	.	X	.	.	.	.	.	.	.	.	.	.	.	X	.	.	.	.	.	.	.	X	.	.	.	.	.	.	.
27020	NPTN	27020	X	.	.	.	.	X	.	.	.	.	.	.	.	.	.	.	.	.	.	.	.	.	.	.	.	X	.	.	.	.	.	.	.
83931	STK40	83931	X	.	.	.	.	X	.	.	.	.	.	.	.	.	.	.	.	.	.	.	.	.	.	.	.	.	.	.	.	.	.	.	.
65125	WNK1	65125	X	.	.	.	.	X	.	.	.	.	.	.	.	.	.	.	.	.	.	.	.	.	.	.	.	.	.	.	.	.	.	.	.
57162	PELI1	57162	X	.	.	.	.	X	.	.	.	.	.	.	.	.	.	.	.	.	.	.	.	.	.	.	.	.	.	.	.	.	.	.	.
27347	STK39	27347	X	.	.	.	.	X	.	.	.	.	.	.	.	.	.	.	.	.	.	.	.	.	.	.	.	.	.	.	.	.	.	.	.
23552	CDK20	23552	X	.	.	.	.	X	.	.	.	.	.	.	.	.	.	.	.	.	.	.	.	.	.	.	.	.	.	.	.	.	.	.	.
23531	MMD	23531	X	.	.	.	.	X	.	.	.	.	.	.	.	.	.	.	.	.	.	.	.	.	.	.	.	.	.	.	.	.	.	.	.
23118	TAB2	23118	X	.	.	.	.	X	.	.	.	.	.	.	.	.	.	.	.	.	.	.	.	.	.	.	.	.	.	.	.	.	.	.	.
11329	STK38	11329	X	.	.	.	.	X	.	.	.	.	.	.	.	.	.	.	.	.	.	.	.	.	.	.	.	.	.	.	.	.	.	.	.
9943	OXSR1	9943	X	.	.	.	.	X	.	.	.	.	.	.	.	.	.	.	.	.	.	.	.	.	.	.	.	.	.	.	.	.	.	.	.
9748	SLK	9748	X	.	.	.	.	X	.	.	.	.	.	.	.	.	.	.	.	.	.	.	.	.	.	.	.	.	.	.	.	.	.	.	.
9020	MAP3K14	9020	X	.	.	.	.	X	.	.	.	.	.	.	.	.	.	.	.	.	.	.	.	.	.	.	.	.	.	.	.	.	.	.	.
8986	RPS6KA4	8986	X	.	.	.	.	X	.	.	.	.	.	.	.	.	.	.	.	.	.	.	.	.	.	.	.	.	.	.	.	.	.	.	.
8491	MAP4K3	8491	X	.	.	.	.	X	.	.	.	.	.	.	.	.	.	.	.	.	.	.	.	.	.	.	.	.	.	.	.	.	.	.	.
994	CDC25B	994	X	.	.	.	.	X	.	.	.	.	.	.	.	.	.	.	.	.	.	.	.	.	.	.	.	.	.	.	.	.	.	.	.
3654	IRAK1	3654	X	.	.	.	.	X	.	.	.	.	.	.	.	.	.	.	.	.	.	.	.	.	.	.	.	.	.	.	.	.	.	.	.
140901	STK35	140901	.	.	.	.	.	X	.	.	.	.	.	.	.	.	.	.	.	.	.	.	.	.	.	.	.	.	.	.	.	.	.	.	.
140609	NEK7	140609	.	.	.	.	.	X	.	.	.	.	.	.	.	.	.	.	.	.	.	.	.	.	.	.	.	.	.	.	.	.	.	.	.
60493	FASTKD5	60493	.	.	.	.	.	X	.	.	.	.	.	.	.	.	.	.	.	.	.	.	.	.	.	.	.	.	.	.	.	.	.	.	.
55715	DOK4	55715	.	.	.	.	.	X	.	.	.	.	.	.	.	.	.	.	.	.	.	.	.	.	.	.	.	.	.	.	.	.	.	.	.
54822	TRPM7	54822	.	.	.	.	.	X	.	.	.	.	.	.	.	.	.	.	.	.	.	.	.	.	.	.	.	.	.	.	.	.	.	.	.
53944	CSNK1G1	53944	.	.	.	.	.	X	.	.	.	.	.	.	.	.	.	.	.	.	.	.	.	.	.	.	.	.	.	.	.	.	.	.	.
27148	STK36	27148	.	.	.	.	.	X	.	.	.	.	.	.	.	.	.	.	.	.	.	.	.	.	.	.	.	.	.	.	.	.	.	.	.
26750	RPS6KC1	26750	.	.	.	.	.	X	.	.	.	.	.	.	.	.	.	.	.	.	.	.	.	.	.	.	.	.	.	.	.	.	.	.	.
10420	TESK2	10420	.	.	.	.	.	X	.	.	.	.	.	.	.	.	.	.	.	.	.	.	.	.	.	.	.	.	.	.	.	.	.	.	.
9989	PPP4R1	9989	.	.	.	.	.	X	.	.	.	.	.	.	.	.	.	.	.	.	.	.	.	.	.	.	.	.	.	.	.	.	.	.	.
9625	AATK	9625	.	.	.	.	.	X	.	.	.	.	.	.	.	.	.	.	.	.	.	.	.	.	.	.	.	.	.	.	.	.	.	.	.
8805	TRIM24	8805	.	.	.	.	.	X	.	.	.	.	.	.	.	.	.	.	.	.	.	.	.	.	.	.	.	.	.	.	.	.	.	.	.
7750	ZMYM2	7750	.	.	.	.	.	X	.	.	.	.	.	.	.	.	.	.	.	.	.	.	.	.	.	.	.	.	.	.	.	.	.	.	.
7465	WEE1	7465	.	.	.	.	.	X	.	.	.	.	.	.	.	.	.	.	.	.	.	.	.	.	.	.	.	.	.	.	.	.	.	.	.
5603	MAPK13	5603	.	.	.	.	.	X	.	.	.	.	.	.	.	.	.	.	.	.	.	.	.	.	.	.	.	.	.	.	.	.	.	.	.
5597	MAPK6	5597	.	.	.	.	.	X	.	.	.	.	.	.	.	.	.	.	.	.	.	.	.	.	.	.	.	.	.	.	.	.	.	.	.
5586	PKN2	5586	.	.	.	.	.	X	.	.	.	.	.	.	.	.	.	.	.	.	.	.	.	.	.	.	.	.	.	.	.	.	.	.	.
4882	NPR2	4882	.	.	.	.	.	X	.	.	.	.	.	.	.	.	.	.	.	.	.	.	.	.	.	.	.	.	.	.	.	.	.	.	.
1456	CSNK1G3	1456	.	.	.	.	.	X	.	.	.	.	.	.	.	.	.	.	.	.	.	.	.	.	.	.	.	.	.	.	.	.	.	.	.
2050	EPHB4	2050	.	.	.	.	.	X	.	.	.	.	.	.	.	.	.	.	.	.	.	.	.	.	.	.	.	.	.	.	.	.	.	.	.
23307	FKBP15	23307	X	.	.	.	.	.	.	.	.	.	.	.	.	.	.	.	.	.	.	X	.	.	.	.	.	.	.	.	.	.	.	.	.
80725	SRCIN1	80725	X	.	.	.	.	.	.	.	.	.	.	.	.	.	.	.	.	.	.	X	.	.	.	.	.	.	.	.	.	.	.	.	.
27	ABL2	27	X	.	.	.	.	X	.	.	.	.	.	.	.	.	.	.	.	X	.	X	.	.	.	.	.	.	.	.	.	.	.	.	.
7525	YES1	7525	X	.	.	.	.	X	.	.	.	.	.	.	.	.	.	.	.	.	.	X	.	.	.	.	.	.	.	.	.	.	.	.	.
9261	MAPKAPK2	9261	X	X	.	.	.	X	X	.	.	.	.	.	.	.	X	.	.	.	.	.	.	.	.	.	.	.	.	.	.	X	.	.	.
5609	MAP2K7	5609	X	.	X	.	.	X	X	.	.	.	.	.	.	.	.	.	.	.	.	.	.	.	.	.	.	.	.	.	.	X	.	.	.
6416	MAP2K4	6416	X	.	X	.	.	X	X	.	.	.	.	.	.	.	.	.	.	.	.	.	.	.	.	.	.	.	.	.	.	X	.	.	.
9448	MAP4K4	9448	X	.	.	.	.	X	X	.	.	.	.	.	.	.	.	.	.	.	.	.	.	.	.	.	.	.	.	.	.	X	.	.	.
50488	MINK1	50488	X	.	.	.	.	X	X	.	.	.	.	.	.	.	.	.	.	.	.	.	.	.	.	.	.	.	.	.	.	X	.	.	.
1021	CDK6	1021	.	.	.	.	.	X	X	.	.	X	.	.	.	.	.	.	.	.	.	.	.	.	.	.	.	.	.	.	.	X	.	.	.
1859	DYRK1A	1859	X	.	.	.	.	X	X	.	.	X	.	.	.	.	.	.	.	.	.	.	.	X	.	.	.	.	.	.	.	.	.	.	.
5610	EIF2AK2	5610	X	.	.	.	.	X	X	.	.	X	.	.	.	.	.	.	.	.	.	.	.	.	.	.	X	.	.	.	.	.	.	.	.
4296	MAP3K11	4296	X	.	.	.	.	X	X	.	.	.	.	.	.	.	.	.	X	.	.	.	.	.	.	.	.	.	.	.	.	.	.	.	.
153090	DAB2IP	153090	X	.	.	.	.	X	X	.	.	.	X	.	.	.	.	.	X	.	.	.	.	.	.	.	.	.	.	.	.	.	.	.	.
10494	STK25	10494	X	.	.	.	.	X	X	.	.	.	.	X	.	.	.	.	.	.	.	.	.	.	.	.	.	.	.	.	.	.	.	.	.
9043	SPAG9	9043	X	.	.	.	.	X	X	.	.	.	.	.	.	.	.	.	.	.	.	.	.	.	.	.	.	.	.	.	.	.	.	.	X
4215	MAP3K3	4215	X	.	.	.	.	X	X	.	.	.	.	.	.	.	.	.	.	.	.	.	.	.	.	.	.	.	X	.	.	.	.	.	.
57551	TAOK1	57551	X	.	.	.	.	X	X	.	.	.	.	.	.	.	.	.	.	.	.	.	.	.	.	.	.	.	.	.	.	.	.	.	.
11183	MAP4K5	11183	X	.	.	.	.	X	X	.	.	.	.	.	.	.	.	.	.	.	.	.	.	.	.	.	.	.	.	.	.	.	.	.	.
4293	MAP3K9	4293	X	.	.	.	.	X	X	.	.	.	.	.	.	.	.	.	.	.	.	.	.	.	.	.	.	.	.	.	.	.	.	.	.
7335	UBE2V1	7335	X	.	.	.	.	X	X	.	.	.	.	.	.	.	.	.	.	.	.	.	.	.	.	.	.	.	.	.	.	.	.	.	.
29110	TBK1	29110	X	.	.	.	.	X	.	.	.	X	X	.	.	.	.	.	.	.	.	.	.	.	.	.	.	.	.	.	.	.	.	.	.
10645	CAMKK2	10645	X	.	.	.	.	X	.	.	.	.	X	.	.	.	.	.	.	.	.	.	.	.	.	.	.	.	.	.	.	.	.	.	.
128239	IQGAP3	128239	X	.	.	.	.	X	.	.	.	.	X	.	.	.	.	.	.	.	.	.	.	.	.	.	.	.	.	.	.	.	.	.	.
3551	IKBKB	3551	X	.	.	.	.	X	.	.	.	X	.	.	.	.	.	.	.	.	.	.	.	.	.	.	.	.	.	.	.	.	.	X	.
975	CD81	975	X	.	.	.	.	.	.	.	.	X	X	.	.	.	.	.	.	.	.	.	.	.	.	.	.	.	.	.	.	.	.	X	.
8831	SYNGAP1	8831	X	.	.	.	.	X	.	.	.	.	X	.	.	.	.	.	X	.	.	.	.	.	.	.	.	X	.	.	.	.	.	X	.
1894	ECT2	1894	X	.	.	.	.	.	.	.	.	.	X	.	.	.	.	.	X	.	.	.	.	.	.	.	.	.	.	X	.	.	.	X	.
4893	NRAS	4893	X	.	.	.	.	X	.	.	.	.	.	X	.	.	.	.	X	.	.	.	X	.	.	.	.	.	.	.	.	.	.	X	.
7094	TLN1	7094	X	.	.	X	.	.	.	.	.	X	.	.	.	.	.	.	X	.	.	.	.	.	.	.	.	.	.	.	.	.	.	X	.
146850	PIK3R6	146850	X	.	.	.	.	.	.	.	.	.	.	.	.	.	X	.	X	.	.	.	.	.	.	.	.	.	.	.	.	.	.	.	.
5151	PDE8A	5151	X	.	.	.	.	.	X	.	.	.	.	.	.	.	.	.	X	.	.	.	.	.	.	.	.	.	.	.	.	.	.	.	.
9294	S1PR2	9294	X	.	.	.	.	.	.	.	.	.	.	.	.	.	.	.	X	.	.	.	.	.	.	.	.	.	.	.	.	.	.	.	.
5529	PPP2R5E	5529	X	.	.	.	.	.	.	.	.	.	.	.	.	.	.	.	X	.	.	.	.	.	.	.	.	.	.	.	.	.	.	.	.
5525	PPP2R5A	5525	X	.	.	.	.	.	.	.	.	.	.	.	.	.	.	.	X	.	.	.	.	.	.	.	.	.	.	.	.	.	.	.	.
1850	DUSP8	1850	X	.	.	.	.	.	.	.	.	.	.	.	.	.	.	.	X	.	.	.	.	.	.	.	.	.	.	.	.	.	.	.	.
2914	GRM4	2914	X	.	.	.	.	.	.	.	.	.	.	.	.	.	.	.	X	.	.	.	.	.	.	.	.	.	.	.	.	.	.	.	.
5579	PRKCB	5579	.	.	.	.	.	X	.	.	.	.	.	.	.	.	.	X	X	.	.	.	.	.	.	.	.	.	X	.	.	.	.	X	.
814	CAMK4	814	.	.	.	.	.	X	.	.	.	.	.	.	.	.	.	.	X	.	.	.	.	.	.	.	.	X	.	.	.	.	.	.	.
2674	GFRA1	2674	.	.	.	.	.	X	.	.	.	.	.	.	.	.	.	.	X	.	.	.	.	.	.	.	.	.	.	.	.	.	.	.	.
5037	PEBP1	5037	X	.	.	.	.	X	.	.	.	.	.	.	.	.	.	.	X	.	.	.	.	.	.	.	.	.	X	.	.	.	.	.	.
6197	RPS6KA3	6197	.	.	.	.	.	X	.	.	.	.	.	.	.	.	.	.	X	.	.	.	.	.	.	.	.	.	X	.	.	X	.	.	.
85358	SHANK3	85358	.	.	.	.	.	X	.	.	.	.	.	.	.	.	.	.	.	X	.	.	.	.	.	.	.	X	.	.	.	.	.	X	.
4035	LRP1	4035	.	.	.	.	.	.	.	.	.	.	.	.	X	.	.	.	.	X	.	.	.	.	.	.	.	.	.	.	.	.	.	X	.
7114	TMSB4X	7114	.	.	.	.	.	.	.	.	.	.	.	.	.	.	.	.	.	X	.	.	.	.	.	.	.	.	.	.	.	.	.	X	.
546	ATRX	546	X	.	.	.	.	.	.	.	.	.	.	.	.	.	.	.	.	.	.	.	.	.	.	.	.	.	.	X	.	.	.	X	.
10664	CTCF	10664	X	.	.	.	.	.	.	.	.	.	.	.	.	.	.	.	.	.	.	.	.	.	.	.	.	.	.	.	.	.	.	X	.
23568	ARL2BP	23568	X	.	.	.	.	.	.	.	.	.	.	.	.	.	.	.	.	.	.	.	.	.	.	.	.	.	.	.	.	.	.	X	.
4204	MECP2	4204	X	.	.	.	.	.	.	.	.	.	.	.	.	.	.	.	.	.	.	.	.	.	.	.	.	X	.	.	.	.	.	X	.
4891	SLC11A2	4891	.	.	.	.	.	.	.	.	.	.	.	.	.	.	.	.	.	.	.	.	.	.	.	.	.	X	.	.	.	.	.	X	.
11214	AKAP13	11214	X	.	.	.	.	X	.	.	.	.	X	.	.	.	.	.	X	X	X	X	.	.	.	.	.	.	.	.	.	.	.	.	X
9181	ARHGEF2	9181	X	.	.	.	.	.	X	.	.	.	X	.	.	.	.	.	X	.	.	X	.	.	.	.	.	.	.	.	.	.	.	X	X
5290	PIK3CA	5290	X	.	.	.	.	X	.	X	.	.	X	.	.	.	X	X	X	.	.	.	.	.	.	.	.	.	.	.	.	.	.	.	.
5567	PRKACB	5567	X	.	.	.	.	X	.	X	X	.	.	.	.	.	X	.	X	.	.	.	.	.	.	.	.	.	.	.	.	.	.	.	.
183	AGT	183	X	.	X	X	.	X	.	X	.	.	.	.	.	X	X	.	X	.	.	.	.	.	.	.	.	.	.	.	.	.	.	X	X
808	CALM3	808	X	.	.	X	X	X	.	X	.	.	.	.	X	.	.	.	X	.	.	.	.	.	.	.	.	.	.	.	.	.	.	X	.
801	CALM1	801	X	.	.	X	X	X	.	X	.	.	.	.	X	.	.	.	X	.	.	.	.	.	.	.	.	.	.	.	.	.	.	X	.
805	CALM2	805	X	.	.	X	X	X	.	X	.	.	.	.	X	.	.	.	X	.	.	.	.	.	.	.	.	.	.	.	.	.	.	X	.
567	B2M	567	.	.	.	X	.	.	.	.	.	X	.	X	.	.	.	.	.	.	.	.	X	.	.	.	.	.	.	X	.	.	X	.	.
10890	RAB10	10890	.	.	.	X	X	.	.	X	.	.	.	X	X	.	.	.	.	.	X	.	X	.	.	.	.	.	.	.	.	.	X	X	.
1604	CD55	1604	.	.	.	X	X	.	.	X	.	X	.	X	X	.	.	.	X	.	.	.	X	.	.	.	.	.	.	.	.	.	.	.	X
7879	RAB7A	7879	.	.	.	X	X	.	.	.	.	X	.	.	X	.	.	.	.	.	.	.	X	.	.	.	.	.	.	.	.	.	.	X	X
1315	COPB1	1315	.	.	.	X	X	.	.	.	.	X	.	X	X	.	.	.	.	.	.	.	X	.	.	.	.	.	.	.	.	.	X	X	X
5870	RAB6A	5870	.	.	.	X	X	.	.	.	.	X	.	X	X	.	.	.	.	.	.	.	X	.	.	.	.	.	.	.	.	.	X	X	X
8915	BCL10	8915	X	.	.	X	X	.	.	.	X	.	.	.	.	.	.	X	.	.	.	.	.	.	.	.	X	.	.	.	.	.	.	.	.
4000	LMNA	4000	X	.	.	X	.	.	.	.	.	.	.	.	.	.	.	X	.	.	.	.	.	X	.	.	.	.	.	.	.	.	.	X	X
1639	DCTN1	1639	X	.	.	X	X	.	.	.	.	.	.	.	X	.	.	X	.	.	.	X	.	.	.	.	.	.	.	.	.	.	.	.	X
3799	KIF5B	3799	.	.	.	X	.	.	.	.	.	.	.	.	X	.	.	X	.	.	.	.	.	.	.	.	.	.	.	.	.	.	.	.	X
7057	THBS1	7057	X	.	.	X	X	.	.	X	.	.	.	.	.	.	.	.	.	.	.	.	.	.	.	.	.	.	.	.	.	.	X	.	.
11328	FKBP9	11328	.	.	.	X	.	.	.	.	.	.	.	.	.	.	.	.	.	.	.	.	.	.	.	.	.	.	.	.	.	.	X	.	.
30001	ERO1A	30001	.	.	.	X	.	.	.	.	.	.	.	.	.	.	.	.	.	.	.	.	.	.	.	.	.	.	.	.	.	.	X	.	.
27230	SERP1	27230	X	.	.	X	.	.	.	.	.	.	.	.	.	.	.	.	.	.	.	.	.	.	.	.	.	.	.	.	.	.	X	X	.
2137	EXTL3	2137	X	.	.	X	.	.	.	.	.	.	.	.	.	.	.	.	.	.	.	.	.	.	.	.	.	.	.	.	.	.	X	.	.
9868	TOMM70	9868	.	.	.	X	X	.	.	.	.	.	.	.	.	.	.	X	.	.	.	.	.	.	.	.	.	.	.	.	.	.	.	X	X
9545	RAB3D	9545	.	.	.	X	X	.	.	.	.	.	.	.	.	.	.	.	.	.	.	.	X	.	.	.	.	.	.	.	.	.	.	X	.
8724	SNX3	8724	.	.	X	X	X	.	.	.	.	.	.	.	.	.	.	.	.	.	.	.	.	.	.	.	.	.	.	.	.	.	.	X	.
57799	RAB40C	57799	.	.	.	X	X	.	.	.	.	.	.	.	.	.	.	.	.	.	.	.	.	.	.	.	.	.	.	.	.	.	.	X	.
376267	RAB15	376267	.	.	.	X	X	.	.	.	.	.	.	.	.	.	.	.	.	.	.	.	.	.	.	.	.	.	.	.	.	.	.	X	.
10175	CNIH1	10175	.	.	.	X	X	.	.	.	.	.	.	X	X	.	.	.	.	.	.	.	.	.	.	.	.	.	.	.	.	.	X	.	X
2589	GALNT1	2589	.	.	.	X	X	.	.	.	.	.	.	X	X	.	.	.	.	.	.	.	.	.	.	.	.	.	.	.	.	.	X	.	.
4121	MAN1A1	4121	.	.	.	X	X	.	.	.	.	.	.	X	X	.	.	.	.	.	.	.	.	.	.	.	.	.	.	.	.	.	X	.	.
83746	L3MBTL2	83746	.	.	.	X	X	.	.	.	.	.	.	.	.	.	.	.	.	.	.	.	.	.	.	.	.	.	.	.	.	.	.	.	.
55143	CDCA8	55143	.	.	.	X	X	.	.	.	.	.	.	.	.	.	.	.	.	.	.	.	.	.	.	.	.	.	.	.	.	.	.	.	.
27076	LYPD3	27076	.	.	.	X	X	.	.	.	.	.	.	.	.	.	.	.	.	.	.	.	.	.	.	.	.	.	.	.	.	.	.	.	.
9945	GFPT2	9945	.	.	.	X	X	.	.	.	.	.	.	.	.	.	.	.	.	.	.	.	.	.	.	.	.	.	.	.	.	.	.	.	.
8243	SMC1A	8243	.	.	.	X	X	.	.	.	.	.	.	.	.	.	.	.	.	.	.	.	.	.	.	.	.	.	.	.	.	.	.	.	.
6675	UAP1	6675	.	.	.	X	X	.	.	.	.	.	.	.	.	.	.	.	.	.	.	.	.	.	.	.	.	.	.	.	.	.	.	.	.
4286	MITF	4286	.	.	.	X	X	.	.	.	.	.	.	.	.	.	.	.	.	.	.	.	.	.	.	.	.	.	.	.	.	.	.	.	.
5238	PGM3	5238	.	.	.	X	X	.	.	.	.	.	.	.	.	.	.	.	.	.	.	.	.	.	.	.	.	.	.	.	.	.	.	.	.
9445	ITM2B	9445	.	.	.	X	.	.	.	.	.	.	.	X	.	.	.	.	.	.	.	.	.	.	.	.	.	.	.	.	.	.	.	.	.
2683	B4GALT1	2683	.	.	.	X	X	.	.	.	.	.	.	X	.	.	.	.	.	.	.	.	X	.	.	.	.	.	.	.	.	.	.	.	.
4245	MGAT1	4245	.	.	.	X	X	.	.	.	X	.	.	X	.	.	.	.	.	.	.	.	.	.	.	.	.	.	.	.	.	.	.	.	.
6482	ST3GAL1	6482	.	.	.	X	X	X	.	.	.	.	.	X	.	.	.	.	.	.	.	.	.	.	.	.	.	.	.	.	.	.	.	.	.
256435	ST6GALNAC3	256435	.	.	.	X	X	.	.	.	.	.	.	X	.	.	.	.	.	.	.	.	.	.	.	.	.	.	.	.	.	.	.	.	.
64841	GNPNAT1	64841	.	.	.	X	X	.	.	.	.	.	.	X	.	.	.	.	.	.	.	.	.	.	.	.	.	.	.	.	.	.	.	.	.
30815	ST6GALNAC6	30815	.	.	.	X	X	.	.	.	.	.	.	X	.	.	.	.	.	.	.	.	.	.	.	.	.	.	.	.	.	.	.	.	.
10610	ST6GALNAC2	10610	.	.	.	X	X	.	.	.	.	.	.	X	.	.	.	.	.	.	.	.	.	.	.	.	.	.	.	.	.	.	.	.	.
9486	CHST10	9486	.	.	.	X	X	.	.	.	.	.	.	X	.	.	.	.	.	.	.	.	.	.	.	.	.	.	.	.	.	.	.	.	.
8702	B4GALT4	8702	.	.	.	X	X	.	.	.	.	.	.	X	.	.	.	.	.	.	.	.	.	.	.	.	.	.	.	.	.	.	.	.	.
9331	B4GALT6	9331	.	.	.	X	X	.	.	.	.	.	.	X	.	.	.	.	.	.	.	.	.	.	.	.	.	.	.	.	.	.	.	.	.
84061	MAGT1	84061	.	.	.	X	X	.	.	.	.	.	.	.	.	.	.	.	.	.	.	.	X	.	.	.	.	X	.	.	.	.	X	.	.
9761	MLEC	9761	.	.	.	X	X	.	.	.	.	.	.	.	.	.	.	.	.	.	.	.	X	.	.	.	.	.	.	.	.	.	X	.	.
80055	PGAP1	80055	.	.	.	X	X	.	.	.	X	.	.	.	.	.	.	.	.	.	.	.	.	.	.	.	.	.	.	.	.	.	X	X	.
1603	DAD1	1603	.	.	.	X	X	.	.	.	X	.	.	.	.	.	.	.	.	.	.	.	.	.	.	.	X	.	.	.	.	.	X	.	.
10445	MCRS1	10445	.	.	X	X	X	.	.	.	.	.	.	.	.	.	.	.	.	.	.	X	.	.	.	.	.	.	.	.	.	.	X	.	.
9986	RCE1	9986	.	.	X	X	X	.	.	.	.	.	.	.	.	.	.	.	.	.	.	.	.	.	.	.	.	.	.	.	.	.	X	.	.
80267	EDEM3	80267	.	.	X	X	X	.	.	.	.	.	.	.	.	.	.	.	.	.	.	.	.	.	.	.	.	.	.	.	.	.	X	.	.
116150	NUS1	116150	.	.	.	X	X	.	.	.	.	.	.	.	.	.	.	.	.	.	.	.	.	.	.	.	.	.	.	.	.	.	X	.	X
94005	PIGS	94005	.	.	.	X	X	.	.	.	.	.	.	.	.	.	.	.	.	.	.	.	.	.	.	.	.	.	.	.	.	.	X	.	.
56886	UGGT1	56886	.	.	.	X	X	.	.	.	.	.	.	.	.	.	.	.	.	.	.	.	.	.	.	.	.	.	.	.	.	.	X	.	.
54344	DPM3	54344	.	.	.	X	X	.	.	.	.	.	.	.	.	.	.	.	.	.	.	.	.	.	.	.	.	.	.	.	.	.	X	.	.
23193	GANAB	23193	.	.	.	X	X	.	.	.	.	.	.	.	.	.	.	.	.	.	.	.	.	.	.	.	.	.	.	.	.	.	X	.	.
3703	STT3A	3703	.	.	.	X	X	.	.	.	.	.	.	.	.	.	.	.	.	.	.	.	.	.	.	.	.	.	.	.	.	.	X	.	.
5277	PIGA	5277	.	.	.	X	X	.	.	.	.	.	.	.	.	.	.	.	.	.	.	.	.	.	.	.	.	.	.	.	.	.	X	.	.
55970	GNG12	55970	.	.	.	X	.	.	.	X	.	.	.	.	.	.	.	.	X	.	.	X	.	.	.	.	.	.	.	.	.	.	.	.	.
2770	GNAI1	2770	.	.	.	X	.	.	.	X	.	.	.	.	.	.	.	.	X	.	.	.	.	.	.	.	.	.	.	.	.	.	.	.	.
2783	GNB2	2783	.	.	.	X	.	.	.	X	.	.	.	.	.	.	.	.	X	.	.	.	.	.	.	.	.	.	.	.	.	.	.	.	.
2775	GNAO1	2775	.	.	.	X	.	.	.	.	.	.	X	.	.	.	.	.	X	.	.	.	.	.	.	.	.	.	.	.	.	.	.	.	.
10276	NET1	10276	.	.	.	.	.	.	.	.	.	.	X	.	.	.	.	.	X	.	.	.	.	.	.	.	.	.	.	.	.	.	.	.	.
23365	ARHGEF12	23365	.	.	.	.	.	.	.	.	.	.	X	.	.	.	.	.	X	.	.	.	.	.	.	.	.	.	.	.	.	.	.	.	.
2773	GNAI3	2773	.	.	.	X	.	.	.	.	.	.	.	.	.	.	.	.	X	.	.	.	.	.	.	.	.	.	.	.	.	.	.	.	.
10256	CNKSR1	10256	.	.	.	.	.	.	.	.	.	.	.	.	.	.	.	.	X	.	X	.	.	.	.	.	.	.	.	.	.	.	.	.	.
2550	GABBR1	2550	.	.	.	.	.	.	.	.	.	.	.	.	.	.	.	.	X	.	.	.	.	.	.	.	.	.	.	.	.	.	X	.	.
3708	ITPR1	3708	.	.	.	.	.	.	.	.	.	.	.	.	.	.	.	.	X	.	.	.	.	.	.	.	.	.	.	.	.	.	X	.	.
57486	NLN	57486	.	.	X	.	.	.	.	.	.	.	.	.	.	.	.	.	X	.	.	.	.	.	.	.	.	.	.	.	.	.	.	.	.
10846	PDE10A	10846	.	.	.	.	.	.	.	.	.	.	.	.	.	.	.	.	X	.	.	.	.	.	.	.	.	.	.	.	.	.	.	.	.
747	DAGLA	747	.	.	.	.	.	.	.	.	.	.	.	.	.	.	.	.	X	.	.	.	.	.	.	.	.	.	.	.	.	.	.	.	.
5139	PDE3A	5139	.	.	.	.	.	.	.	.	.	.	.	.	.	.	.	.	X	.	.	.	.	.	.	.	.	.	.	.	.	.	.	.	.
1509	CTSD	1509	.	.	X	X	.	.	.	.	.	.	.	.	.	.	.	X	.	.	.	.	X	.	.	.	.	.	.	.	.	.	.	.	.
4311	MME	4311	.	.	X	X	.	.	.	.	.	.	.	.	.	.	.	.	.	.	.	.	X	.	.	.	.	.	.	.	.	.	.	.	.
5069	PAPPA	5069	.	.	X	X	.	.	.	X	.	.	.	.	.	.	.	.	.	.	.	.	.	.	.	.	.	.	.	.	.	.	.	.	.
26224	FBXL3	26224	.	.	X	X	.	.	.	.	.	.	.	.	.	.	.	.	.	.	.	.	.	.	.	.	.	.	.	.	.	.	.	.	.
1200	TPP1	1200	X	.	X	X	.	.	.	.	.	.	.	.	.	.	.	.	.	.	.	.	.	.	.	.	.	.	.	.	.	.	.	.	.
3093	UBE2K	3093	X	.	X	X	X	.	.	.	.	.	.	.	.	.	.	.	.	.	.	.	.	.	.	.	.	.	.	.	.	.	.	.	.
55236	UBA6	55236	.	.	X	X	X	.	.	.	.	.	.	.	.	.	.	.	.	.	.	.	.	.	.	.	.	X	.	.	.	.	.	.	.
10617	STAMBP	10617	.	.	X	X	X	.	.	.	.	.	.	.	.	.	.	.	.	.	.	.	.	.	.	.	.	.	X	.	.	.	.	.	.
9958	USP15	9958	.	.	X	X	X	X	.	.	.	.	.	.	.	.	.	.	.	.	.	.	.	.	.	.	.	.	.	.	.	.	.	.	.
171023	ASXL1	171023	.	.	X	X	X	.	.	.	.	.	.	.	.	.	.	.	.	.	.	.	.	.	.	.	.	.	.	.	.	.	.	.	.
114803	MYSM1	114803	.	.	X	X	X	.	.	.	.	.	.	.	.	.	.	.	.	.	.	.	.	.	.	.	.	.	.	.	.	.	.	.	.
114785	MBD6	114785	.	.	X	X	X	.	.	.	.	.	.	.	.	.	.	.	.	.	.	.	.	.	.	.	.	.	.	.	.	.	.	.	.
84132	USP42	84132	.	.	X	X	X	.	.	.	.	.	.	.	.	.	.	.	.	.	.	.	.	.	.	.	.	.	.	.	.	.	.	.	.
54764	ZRANB1	54764	.	.	X	X	X	.	.	.	.	.	.	.	.	.	.	.	.	.	.	.	.	.	.	.	.	.	.	.	.	.	.	.	.
11174	ADAMTS6	11174	.	.	X	X	X	.	.	.	.	.	.	.	.	.	.	.	.	.	.	.	.	.	.	.	.	.	.	.	.	.	.	.	.
9100	USP10	9100	.	.	X	X	X	.	.	.	.	.	.	.	.	.	.	.	.	.	.	.	.	.	.	.	.	.	.	.	.	.	.	.	.
7322	UBE2D2	7322	.	.	X	X	X	.	.	.	.	.	.	.	.	.	.	.	.	.	.	.	.	.	.	.	.	.	.	.	.	.	.	.	.
8237	USP11	8237	.	.	X	X	X	.	.	.	.	.	.	.	.	.	.	.	.	.	.	.	.	.	.	.	.	.	.	.	.	.	.	.	.
7320	UBE2B	7320	X	.	X	X	X	.	.	.	X	.	.	.	.	.	.	.	.	.	.	.	.	.	.	.	.	.	.	.	.	.	.	.	.
7319	UBE2A	7319	.	.	X	X	X	.	.	.	X	.	.	.	.	.	.	.	.	.	.	.	.	.	.	.	.	.	.	.	.	.	.	.	.
23326	USP22	23326	.	.	X	X	X	.	.	.	X	.	.	.	.	.	.	.	.	.	.	.	.	.	.	.	.	.	.	.	.	.	.	.	.
3054	HCFC1	3054	.	.	X	X	X	.	.	.	.	X	.	.	.	.	.	.	.	.	.	.	.	.	.	.	.	.	.	.	.	.	.	.	.
3416	IDE	3416	.	.	X	X	X	.	.	X	.	X	.	.	.	.	.	.	.	.	.	.	.	.	.	.	.	.	.	.	.	.	.	.	.
5886	RAD23A	5886	.	.	X	X	X	.	.	.	.	X	X	.	.	.	.	.	.	.	.	.	.	.	.	.	.	.	.	.	.	.	.	.	.
8078	USP5	8078	.	.	X	X	X	.	.	.	.	.	X	.	.	.	.	.	.	.	.	.	.	.	.	.	.	.	.	.	.	.	.	.	.
5868	RAB5A	5868	.	.	.	X	X	.	.	.	.	X	.	.	X	.	X	.	.	.	.	X	.	.	.	.	.	.	X	.	.	.	.	X	X
375	ARF1	375	.	.	.	X	X	.	.	.	.	X	.	X	X	.	X	.	.	X	.	.	.	.	.	.	.	.	.	.	.	.	.	X	X
377	ARF3	377	.	.	.	X	X	.	.	.	.	.	.	X	X	.	X	.	.	.	.	.	.	.	.	.	.	.	.	.	.	.	.	X	.
10802	SEC24A	10802	.	.	.	X	X	.	.	.	.	.	.	X	X	.	X	.	.	.	.	.	.	.	.	.	.	.	.	.	.	.	X	X	X
60412	EXOC4	60412	.	.	.	X	.	.	.	.	X	.	.	.	X	.	.	.	.	.	X	.	.	.	.	.	.	.	.	.	.	.	.	X	X
149371	EXOC8	149371	.	.	.	X	.	.	.	.	.	.	.	.	X	.	.	X	.	.	X	.	.	.	.	.	.	.	.	.	.	.	.	X	.
10640	EXOC5	10640	.	.	.	X	.	.	.	.	.	.	.	.	X	.	.	.	.	.	X	.	.	.	.	.	.	.	.	.	.	.	.	X	.
55763	EXOC1	55763	.	.	.	X	.	.	.	.	.	.	.	.	X	.	.	.	.	.	X	.	.	.	.	.	.	.	.	.	.	.	.	X	.
288	ANK3	288	.	.	.	X	X	.	.	.	.	.	.	.	X	.	.	.	.	.	.	.	.	.	.	.	.	.	.	X	.	.	X	X	X
1783	DYNC1LI2	1783	.	.	.	X	X	.	.	.	.	.	.	.	X	.	.	.	.	.	.	.	.	.	.	.	.	.	.	.	.	.	.	.	X
140735	DYNLL2	140735	.	.	.	X	X	.	.	.	.	.	.	.	X	.	.	.	.	.	.	X	.	.	.	.	.	.	.	.	.	.	.	X	X
1122	CHML	1122	.	.	.	X	X	.	.	.	.	.	X	.	X	.	.	.	.	.	.	.	.	.	.	.	.	.	.	.	.	.	.	X	X
378	ARF4	378	.	.	.	X	X	.	.	.	.	.	.	.	X	.	.	.	.	.	.	.	.	.	.	.	.	X	.	.	.	.	.	X	X
8766	RAB11A	8766	.	.	.	X	X	.	.	.	.	.	.	.	X	.	.	.	.	.	.	.	.	.	.	.	.	.	.	.	.	.	.	X	X
51762	RAB8B	51762	.	.	.	X	X	.	.	.	.	.	.	.	X	.	.	.	.	.	.	.	.	.	.	.	.	.	.	.	.	.	.	X	X
22872	SEC31A	22872	X	.	.	X	X	.	.	.	.	.	.	X	X	.	.	.	.	.	.	.	.	.	.	.	.	.	.	.	.	.	X	X	X
8775	NAPA	8775	.	.	.	X	X	.	.	.	.	.	.	X	X	.	.	X	.	.	.	.	.	.	.	.	.	.	.	.	.	.	.	X	X
83548	COG3	83548	.	.	.	X	X	.	.	.	.	.	.	X	X	.	.	.	.	.	.	.	.	.	.	.	.	.	.	.	.	.	.	X	X
2804	GOLGB1	2804	.	.	.	X	X	.	.	.	.	.	.	X	X	.	.	.	.	.	.	.	.	.	.	.	.	.	.	.	.	.	.	X	X
83452	RAB33B	83452	.	.	.	X	X	.	.	.	.	.	.	X	X	.	.	.	.	.	.	.	.	.	.	.	.	.	.	.	.	.	.	X	X
90411	MCFD2	90411	.	.	.	X	X	.	.	.	.	.	.	X	X	.	.	.	.	.	.	.	.	.	.	.	.	.	.	.	.	.	X	X	X
81562	LMAN2L	81562	.	.	.	X	X	.	.	.	.	.	.	X	X	.	.	.	.	.	.	.	.	.	.	.	.	.	.	.	.	.	X	X	X
23011	RAB21	23011	.	.	.	X	X	.	.	.	.	.	.	X	X	.	.	.	.	.	.	.	.	.	.	.	.	.	.	.	.	.	X	X	X
11014	KDELR2	11014	.	.	.	X	X	.	.	.	.	.	.	X	X	.	.	.	.	.	.	.	.	.	.	.	.	.	.	.	.	.	X	X	X
10972	TMED10	10972	.	.	.	X	X	.	.	.	.	.	.	X	X	.	.	.	.	.	.	.	.	.	.	.	.	.	.	.	.	.	X	X	X
10945	KDELR1	10945	.	.	.	X	X	.	.	.	.	.	.	X	X	.	.	.	.	.	.	.	.	.	.	.	.	.	.	.	.	.	X	X	X
9919	SEC16A	9919	.	.	.	X	X	.	.	.	.	.	.	X	X	.	.	.	.	.	.	.	.	.	.	.	.	.	.	.	.	.	X	X	X
3998	LMAN1	3998	.	.	.	X	X	.	.	.	.	.	.	X	X	.	.	.	.	.	.	.	.	.	.	.	.	.	.	.	.	.	X	X	X
6396	SEC13	6396	.	.	.	X	X	.	.	.	.	.	.	X	X	.	.	.	.	.	.	.	.	.	.	.	.	.	.	.	.	.	X	X	X
4644	MYO5A	4644	.	.	.	X	.	.	.	X	.	.	.	.	X	.	.	.	.	.	.	X	.	.	.	.	.	.	.	.	.	.	X	X	X
7095	SEC62	7095	.	.	.	X	.	.	.	.	.	.	.	.	.	.	.	.	.	.	.	.	.	.	.	.	.	.	.	.	.	.	X	X	X
821	CANX	821	.	.	.	X	X	.	.	.	.	.	.	.	.	.	.	.	.	.	.	.	.	.	.	.	.	.	.	.	.	.	X	X	X
1984	EIF5A	1984	.	.	.	X	X	.	.	.	.	.	.	.	.	.	.	.	.	.	.	.	.	.	.	.	.	.	.	.	.	.	X	X	X
55176	SEC61A2	55176	.	X	.	X	.	.	.	.	.	.	.	.	.	.	.	.	.	.	.	.	.	.	.	.	.	.	.	.	.	.	X	X	.
6745	SSR1	6745	X	X	.	X	.	.	.	.	.	.	.	.	.	.	.	.	.	.	.	.	.	.	.	.	.	.	.	.	.	.	X	X	X
58477	SRPRB	58477	X	X	.	X	.	.	.	.	.	.	.	.	.	.	.	.	.	.	.	.	.	.	.	.	.	.	.	.	.	.	X	X	X
60559	SPCS3	60559	.	X	X	X	.	.	.	.	.	.	.	.	.	.	.	.	.	.	.	.	.	.	.	.	.	.	.	.	.	.	X	X	X
6747	SSR3	6747	.	X	.	X	.	.	.	.	.	.	.	.	.	.	.	.	.	.	.	.	.	.	.	.	.	.	.	.	.	.	X	X	X
6726	SRP9	6726	.	X	.	X	.	.	.	.	.	.	.	.	.	.	.	.	.	.	.	.	.	.	.	.	.	.	.	.	.	.	X	X	X
6731	SRP72	6731	.	X	.	X	.	.	.	.	.	.	.	.	.	.	.	.	.	.	.	.	.	.	.	.	.	.	.	.	.	.	X	X	X
57584	ARHGAP21	57584	.	.	.	.	.	.	.	.	.	.	X	X	.	.	.	.	.	.	.	X	.	.	.	.	.	.	.	.	.	.	.	.	X
863	CBFA2T3	863	.	.	.	.	.	.	.	.	.	.	X	X	.	.	.	.	.	.	.	.	.	.	.	.	.	.	.	.	.	.	.	.	.
8853	ASAP2	8853	.	.	.	.	.	.	.	.	.	.	X	X	.	.	.	.	.	.	.	.	.	.	.	.	.	.	.	.	.	.	.	.	.
9267	CYTH1	9267	.	.	.	.	.	.	.	.	.	.	X	X	X	.	.	.	.	.	.	.	.	.	.	.	.	.	.	.	.	.	.	.	.
60592	SCOC	60592	.	.	.	.	.	.	.	.	.	.	X	X	X	.	.	.	.	.	.	.	.	.	.	.	.	.	.	.	.	.	.	.	.
9827	RGP1	9827	.	.	.	.	.	.	.	.	.	.	X	X	X	.	.	.	.	.	.	.	.	.	.	.	.	.	.	.	.	.	.	.	X
22836	RHOBTB3	22836	.	.	.	.	.	.	.	.	.	.	.	X	X	.	.	.	.	.	.	.	.	.	.	.	.	.	.	.	.	.	.	.	X
123720	WHAMM	123720	.	.	.	.	.	.	.	.	.	.	.	X	.	.	.	.	.	X	.	.	.	.	.	.	.	.	.	.	.	.	.	.	X
6860	SYT4	6860	.	.	.	.	.	.	.	.	.	.	.	X	.	.	.	.	.	.	.	.	.	.	.	.	.	X	.	.	.	.	.	.	X
51125	GOLGA7	51125	.	.	.	.	.	.	.	.	.	.	.	X	.	.	.	.	.	.	.	.	X	.	.	.	.	.	.	.	.	.	.	X	X
653519	GPR89A	653519	.	.	.	.	.	.	.	.	.	.	.	X	.	.	.	.	.	.	.	.	.	.	.	.	.	.	.	.	.	.	.	X	.
64083	GOLPH3	64083	.	.	.	.	.	.	.	.	.	.	.	X	.	.	.	.	.	.	.	.	.	.	.	.	.	.	.	.	.	.	.	X	.
55204	GOLPH3L	55204	.	.	.	.	.	.	.	.	.	.	.	X	.	.	.	.	.	.	.	.	.	.	.	.	.	.	.	.	.	.	.	X	.
51463	GPR89B	51463	.	.	.	.	.	.	.	.	.	.	.	X	.	.	.	.	.	.	.	.	.	.	.	.	.	.	.	.	.	.	.	X	.
11079	RER1	11079	.	.	.	.	.	.	.	.	.	.	.	X	.	.	.	.	.	.	.	.	.	.	.	.	.	.	.	.	.	.	.	X	.
51030	TVP23B	51030	.	.	.	.	.	.	.	.	.	.	.	X	.	.	.	.	.	.	.	.	.	.	.	.	.	.	.	.	.	.	.	X	.
23673	STX12	23673	.	.	.	.	.	.	.	.	.	.	.	X	.	.	.	.	.	.	.	.	.	.	.	.	.	.	.	.	.	.	.	X	X
51172	NAGPA	51172	.	.	.	.	.	.	.	.	.	.	.	X	.	.	.	.	.	.	.	.	.	.	.	.	.	.	.	.	.	.	.	X	X
1211	CLTA	1211	.	.	.	.	.	.	.	.	.	.	.	X	X	.	X	.	.	.	.	.	.	.	.	.	.	.	.	.	.	.	.	X	X
200576	PIKFYVE	200576	.	.	.	.	.	.	.	.	.	.	.	X	.	.	X	.	.	.	.	.	.	.	.	.	.	.	.	.	.	.	.	X	X
6293	VPS52	6293	.	.	.	.	.	.	.	.	X	.	.	X	X	.	.	.	.	.	.	.	.	.	.	.	.	.	.	.	.	.	.	X	X
10139	ARFRP1	10139	.	.	.	.	.	.	.	.	X	.	.	X	X	.	.	.	.	.	.	.	.	.	.	.	.	.	.	.	.	.	.	X	X
164	AP1G1	164	.	.	.	.	.	.	.	.	.	X	.	X	X	.	.	.	.	.	.	.	.	.	.	.	.	.	.	.	.	.	.	X	X
55275	VPS53	55275	.	.	.	.	.	.	.	.	.	.	.	X	X	.	.	.	.	.	.	.	.	.	.	.	.	.	.	.	.	.	.	X	X
23431	AP4E1	23431	.	.	.	.	.	.	.	.	.	.	.	X	X	.	.	.	.	.	.	.	.	.	.	.	.	.	.	.	.	.	.	X	X
11311	VPS45	11311	.	.	.	.	.	.	.	.	.	.	.	X	X	.	.	.	.	.	.	.	.	.	.	.	.	.	.	.	.	.	.	X	X
4074	M6PR	4074	.	.	.	.	.	.	.	.	.	.	.	X	X	.	.	.	.	.	.	.	.	.	.	.	.	.	.	.	.	.	.	X	X
400	ARL1	400	.	.	.	.	.	.	.	.	.	.	.	X	X	.	.	.	.	.	.	.	.	.	.	.	.	.	.	.	.	.	.	X	X
2803	GOLGA4	2803	.	.	.	.	.	.	.	.	.	.	.	X	X	.	.	.	.	.	.	.	.	.	.	.	.	.	.	.	.	.	.	X	X
10059	DNM1L	10059	.	.	.	.	.	.	.	.	.	.	.	X	.	.	.	X	.	.	.	.	.	.	.	.	X	.	.	.	.	.	X	X	X
11337	GABARAP	11337	.	.	.	.	.	.	.	.	.	.	.	X	X	.	.	X	.	.	.	X	.	.	.	.	.	.	.	.	.	.	X	X	X
6272	SORT1	6272	.	.	.	.	.	.	.	X	.	.	.	X	X	.	.	.	.	.	.	.	.	.	.	.	.	.	.	.	.	.	X	.	X
488	ATP2A2	488	.	.	.	.	.	.	.	X	.	.	.	.	.	.	.	.	.	.	.	.	.	.	.	.	.	.	.	.	.	.	X	.	X
64764	CREB3L2	64764	.	.	.	.	.	.	.	.	.	.	.	.	.	.	.	.	.	.	.	.	.	.	.	.	.	.	.	.	.	.	X	.	X
25923	ATL3	25923	.	.	.	.	.	.	.	.	.	.	.	.	.	.	.	.	.	.	.	.	.	.	.	.	.	.	.	.	.	.	X	.	X
29058	TMEM230	29058	.	.	.	.	.	.	.	.	.	.	.	.	.	.	.	.	.	.	.	.	.	.	.	.	.	.	.	.	.	.	X	.	X
2132	EXT2	2132	.	.	.	.	.	.	.	.	X	.	.	X	.	.	.	.	.	.	.	.	.	.	.	.	.	.	.	.	.	.	X	.	.
4853	NOTCH2	4853	.	X	.	.	.	.	.	.	X	.	.	X	.	.	.	.	.	.	.	.	.	.	.	.	.	.	.	.	.	.	X	.	.
9867	PJA2	9867	.	.	.	.	.	.	.	.	.	.	.	X	.	.	.	.	.	.	.	.	.	.	.	.	.	X	.	.	.	.	X	.	.
51124	IER3IP1	51124	.	.	.	.	.	.	.	.	.	.	.	X	.	.	.	.	.	.	.	.	.	.	.	.	.	.	.	.	.	.	X	.	X
347734	SLC35B2	347734	.	.	.	.	.	.	.	.	.	.	.	X	.	.	.	.	.	.	.	.	.	.	.	.	.	.	.	.	.	.	X	.	.
205717	USF3	205717	.	.	.	.	.	.	.	.	.	.	.	X	.	.	.	.	.	.	.	.	.	.	.	.	.	.	.	.	.	.	X	.	.
142891	SAMD8	142891	.	.	.	.	.	.	.	.	.	.	.	X	.	.	.	.	.	.	.	.	.	.	.	.	.	.	.	.	.	.	X	.	.
93380	MMGT1	93380	.	.	.	.	.	.	.	.	.	.	.	X	.	.	.	.	.	.	.	.	.	.	.	.	.	.	.	.	.	.	X	.	.
29914	UBIAD1	29914	.	.	.	.	.	.	.	.	.	.	.	X	.	.	.	.	.	.	.	.	.	.	.	.	.	.	.	.	.	.	X	.	.
7355	SLC35A2	7355	.	.	.	.	.	.	.	.	.	.	.	X	.	.	.	.	.	.	.	.	.	.	.	.	.	.	.	.	.	.	X	.	.
9746	CLSTN3	9746	.	.	.	.	.	.	.	.	.	.	.	X	.	.	.	.	.	.	.	.	.	.	.	.	.	.	.	.	.	.	X	.	.
221477	C6orf89	221477	X	.	.	.	.	.	.	.	.	.	.	X	.	.	.	.	.	.	.	.	.	.	.	.	.	.	.	.	.	.	.	.	.
113189	CHST14	113189	.	.	.	.	.	.	.	.	.	.	.	X	.	.	.	.	.	.	.	.	.	.	.	.	.	.	.	.	.	.	.	.	.
90161	HS6ST2	90161	.	.	.	.	.	.	.	.	.	.	.	X	.	.	.	.	.	.	.	.	.	.	.	.	.	.	.	.	.	.	.	.	.
55858	TMEM165	55858	.	.	.	.	.	.	.	.	.	.	.	X	.	.	.	.	.	.	.	.	.	.	.	.	.	.	.	.	.	.	.	.	.
55638	SYBU	55638	.	.	.	.	.	.	.	.	.	.	.	X	.	.	.	.	.	.	.	.	.	.	.	.	.	.	.	.	.	.	.	.	.
55625	ZDHHC7	55625	.	.	.	.	.	.	.	.	.	.	.	X	.	.	.	.	.	.	.	.	.	.	.	.	.	.	.	.	.	.	.	.	.
55454	CSGALNACT2	55454	.	.	.	.	.	.	.	.	.	.	.	X	.	.	.	.	.	.	.	.	.	.	.	.	.	.	.	.	.	.	.	.	.
54741	LEPROT	54741	.	.	.	.	.	.	.	.	.	.	.	X	.	.	.	.	.	.	.	.	.	.	.	.	.	.	.	.	.	.	.	.	.
26035	GLCE	26035	.	.	.	.	.	.	.	.	.	.	.	X	.	.	.	.	.	.	.	.	.	.	.	.	.	.	.	.	.	.	.	.	.
26003	GORASP2	26003	.	.	.	.	.	.	.	.	.	.	.	X	.	.	.	.	.	.	.	.	.	.	.	.	.	.	.	.	.	.	.	.	.
23015	GOLGA8A	23015	.	.	.	.	.	.	.	.	.	.	.	X	.	.	.	.	.	.	.	.	.	.	.	.	.	.	.	.	.	.	.	.	.
9653	HS2ST1	9653	.	.	.	.	.	.	.	.	.	.	.	X	.	.	.	.	.	.	.	.	.	.	.	.	.	.	.	.	.	.	.	.	.
9917	FAM20B	9917	.	.	.	.	.	.	.	.	.	.	.	X	.	.	.	.	.	.	.	.	.	.	.	.	.	.	.	.	.	.	.	.	.
2280	FKBP1A	2280	X	.	.	.	.	.	.	.	.	.	.	.	.	.	.	.	.	.	.	.	.	.	.	.	.	.	.	.	.	.	X	.	.
9088	PKMYT1	9088	X	.	.	.	.	X	.	.	.	.	.	X	.	.	.	.	.	.	.	.	.	.	.	.	.	.	.	.	.	.	X	.	.
56034	PDGFC	56034	X	.	.	.	.	.	.	.	X	.	.	X	.	.	.	.	.	.	.	.	.	.	.	.	.	.	.	.	.	.	X	.	.
4854	NOTCH3	4854	.	X	.	.	.	.	.	.	.	.	.	X	.	.	.	.	.	.	.	X	.	.	.	.	.	.	.	.	.	.	X	.	.
51107	APH1A	51107	.	.	X	.	.	.	.	.	.	.	.	X	.	.	.	.	.	.	.	.	.	.	.	.	.	.	.	.	.	.	X	.	.
56928	SPPL2B	56928	.	.	X	.	.	.	.	.	.	.	.	X	.	.	.	.	.	.	.	X	.	.	.	.	.	.	.	.	.	.	X	.	.
1718	DHCR24	1718	.	.	X	.	.	.	.	X	.	.	.	X	.	.	X	.	.	.	.	.	.	.	.	.	.	.	.	.	.	.	X	X	.
10016	PDCD6	10016	X	.	X	.	.	.	.	.	X	.	.	X	.	.	.	.	.	.	.	.	.	.	.	.	.	.	.	.	.	.	X	X	X
79971	WLS	79971	.	.	.	.	.	.	.	.	X	.	.	X	.	.	.	.	.	.	.	.	.	.	.	.	.	.	.	.	.	.	X	X	X
3300	DNAJB2	3300	X	.	X	.	.	.	.	.	.	.	X	.	.	.	.	.	.	.	.	.	.	.	.	.	.	.	.	.	.	.	X	.	.
201595	STT3B	201595	.	.	X	.	.	.	.	.	.	.	.	.	.	.	.	.	.	.	.	.	.	.	.	.	.	.	.	.	.	.	X	.	.
80020	FOXRED2	80020	.	.	X	.	.	.	.	.	.	.	.	.	.	.	.	.	.	.	.	.	.	.	.	.	.	.	.	.	.	.	X	.	.
57003	CCDC47	57003	.	.	X	.	.	.	.	.	.	.	.	.	.	.	.	.	.	.	.	.	.	.	.	.	.	.	.	.	.	.	X	.	.
55325	UFSP2	55325	.	.	X	.	.	.	.	.	.	.	.	.	.	.	.	.	.	.	.	.	.	.	.	.	.	.	.	.	.	.	X	.	.
51528	JKAMP	51528	.	.	X	.	.	.	.	.	.	.	.	.	.	.	.	.	.	.	.	.	.	.	.	.	.	.	.	.	.	.	X	.	.
745	MYRF	745	.	.	X	.	.	.	.	.	.	.	.	.	.	.	.	.	.	.	.	.	.	.	.	.	.	.	.	.	.	.	X	.	.
10613	ERLIN1	10613	.	.	X	.	.	.	.	.	.	.	.	.	.	.	.	.	.	.	.	.	.	.	.	.	.	.	.	.	.	.	X	.	.
10193	RNF41	10193	X	.	X	.	.	.	.	.	.	.	.	.	.	.	.	.	.	.	.	.	.	.	.	.	.	.	.	.	.	.	X	.	.
165324	UBXN2A	165324	X	.	X	.	.	.	.	.	.	.	.	.	.	.	.	.	.	.	.	.	.	.	.	.	.	.	.	.	.	.	X	.	.
444	ASPH	444	.	.	X	.	.	.	.	.	.	.	.	.	.	.	.	.	.	.	X	.	.	.	.	.	.	.	.	X	.	.	X	.	.
667	DST	667	.	.	.	.	.	.	.	.	.	.	.	.	.	.	.	.	.	.	X	X	.	.	.	.	.	.	.	.	.	.	X	.	.
375346	STIMATE	375346	.	.	.	.	.	.	.	.	.	.	.	.	.	.	.	.	.	.	X	.	.	.	.	.	.	.	.	.	.	.	X	.	.
9743	ARHGAP32	9743	.	.	.	.	.	.	.	.	.	.	X	X	.	.	.	.	.	.	X	X	.	.	.	.	.	.	.	.	.	.	X	.	.
80762	NDFIP1	80762	X	.	X	.	.	.	.	.	.	.	.	X	.	.	.	.	.	.	X	.	.	.	.	.	.	.	.	.	.	.	.	.	.
4926	NUMA1	4926	.	.	.	.	.	.	.	.	.	.	.	X	.	.	.	.	.	.	X	.	.	.	.	.	.	.	.	.	.	.	.	.	.
285527	FRYL	285527	.	.	.	.	.	.	.	.	.	.	.	.	.	.	.	.	.	.	X	.	.	.	.	.	.	.	.	.	.	.	.	.	.
84260	TCHP	84260	.	.	.	.	.	.	.	.	.	.	.	.	.	.	.	.	.	.	X	.	.	.	.	.	.	.	.	.	.	.	.	.	.
84612	PARD6B	84612	.	.	.	.	.	.	.	.	.	.	.	.	.	.	.	.	.	.	X	.	.	.	.	.	.	.	.	.	.	.	.	.	.
4651	MYO10	4651	.	.	.	.	.	.	.	.	.	.	.	.	.	.	.	.	.	.	X	X	.	.	.	.	.	.	.	.	.	.	.	.	X
81488	POLR2M	81488	.	.	.	.	.	.	.	.	.	.	.	.	.	.	.	.	.	.	X	X	.	.	.	.	.	.	.	.	.	.	.	.	.
7171	TPM4	7171	.	.	.	.	.	.	.	.	.	.	.	.	.	.	.	.	.	.	X	X	.	.	.	.	.	.	.	.	.	.	.	.	.
6337	SCNN1A	6337	.	.	.	.	.	.	.	.	.	.	.	.	.	.	.	.	.	.	X	X	.	.	.	.	.	.	.	.	.	.	.	.	.
800	CALD1	800	.	.	.	.	.	.	.	.	.	.	.	.	.	.	.	.	.	.	X	X	.	.	.	.	.	.	.	.	.	.	.	.	.
2035	EPB41	2035	.	.	.	.	.	.	.	.	.	.	.	.	.	.	.	.	.	.	X	X	.	.	.	.	.	.	.	.	.	.	.	.	.
10456	HAX1	10456	X	.	.	.	.	.	.	.	.	.	.	.	.	.	.	.	.	X	X	X	.	.	.	.	.	.	.	.	.	.	X	.	.
5829	PXN	5829	X	.	.	.	.	.	.	X	.	.	.	.	.	.	.	.	.	.	X	X	.	.	.	.	.	.	.	.	.	.	.	.	.
9759	HDAC4	9759	X	.	.	.	.	.	.	X	.	.	.	.	.	.	.	.	.	.	.	X	.	.	.	.	.	.	.	.	.	.	.	.	.
2011	MARK2	2011	X	.	.	.	.	X	.	.	.	.	.	.	.	.	.	X	.	.	X	X	.	.	.	.	.	.	.	.	.	.	.	.	.
10211	FLOT1	10211	X	.	.	.	.	.	.	.	.	.	.	.	.	.	.	X	.	.	X	X	.	.	.	.	.	.	.	.	.	.	.	X	.
7414	VCL	7414	.	.	.	.	.	.	.	.	.	.	.	.	.	.	.	.	X	.	X	X	X	.	.	.	.	.	.	.	.	.	.	X	.
5962	RDX	5962	.	.	.	.	.	.	.	X	.	.	X	.	.	.	.	.	.	X	X	X	.	.	.	.	.	.	.	.	.	.	.	X	.
23122	CLASP2	23122	.	.	.	.	.	.	.	.	.	.	.	.	.	.	.	.	.	X	X	.	.	.	.	.	.	.	.	.	.	.	.	X	.
56907	SPIRE1	56907	.	.	.	.	.	.	.	.	.	.	.	.	.	.	.	.	.	X	X	.	.	.	.	.	.	.	.	.	.	.	.	X	X
81	ACTN4	81	.	.	.	.	.	.	.	.	.	.	.	.	.	.	.	.	.	.	X	X	.	.	.	.	.	.	.	.	.	.	.	X	X
10979	FERMT2	10979	.	.	.	.	.	.	.	.	.	.	.	.	.	.	.	.	.	.	X	X	.	.	.	.	.	.	.	.	.	.	.	X	.
2319	FLOT2	2319	.	.	.	.	.	.	.	.	.	.	.	.	.	.	.	.	.	.	X	X	.	.	.	.	.	.	.	.	.	.	.	X	.
1627	DBN1	1627	.	.	.	.	.	.	.	.	.	.	.	.	.	.	.	.	.	.	X	X	.	.	.	.	.	.	.	.	.	.	.	X	.
2317	FLNB	2317	.	.	.	.	.	.	.	.	.	.	.	.	.	.	.	.	.	.	X	X	.	.	.	.	.	.	.	.	.	.	.	X	.
8927	BSN	8927	.	.	.	.	.	.	.	.	.	.	.	.	.	.	.	.	.	.	X	.	.	.	.	.	.	.	.	.	.	.	.	X	.
9590	AKAP12	9590	.	.	.	.	.	.	.	.	.	.	.	.	.	.	.	.	.	.	X	.	.	.	.	.	.	.	.	.	.	.	.	X	X
10755	GIPC1	10755	.	.	.	.	.	.	.	.	.	.	.	.	.	.	.	.	.	.	X	.	.	.	.	.	.	.	.	.	.	.	.	X	X
56776	FMN2	56776	.	.	.	.	.	.	.	.	.	.	.	.	.	.	.	.	.	.	X	X	.	.	.	.	.	.	.	.	.	.	X	X	X
4082	MARCKS	4082	X	.	.	.	.	.	.	.	.	.	.	.	.	.	.	.	.	.	X	X	.	.	.	.	.	.	.	.	.	.	.	X	X
91663	MYADM	91663	X	.	.	.	.	.	.	.	.	.	.	.	.	.	.	.	.	X	X	X	.	.	.	.	.	.	.	.	.	.	.	X	X
4627	MYH9	4627	.	.	X	.	.	.	.	.	X	.	.	.	.	.	.	.	.	.	X	X	.	.	.	.	.	.	.	.	.	.	.	X	.
10015	PDCD6IP	10015	.	.	X	.	.	.	.	.	.	X	.	.	.	.	.	.	.	.	.	X	.	.	.	.	.	.	.	.	.	.	X	X	.
50807	ASAP1	50807	.	.	.	.	.	.	.	.	.	.	X	.	.	.	.	.	.	.	.	X	.	.	.	.	.	.	X	.	.	.	.	.	.
4649	MYO9A	4649	.	.	.	.	.	.	.	.	.	.	X	.	.	.	.	.	.	.	.	X	.	.	.	.	.	.	.	.	.	.	.	.	.
23094	SIPA1L3	23094	.	.	.	.	.	.	.	.	.	.	X	.	.	.	.	.	.	.	.	X	.	.	.	.	.	.	.	.	.	.	.	.	.
5782	PTPN12	5782	.	.	.	.	.	.	.	.	.	.	.	.	.	.	.	.	.	.	.	X	.	.	.	.	.	.	X	.	.	.	.	.	.
2005	ELK4	2005	.	.	.	.	.	.	.	.	.	.	.	.	.	.	.	.	.	.	.	.	.	.	.	.	.	.	X	.	.	.	.	.	.
6311	ATXN2	6311	.	.	.	.	.	.	.	.	.	.	.	.	.	.	.	.	.	.	.	.	.	.	.	.	.	.	X	.	.	.	.	.	.
57403	RAB22A	57403	.	.	.	X	X	.	.	.	.	.	.	.	.	.	.	.	.	.	.	X	.	.	.	.	.	.	.	.	.	.	.	X	.
10735	STAG2	10735	.	.	.	X	X	.	.	.	.	.	.	.	.	.	.	.	.	.	.	X	.	.	.	.	.	.	.	.	.	.	.	.	.
1495	CTNNA1	1495	.	.	.	.	.	.	.	.	.	.	.	.	.	.	.	.	.	.	.	X	.	.	.	.	.	.	.	.	.	.	.	X	.
23603	CORO1C	23603	X	.	.	.	.	.	.	.	.	.	.	.	.	.	.	.	.	.	.	X	.	.	.	.	.	.	.	.	.	.	.	X	.
55860	ACTR10	55860	.	.	.	.	.	.	.	.	.	.	.	.	.	.	.	.	.	.	.	X	X	.	.	.	.	.	.	.	.	.	.	.	.
7625	ZNF74	7625	.	X	.	.	.	.	.	.	.	.	.	.	.	.	.	.	.	.	.	X	.	.	.	.	.	.	.	.	.	.	.	.	.
399687	MYO18A	399687	.	.	.	.	.	.	.	.	.	.	.	X	.	.	.	.	.	.	.	X	.	.	.	.	.	.	.	.	.	.	.	.	.
55740	ENAH	55740	.	.	.	.	.	.	.	.	X	.	.	.	.	.	.	.	.	.	.	X	.	.	.	.	.	.	.	.	.	.	.	.	.
11275	KLHL2	11275	.	.	X	.	.	.	.	.	.	.	.	.	.	.	.	.	.	.	.	X	.	.	.	.	.	.	.	.	.	.	.	.	.
23012	STK38L	23012	.	.	.	.	.	X	.	.	.	.	.	.	.	.	.	.	.	.	.	X	.	.	.	.	.	.	.	.	.	.	.	.	.
4919	ROR1	4919	.	.	.	.	.	X	.	.	.	.	.	.	.	.	.	.	.	.	.	X	.	.	.	.	.	.	.	.	.	.	.	.	.
8573	CASK	8573	.	.	.	.	.	X	.	.	.	.	.	.	.	.	.	.	.	.	.	X	.	.	.	.	.	.	.	.	.	.	.	.	.
79784	MYH14	79784	.	.	.	.	.	.	.	.	.	.	.	.	.	.	.	.	.	.	.	X	.	.	.	.	.	.	.	.	.	.	.	.	.
59274	TLNRD1	59274	.	.	.	.	.	.	.	.	.	.	.	.	.	.	.	.	.	.	.	X	.	.	.	.	.	.	.	.	.	.	.	.	.
57530	CGN	57530	.	.	.	.	.	.	.	.	.	.	.	.	.	.	.	.	.	.	.	X	.	.	.	.	.	.	.	.	.	.	.	.	.
55761	TTC17	55761	.	.	.	.	.	.	.	.	.	.	.	.	.	.	.	.	.	.	.	X	.	.	.	.	.	.	.	.	.	.	.	.	.
23022	PALLD	23022	.	.	.	.	.	.	.	.	.	.	.	.	.	.	.	.	.	.	.	X	.	.	.	.	.	.	.	.	.	.	.	.	.
23002	DAAM1	23002	.	.	.	.	.	.	.	.	.	.	.	.	.	.	.	.	.	.	.	X	.	.	.	.	.	.	.	.	.	.	.	.	.
10611	PDLIM5	10611	.	.	.	.	.	.	.	.	.	.	.	.	.	.	.	.	.	.	.	X	.	.	.	.	.	.	.	.	.	.	.	.	.
10121	ACTR1A	10121	.	.	.	.	.	.	.	.	.	.	.	.	.	.	.	.	.	.	.	X	.	.	.	.	.	.	.	.	.	.	.	.	.
9644	SH3PXD2A	9644	.	.	.	.	.	.	.	.	.	.	.	.	.	.	.	.	.	.	.	X	.	.	.	.	.	.	.	.	.	.	.	.	.
9480	ONECUT2	9480	.	.	.	.	.	.	.	.	.	.	.	.	.	.	.	.	.	.	.	X	.	.	.	.	.	.	.	.	.	.	.	.	.
7464	CORO2A	7464	.	.	.	.	.	.	.	.	.	.	.	.	.	.	.	.	.	.	.	X	.	.	.	.	.	.	.	.	.	.	.	.	.
4660	PPP1R12B	4660	.	.	.	.	.	.	.	.	.	.	.	.	.	.	.	.	.	.	.	X	.	.	.	.	.	.	.	.	.	.	.	.	.
1266	CNN3	1266	.	.	.	.	.	.	.	.	.	.	.	.	.	.	.	.	.	.	.	X	.	.	.	.	.	.	.	.	.	.	.	.	.
3983	ABLIM1	3983	.	.	.	.	.	.	.	.	.	.	.	.	.	.	.	.	.	.	.	X	.	.	.	.	.	.	.	.	.	.	.	.	.
9217	VAPB	9217	X	.	.	.	.	.	.	.	.	X	.	X	.	.	X	.	.	.	.	.	.	.	.	.	.	.	.	.	.	.	X	.	X
3837	KPNB1	3837	.	.	.	.	.	.	.	.	.	X	.	.	.	.	X	X	.	.	.	.	X	.	.	.	.	.	.	.	.	.	X	X	X
6891	TAP2	6891	.	.	.	.	.	.	.	.	.	X	.	.	.	.	.	.	.	.	.	.	.	X	.	.	.	.	.	.	.	.	X	X	X
6253	RTN2	6253	.	.	.	.	.	.	.	.	.	.	.	.	.	.	.	.	.	.	.	.	.	.	.	.	.	.	.	.	.	.	X	X	X
6890	TAP1	6890	.	.	.	.	.	.	.	.	.	X	.	.	.	.	.	.	.	.	.	.	.	.	.	.	.	.	.	.	.	.	X	X	X
1977	EIF4E	1977	.	X	.	X	.	.	.	X	.	X	.	.	.	.	.	.	.	.	.	.	.	.	.	.	.	.	.	.	.	.	.	X	X
5901	RAN	5901	.	X	.	.	.	.	.	X	.	X	.	.	.	.	X	.	.	.	.	.	.	.	.	.	.	.	.	.	.	.	.	X	X
4734	NEDD4	4734	.	.	X	.	.	.	.	X	.	X	.	.	.	.	.	.	.	.	X	.	.	.	.	.	.	.	X	.	.	.	.	X	X
302	ANXA2	302	X	.	.	.	.	.	.	X	.	X	.	.	.	.	.	.	.	.	X	.	X	.	.	.	.	.	.	.	.	.	.	X	X
9882	TBC1D4	9882	.	.	.	.	.	.	.	X	.	.	X	.	X	.	.	.	.	.	.	.	.	.	.	.	.	.	.	.	.	.	.	X	X
54662	TBC1D13	54662	.	.	.	.	.	.	.	.	.	.	X	.	X	.	.	.	.	.	.	.	.	.	.	.	.	.	.	.	.	.	.	X	X
117177	RAB3IP	117177	.	.	.	.	.	.	.	.	.	.	X	.	X	.	.	.	.	.	.	.	.	.	.	.	.	.	.	.	.	.	.	X	X
1176	AP3S1	1176	.	.	.	.	.	.	.	X	.	.	.	.	X	.	.	.	.	.	.	.	.	.	.	.	.	.	.	.	.	.	.	X	X
6844	VAMP2	6844	.	.	.	X	.	.	.	X	.	.	.	.	X	.	.	.	.	.	.	.	.	.	.	.	.	.	.	.	.	.	.	X	X
26088	GGA1	26088	.	.	.	X	.	.	.	.	.	.	.	.	X	.	.	.	.	.	.	.	.	.	.	.	.	.	.	.	.	.	.	X	X
3798	KIF5A	3798	.	.	.	X	.	.	.	.	.	.	.	.	X	.	.	.	.	.	.	.	.	.	.	.	.	.	.	.	.	.	.	X	X
23163	GGA3	23163	.	.	.	X	.	.	.	.	.	.	.	.	X	.	.	.	.	.	.	.	.	.	.	.	.	.	.	.	.	.	.	X	X
23299	BICD2	23299	.	.	.	.	.	.	.	.	.	.	.	.	X	.	.	.	.	.	.	.	.	.	.	.	.	.	.	.	.	.	.	X	X
22878	TRAPPC8	22878	.	.	.	.	.	.	.	.	.	.	.	.	X	.	.	.	.	.	.	.	.	.	.	.	.	.	.	.	.	.	.	X	X
9371	KIF3B	9371	.	.	.	.	.	.	.	.	.	.	.	.	X	.	.	.	.	.	.	.	.	.	.	.	.	.	.	.	.	.	.	X	X
9648	GCC2	9648	.	.	.	.	.	.	.	.	.	.	.	.	X	.	.	.	.	.	.	.	.	.	.	.	.	.	.	.	.	.	.	X	X
2060	EPS15	2060	.	.	.	.	.	.	.	.	.	X	.	.	X	.	.	.	.	.	.	.	.	.	.	.	.	.	X	.	.	.	.	X	X
163	AP2B1	163	.	.	.	.	.	.	.	.	.	X	.	.	X	.	X	.	.	.	.	.	.	.	.	.	.	.	X	.	.	.	.	X	X
1173	AP2M1	1173	.	.	.	.	.	.	.	.	.	X	.	.	X	.	X	.	.	.	.	.	.	.	.	.	.	.	X	.	.	.	.	X	X
91782	CHMP7	91782	.	.	.	.	.	.	.	.	.	X	.	.	X	.	.	X	.	.	.	.	.	.	.	.	.	.	.	.	.	.	.	X	.
92421	CHMP4C	92421	.	.	X	.	.	.	.	.	.	X	.	.	X	.	.	.	.	.	.	.	.	.	.	.	.	.	.	.	.	.	.	X	.
9525	VPS4B	9525	.	.	X	.	.	.	.	.	.	X	.	.	X	.	.	X	.	.	.	.	.	.	.	.	.	.	.	.	.	.	.	X	X
27183	VPS4A	27183	.	.	X	.	.	.	.	.	.	X	.	.	X	.	.	X	.	.	.	.	.	.	.	.	.	.	.	.	.	.	.	X	X
1654	DDX3X	1654	.	.	.	.	.	.	.	.	.	X	.	.	.	.	.	.	.	.	.	.	X	X	.	.	.	.	.	.	.	.	.	X	.
6993	DYNLT1	6993	.	.	.	.	.	.	.	.	.	X	.	.	.	.	.	.	.	.	.	.	X	.	.	.	.	.	.	.	.	.	.	X	X
8106	PABPN1	8106	.	X	.	.	.	X	.	.	.	X	.	.	.	.	.	.	.	.	.	.	.	X	.	.	.	.	.	.	.	.	.	X	X
10482	NXF1	10482	.	X	.	.	.	.	.	.	.	X	.	.	.	.	.	.	.	.	.	.	.	X	.	.	.	.	.	.	.	.	.	X	X
3840	KPNA4	3840	.	.	.	.	.	.	.	.	.	X	.	.	.	.	.	.	.	.	.	.	.	.	.	.	.	.	.	.	.	.	.	X	X
22916	NCBP2	22916	.	X	.	.	.	.	.	.	.	X	.	.	.	.	.	.	.	.	.	.	.	.	.	.	.	.	.	.	.	.	.	X	X
10898	CPSF4	10898	.	X	.	.	.	.	.	.	.	X	.	.	.	.	.	.	.	.	.	.	.	.	.	.	.	.	.	.	.	.	.	X	X
3842	TNPO1	3842	.	X	.	.	.	.	.	.	.	X	.	.	.	.	.	.	.	.	.	.	.	.	.	.	.	.	.	.	.	.	.	X	X
7514	XPO1	7514	.	X	.	.	.	.	.	.	.	X	.	.	.	.	.	.	.	.	.	.	.	.	.	.	.	.	.	.	.	.	.	X	X
83752	LONP2	83752	.	.	X	X	.	.	.	.	.	.	.	.	.	.	.	.	.	.	.	.	.	.	.	.	.	.	.	.	.	.	.	X	X
3800	KIF5C	3800	.	.	.	X	.	.	.	.	.	.	.	.	.	.	.	.	.	.	.	.	.	.	.	.	.	.	.	.	.	.	.	X	X
10452	TOMM40	10452	.	.	.	X	.	.	.	.	.	.	.	.	.	.	.	X	.	.	.	.	.	.	.	X	.	.	.	.	.	.	.	X	X
293	SLC25A6	293	.	.	.	X	.	.	.	.	.	X	.	.	.	.	.	.	.	.	.	.	.	.	.	X	.	.	.	.	.	.	.	X	X
134266	GRPEL2	134266	.	.	.	X	.	.	.	.	.	.	.	.	.	.	.	.	.	.	.	.	.	.	.	X	.	.	.	.	.	.	.	X	X
11168	PSIP1	11168	.	.	.	.	.	.	.	.	.	X	.	.	.	.	.	.	.	.	.	.	.	.	.	.	.	.	.	.	.	.	.	.	X
116988	AGAP3	116988	.	.	.	.	.	.	.	.	.	.	X	.	.	.	.	.	.	.	.	.	.	.	.	.	.	.	.	.	.	.	.	.	X
340371	NRBP2	340371	.	.	.	.	.	X	.	.	.	.	.	.	.	.	.	.	.	.	.	.	.	.	.	.	.	.	.	.	.	.	.	.	X
140730	RIMS4	140730	.	.	.	.	.	.	.	.	.	.	.	.	.	.	.	.	.	.	.	.	.	.	.	.	.	.	.	.	.	.	.	.	X
91683	SYT12	91683	.	.	.	.	.	.	.	.	.	.	.	.	.	.	.	.	.	.	.	.	.	.	.	.	.	.	.	.	.	.	.	.	X
60468	BACH2	60468	.	.	.	.	.	.	.	.	.	.	.	.	.	.	.	.	.	.	.	.	.	.	.	.	.	.	.	.	.	.	.	.	X
23295	MGRN1	23295	.	.	.	.	.	.	.	.	.	.	.	.	.	.	.	.	.	.	.	.	.	.	.	.	.	.	.	.	.	.	.	.	X
11163	NUDT4	11163	.	.	.	.	.	.	.	.	.	.	.	.	.	.	.	.	.	.	.	.	.	.	.	.	.	.	.	.	.	.	.	.	X
4131	MAP1B	4131	.	.	.	.	.	.	.	.	.	.	.	.	.	.	.	.	.	.	.	.	.	.	.	.	.	.	.	.	.	.	.	.	X
6310	ATXN1	6310	.	.	.	.	.	.	.	.	.	.	.	.	.	.	.	.	.	.	.	.	.	.	.	.	.	.	.	.	.	.	.	.	X
64400	AKTIP	64400	X	.	.	.	.	.	.	.	.	.	.	.	.	.	.	.	.	.	.	.	.	.	.	.	.	.	.	.	.	.	.	X	X
55333	SYNJ2BP	55333	X	.	.	.	.	.	.	.	.	.	.	.	.	.	.	.	.	.	.	.	.	.	.	.	.	.	.	.	.	.	.	X	X
55795	PCID2	55795	X	.	.	.	.	.	.	.	.	.	.	.	.	.	.	.	.	.	.	.	.	.	.	.	.	.	.	.	.	.	.	X	X
5530	PPP3CA	5530	.	.	.	.	.	.	.	.	.	.	.	.	.	.	.	.	X	.	.	.	.	.	.	.	.	.	.	.	.	.	.	X	X
5534	PPP3R1	5534	.	.	.	.	.	.	.	.	.	.	.	.	.	.	.	.	X	.	.	.	.	.	.	.	.	.	.	.	.	.	.	X	X
345778	MTX3	345778	.	.	.	.	.	.	.	.	.	.	.	.	.	.	.	.	.	.	.	.	.	.	.	.	.	.	.	.	.	.	.	X	X
117178	SSX2IP	117178	.	.	.	.	.	.	.	.	.	.	.	.	.	.	.	.	.	.	.	.	.	.	.	.	.	.	.	.	.	.	.	X	X
84134	TOMM40L	84134	.	.	.	.	.	.	.	.	.	.	.	.	.	.	.	.	.	.	.	.	.	.	.	.	.	.	.	.	.	.	.	X	X
81609	SNX27	81609	.	.	.	.	.	.	.	.	.	.	.	.	.	.	.	.	.	.	.	.	.	.	.	.	.	.	.	.	.	.	.	X	X
64328	XPO4	64328	.	.	.	.	.	.	.	.	.	.	.	.	.	.	.	.	.	.	.	.	.	.	.	.	.	.	.	.	.	.	.	X	X
55705	IPO9	55705	.	.	.	.	.	.	.	.	.	.	.	.	.	.	.	.	.	.	.	.	.	.	.	.	.	.	.	.	.	.	.	X	X
55610	VPS50	55610	.	.	.	.	.	.	.	.	.	.	.	.	.	.	.	.	.	.	.	.	.	.	.	.	.	.	.	.	.	.	.	X	X
55297	CCDC91	55297	.	.	.	.	.	.	.	.	.	.	.	.	.	.	.	.	.	.	.	.	.	.	.	.	.	.	.	.	.	.	.	X	X
55153	SDAD1	55153	.	.	.	.	.	.	.	.	.	.	.	.	.	.	.	.	.	.	.	.	.	.	.	.	.	.	.	.	.	.	.	X	X
54707	GPN2	54707	.	.	.	.	.	.	.	.	.	.	.	.	.	.	.	.	.	.	.	.	.	.	.	.	.	.	.	.	.	.	.	X	X
30845	EHD3	30845	.	.	.	.	.	.	.	.	.	.	.	.	.	.	.	.	.	.	.	.	.	.	.	.	.	.	.	.	.	.	.	X	X
29916	SNX11	29916	.	.	.	.	.	.	.	.	.	.	.	.	.	.	.	.	.	.	.	.	.	.	.	.	.	.	.	.	.	.	.	X	X
29911	HOOK2	29911	.	.	.	.	.	.	.	.	.	.	.	.	.	.	.	.	.	.	.	.	.	.	.	.	.	.	.	.	.	.	.	X	X
25777	SUN2	25777	.	.	.	.	.	.	.	.	.	.	.	.	.	.	.	.	.	.	.	.	.	.	.	.	.	.	.	.	.	.	.	X	X
23633	KPNA6	23633	.	.	.	.	.	.	.	.	.	.	.	.	.	.	.	.	.	.	.	.	.	.	.	.	.	.	.	.	.	.	.	X	X
23534	TNPO3	23534	.	.	.	.	.	.	.	.	.	.	.	.	.	.	.	.	.	.	.	.	.	.	.	.	.	.	.	.	.	.	.	X	X
10300	KATNB1	10300	.	.	.	.	.	.	.	.	.	.	.	.	.	.	.	.	.	.	.	.	.	.	.	.	.	.	.	.	.	.	.	X	X
10239	AP3S2	10239	.	.	.	.	.	.	.	.	.	.	.	.	.	.	.	.	.	.	.	.	.	.	.	.	.	.	.	.	.	.	.	X	X
10204	NUTF2	10204	.	.	.	.	.	.	.	.	.	.	.	.	.	.	.	.	.	.	.	.	.	.	.	.	.	.	.	.	.	.	.	X	X
5108	PCM1	5108	.	.	.	.	.	.	.	.	.	.	.	.	.	.	.	.	.	.	.	.	.	.	.	.	.	.	.	.	.	.	.	X	X
5064	PALM	5064	.	.	.	.	.	.	.	.	.	.	.	.	.	.	.	.	.	.	.	.	.	.	.	.	.	.	.	.	.	.	.	X	X
4053	LTBP2	4053	.	.	.	.	.	.	.	.	.	.	.	.	.	.	.	.	.	.	.	.	.	.	.	.	.	.	.	.	.	.	.	X	X
2733	GLE1	2733	.	.	.	.	.	.	.	.	.	.	.	.	.	.	.	.	.	.	.	.	.	.	.	.	.	.	.	.	.	.	.	X	X
473	RERE	473	.	.	.	.	.	.	.	.	.	.	.	.	.	.	.	.	.	.	.	.	.	.	.	.	.	.	.	.	.	.	.	X	X
2054	STX2	2054	.	.	.	.	.	.	.	.	.	.	.	.	.	.	.	.	.	.	.	.	.	.	.	.	.	.	.	.	.	.	.	X	X
399979	SNX19	399979	.	.	.	.	.	.	.	.	.	.	.	.	.	.	.	.	.	.	.	.	.	.	.	.	.	.	.	.	.	.	.	X	.
157680	VPS13B	157680	.	.	.	.	.	.	.	.	.	.	.	.	.	.	.	.	.	.	.	.	.	.	.	.	.	.	.	.	.	.	.	X	.
113178	SCAMP4	113178	.	.	.	.	.	.	.	.	.	.	.	.	.	.	.	.	.	.	.	.	.	.	.	.	.	.	.	.	.	.	.	X	.
84668	FAM126A	84668	.	.	.	.	.	.	.	.	.	.	.	.	.	.	.	.	.	.	.	.	.	.	.	.	.	.	.	.	.	.	.	X	.
84243	ZDHHC18	84243	.	.	.	.	.	.	.	.	.	.	.	.	.	.	.	.	.	.	.	.	.	.	.	.	.	.	.	.	.	.	.	X	.
83742	MARVELD1	83742	.	.	.	.	.	.	.	.	.	.	.	.	.	.	.	.	.	.	.	.	.	.	.	.	.	.	.	.	.	.	.	X	.
64770	CCDC14	64770	.	.	.	.	.	.	.	.	.	.	.	.	.	.	.	.	.	.	.	.	.	.	.	.	.	.	.	.	.	.	.	X	.
57555	NLGN2	57555	.	.	.	.	.	.	.	.	.	.	.	.	.	.	.	.	.	.	.	.	.	.	.	.	.	.	.	.	.	.	.	X	.
55920	RCC2	55920	.	.	.	.	.	.	.	.	.	.	.	.	.	.	.	.	.	.	.	.	.	.	.	.	.	.	.	.	.	.	.	X	.
55327	LIN7C	55327	.	.	.	.	.	.	.	.	.	.	.	.	.	.	.	.	.	.	.	.	.	.	.	.	.	.	.	.	.	.	.	X	.
51566	ARMCX3	51566	.	.	.	.	.	.	.	.	.	.	.	.	.	.	.	.	.	.	.	.	.	.	.	.	.	.	.	.	.	.	.	X	.
26960	NBEA	26960	.	.	.	.	.	.	.	.	.	.	.	.	.	.	.	.	.	.	.	.	.	.	.	.	.	.	.	.	.	.	.	X	.
26108	PYGO1	26108	.	.	.	.	.	.	.	.	.	.	.	.	.	.	.	.	.	.	.	.	.	.	.	.	.	.	.	.	.	.	.	X	.
23499	MACF1	23499	.	.	.	.	.	.	.	.	.	.	.	.	.	.	.	.	.	.	.	.	.	.	.	.	.	.	.	.	.	.	.	X	.
22873	DZIP1	22873	.	.	.	.	.	.	.	.	.	.	.	.	.	.	.	.	.	.	.	.	.	.	.	.	.	.	.	.	.	.	.	X	.
22841	RAB11FIP2	22841	.	.	.	.	.	.	.	.	.	.	.	.	.	.	.	.	.	.	.	.	.	.	.	.	.	.	.	.	.	.	.	X	.
11230	PRAF2	11230	.	.	.	.	.	.	.	.	.	.	.	.	.	.	.	.	.	.	.	.	.	.	.	.	.	.	.	.	.	.	.	X	.
11216	AKAP10	11216	.	.	.	.	.	.	.	.	.	.	.	.	.	.	.	.	.	.	.	.	.	.	.	.	.	.	.	.	.	.	.	X	.
10243	GPHN	10243	.	.	.	.	.	.	.	.	.	.	.	.	.	.	.	.	.	.	.	.	.	.	.	.	.	.	.	.	.	.	.	X	.
9842	PLEKHM1	9842	.	.	.	.	.	.	.	.	.	.	.	.	.	.	.	.	.	.	.	.	.	.	.	.	.	.	.	.	.	.	.	X	.
9053	MAP7	9053	.	.	.	.	.	.	.	.	.	.	.	.	.	.	.	.	.	.	.	.	.	.	.	.	.	.	.	.	.	.	.	X	.
6623	SNCG	6623	.	.	.	.	.	.	.	.	.	.	.	.	.	.	.	.	.	.	.	.	.	.	.	.	.	.	.	.	.	.	.	X	.
5796	PTPRK	5796	.	.	.	.	.	.	.	.	.	.	.	.	.	.	.	.	.	.	.	.	.	.	.	.	.	.	.	.	.	.	.	X	.
4601	MXI1	4601	.	.	.	.	.	.	.	.	.	.	.	.	.	.	.	.	.	.	.	.	.	.	.	.	.	.	.	.	.	.	.	X	.
4052	LTBP1	4052	.	.	.	.	.	.	.	.	.	.	.	.	.	.	.	.	.	.	.	.	.	.	.	.	.	.	.	.	.	.	.	X	.
784	CACNB3	784	.	.	.	.	.	.	.	.	.	.	.	.	.	.	.	.	.	.	.	.	.	.	.	.	.	.	.	.	.	.	.	X	.
3400	ID4	3400	.	.	.	.	.	.	.	.	.	.	.	.	.	.	.	.	.	.	.	.	.	.	.	.	.	.	.	.	.	.	.	X	.
84971	ATG4D	84971	.	.	X	.	.	.	.	.	.	.	.	.	.	.	.	X	.	.	.	.	.	.	.	.	.	.	.	.	.	.	.	X	X
64422	ATG3	64422	.	.	.	.	.	.	.	.	.	.	.	.	.	.	.	X	.	.	.	.	.	.	.	.	.	.	.	.	.	.	.	X	X
481	ATP1B1	481	.	.	.	.	.	.	.	.	.	.	X	.	.	.	.	X	.	.	.	.	.	.	.	.	.	.	.	.	.	.	.	X	X
9098	USP6	9098	.	.	X	.	.	.	.	.	.	.	X	.	.	.	.	.	.	.	.	.	.	.	.	.	.	.	.	.	.	.	.	X	X
23329	TBC1D30	23329	.	.	.	.	.	.	.	.	.	.	X	.	.	.	.	.	.	.	.	.	.	.	.	.	.	.	.	.	.	.	.	X	X
9910	RABGAP1L	9910	.	.	.	.	.	.	.	.	.	.	X	.	.	.	.	.	.	.	.	.	.	.	.	.	.	.	.	.	.	.	.	X	X
23102	TBC1D2B	23102	.	.	.	.	.	.	.	.	.	.	X	.	.	.	.	.	.	.	.	.	.	.	.	.	.	.	.	.	.	.	.	X	X
572	BAD	572	.	.	X	.	.	.	X	X	.	X	X	.	.	.	.	.	.	.	.	.	.	.	.	.	.	.	.	X	.	.	.	X	.
5925	RB1	5925	X	.	.	.	.	.	.	X	.	X	X	.	.	.	.	.	.	.	.	.	.	.	.	.	.	.	.	.	.	X	.	X	.
949	SCARB1	949	.	.	.	.	.	.	.	.	.	X	.	.	X	.	X	.	.	.	.	.	.	.	.	.	.	.	.	.	.	.	.	.	.
3949	LDLR	3949	.	.	.	.	.	.	.	.	.	X	.	.	X	.	X	.	.	.	.	.	.	.	.	.	.	.	.	.	.	.	.	.	X
3178	HNRNPA1	3178	.	X	.	.	.	.	.	.	.	X	.	.	.	.	.	.	.	.	.	.	.	.	.	.	X	.	.	.	.	.	.	.	X
5725	PTBP1	5725	.	X	.	.	.	.	.	.	.	X	.	.	.	.	.	.	.	.	.	.	.	.	.	.	.	.	.	.	.	.	.	.	.
1974	EIF4A2	1974	.	X	.	X	.	.	.	.	.	X	.	.	.	.	.	.	.	.	.	.	.	.	.	.	.	.	.	.	.	.	.	.	.
7458	EIF4H	7458	.	X	.	X	.	.	.	.	.	X	.	.	.	.	.	.	.	.	.	.	.	.	.	.	.	.	.	.	.	.	.	.	.
3326	HSP90AB1	3326	X	.	.	.	.	.	X	.	.	X	.	.	.	.	.	.	.	.	.	.	X	.	.	.	.	.	.	.	.	.	.	.	.
23476	BRD4	23476	X	.	.	.	.	.	X	.	.	X	.	.	.	.	.	.	.	.	.	.	.	.	.	.	.	.	.	.	.	.	.	.	.
260425	MAGI3	260425	X	.	.	.	.	.	X	.	.	X	.	.	.	.	.	.	.	.	.	.	.	.	.	.	.	.	.	.	.	.	.	.	.
1663	DDX11	1663	X	.	.	X	.	.	X	.	.	X	.	.	.	.	.	.	.	.	.	.	.	.	.	.	.	.	.	X	.	.	.	.	.
1981	EIF4G1	1981	X	X	.	X	.	.	X	.	.	X	.	.	.	.	.	.	.	.	.	.	.	.	.	.	.	.	.	.	.	.	.	.	.
1050	CEBPA	1050	X	.	.	.	.	.	.	.	X	X	X	.	.	.	.	.	.	.	.	.	.	.	.	.	.	.	.	X	.	.	.	.	.
2332	FMR1	2332	X	.	.	.	.	.	X	.	.	X	X	.	.	.	.	.	.	.	.	.	.	.	.	.	.	.	.	X	.	.	.	.	.
23435	TARDBP	23435	X	.	.	.	.	.	.	.	.	X	.	.	.	.	.	X	.	.	.	.	.	X	.	.	.	.	.	.	.	.	.	.	.
2633	GBP1	2633	X	.	.	.	.	.	.	.	.	X	.	X	.	.	.	.	.	.	.	.	.	.	.	.	.	.	.	.	.	.	.	.	.
3454	IFNAR1	3454	X	.	.	.	.	.	.	.	.	X	.	.	.	.	.	.	.	.	.	.	.	.	.	.	.	.	.	.	.	.	.	.	.
3572	IL6ST	3572	X	.	.	.	.	.	.	.	.	X	.	.	.	.	.	.	.	.	.	.	.	.	.	.	.	.	.	.	.	.	.	.	.
8996	NOL3	8996	.	.	.	.	.	.	X	.	.	.	.	.	.	.	.	.	.	.	.	.	.	.	.	.	.	.	.	.	.	.	X	.	X
2907	GRINA	2907	.	.	.	.	.	.	X	.	.	.	.	.	.	.	.	.	.	.	.	.	.	.	.	.	.	.	.	.	.	.	X	.	.
387522	TMEM189-UBE2V1	387522	.	.	.	.	.	.	X	.	.	.	.	.	.	.	.	.	.	.	.	.	.	.	.	.	.	.	.	.	.	.	X	.	.
27315	PGAP2	27315	.	.	.	.	.	.	X	.	.	.	.	X	.	.	.	.	.	.	.	.	.	.	.	.	.	.	.	.	.	.	X	X	.
7014	TERF2	7014	.	.	.	.	.	.	X	.	.	.	.	.	.	.	.	.	.	.	.	.	.	.	.	.	.	.	.	.	.	X	.	X	.
55719	SLF2	55719	.	.	.	.	.	.	X	.	.	.	.	.	.	.	.	.	.	.	.	.	.	.	.	.	.	.	.	.	X	.	.	X	.
3281	HSBP1	3281	.	.	.	.	.	.	X	.	X	.	.	.	.	.	.	.	.	.	.	.	.	.	.	.	.	.	.	.	.	.	.	.	.
1845	DUSP3	1845	X	.	.	.	.	.	X	.	X	.	.	.	.	.	.	.	.	.	.	.	.	.	.	.	.	.	.	.	.	.	.	.	.
9839	ZEB2	9839	X	.	.	.	.	.	X	.	X	.	.	.	.	.	.	.	.	.	.	.	.	.	.	.	.	.	.	.	.	.	.	.	.
6591	SNAI2	6591	X	.	.	.	.	.	X	.	.	.	.	.	.	.	.	X	.	.	.	.	.	.	.	.	.	.	.	.	.	.	.	.	.
4487	MSX1	4487	X	.	.	.	.	.	X	.	X	.	.	.	.	.	.	X	.	.	.	.	.	.	.	.	.	.	.	.	.	.	.	X	.
1857	DVL3	1857	X	.	.	.	.	.	X	.	X	.	.	.	.	.	.	X	.	.	.	.	.	.	.	.	.	.	.	.	.	.	.	.	.
55364	IMPACT	55364	X	.	.	.	.	.	X	.	.	.	.	.	.	.	.	.	.	.	.	.	.	.	.	.	X	.	.	.	.	.	.	.	.
84335	AKT1S1	84335	X	.	.	.	.	.	X	.	.	.	.	.	.	.	.	.	.	.	.	.	.	.	.	.	.	.	.	.	.	.	.	.	.
64853	AIDA	64853	X	.	.	.	.	.	X	.	.	.	.	.	.	.	.	.	.	.	.	.	.	.	.	.	.	.	.	.	.	.	.	.	.
55183	RIF1	55183	X	.	.	.	.	.	X	.	.	.	.	.	.	.	.	.	.	.	.	.	.	.	.	.	.	.	.	.	.	.	.	.	.
27250	PDCD4	27250	X	.	.	.	.	.	X	.	.	.	.	.	.	.	.	.	.	.	.	.	.	.	.	.	.	.	.	.	.	.	.	.	.
10116	FEM1B	10116	X	.	.	.	.	.	X	.	.	.	.	.	.	.	.	.	.	.	.	.	.	.	.	.	.	.	.	.	.	.	.	.	.
22976	PAXIP1	22976	X	.	.	.	.	.	X	.	.	.	.	.	.	.	.	.	.	.	.	.	.	.	.	.	.	.	.	.	.	.	.	.	.
10987	COPS5	10987	X	.	X	.	.	.	X	.	.	.	.	.	X	.	.	.	.	.	.	.	.	.	.	.	.	.	.	.	.	.	.	.	.
51366	UBR5	51366	X	.	X	.	.	.	X	X	.	.	.	.	.	.	.	.	.	.	.	.	.	.	.	.	.	.	.	.	.	.	.	.	.
2305	FOXM1	2305	X	.	.	.	.	.	X	X	.	.	.	.	.	.	.	.	.	.	.	.	.	.	.	.	.	.	.	.	.	.	.	.	.
5911	RAP2A	5911	X	.	.	.	.	.	X	.	.	.	.	.	.	.	.	.	.	.	.	.	.	.	.	.	.	.	.	.	.	.	.	X	.
9530	BAG4	9530	X	.	.	.	.	.	X	.	.	.	.	.	.	.	.	.	.	X	.	.	.	.	.	.	.	.	.	.	.	.	.	X	.
1601	DAB2	1601	X	.	.	.	.	.	X	.	.	.	X	.	X	.	.	.	.	.	.	.	.	.	.	.	.	.	.	.	.	.	.	X	.
7074	TIAM1	7074	X	.	.	.	.	.	X	.	.	.	X	.	.	.	.	.	X	.	.	.	.	.	.	.	.	.	.	.	.	.	.	X	.
10052	GJC1	10052	.	.	.	.	.	.	.	.	.	.	.	.	X	.	.	.	.	.	.	.	.	.	.	.	.	.	.	.	.	.	X	.	.
81567	TXNDC5	81567	.	.	.	.	.	.	.	.	.	.	.	.	X	.	.	.	.	.	.	.	X	.	.	.	.	.	.	.	.	.	X	.	.
6857	SYT1	6857	.	.	.	.	.	.	.	.	.	.	.	.	X	.	.	.	.	.	.	.	.	.	.	.	.	.	.	X	.	.	.	.	X
9493	KIF23	9493	.	.	.	.	.	.	.	.	.	.	.	.	X	.	.	.	.	.	.	.	.	.	.	.	.	.	.	.	.	.	.	.	X
26052	DNM3	26052	.	.	.	.	.	.	.	.	.	.	.	.	X	.	.	.	.	.	.	.	.	.	.	.	.	.	.	.	.	.	.	.	X
51138	COPS4	51138	.	.	X	.	.	.	.	.	.	.	.	.	X	.	.	.	.	.	.	.	.	X	.	.	.	.	.	.	.	.	.	.	.
9698	PUM1	9698	.	.	.	.	.	.	.	.	.	.	.	.	X	.	.	.	.	.	.	.	.	X	.	.	.	.	.	.	.	.	.	.	.
8533	COPS3	8533	.	.	X	.	.	.	.	.	X	.	.	.	X	.	.	.	.	.	.	.	.	.	.	.	.	.	.	.	.	.	.	.	.
64708	COPS7B	64708	.	.	X	.	.	.	.	.	.	.	.	.	X	.	.	.	.	.	.	.	.	.	.	.	.	.	.	.	.	.	.	.	.
50813	COPS7A	50813	.	.	X	.	.	.	.	.	.	.	.	.	X	.	.	.	.	.	.	.	.	.	.	.	.	.	.	.	.	.	.	.	.
9318	COPS2	9318	.	.	X	.	.	.	.	.	.	.	.	.	X	.	.	.	.	.	.	.	.	.	.	.	.	.	.	.	.	.	.	.	.
1362	CPD	1362	.	.	X	.	.	.	.	.	.	.	.	.	X	.	.	.	.	.	.	.	.	.	.	.	.	.	.	.	.	.	.	.	.
4012	LNPEP	4012	.	.	X	.	.	.	.	.	.	.	.	.	X	.	.	.	.	.	.	.	.	.	.	.	.	.	.	.	.	.	.	.	.
9185	REPS2	9185	.	.	.	.	.	.	.	.	.	.	.	.	X	.	.	.	.	.	.	.	.	.	.	.	.	.	X	.	.	.	.	.	.
2799	GNS	2799	.	.	.	.	.	.	.	.	.	.	.	.	X	.	.	.	.	.	.	.	X	.	.	.	.	.	.	.	.	.	.	.	.
9322	TRIP10	9322	.	.	.	.	.	.	.	.	.	.	.	.	X	.	.	.	.	.	X	.	.	.	.	.	.	.	.	.	.	.	.	.	.
22879	MON1B	22879	.	.	.	.	.	.	.	.	.	X	.	.	X	.	.	.	.	.	.	.	.	.	.	.	.	.	.	.	.	.	.	.	.
1062	CENPE	1062	X	.	.	.	.	.	.	.	.	.	.	.	X	.	.	.	.	.	.	.	.	.	.	.	.	.	.	.	.	.	.	.	.
201627	DENND6A	201627	.	.	.	.	.	.	.	.	.	.	X	.	X	.	.	.	.	.	.	.	.	.	.	.	.	.	.	.	.	.	.	.	.
160518	DENND5B	160518	.	.	.	.	.	.	.	.	.	.	X	.	X	.	.	.	.	.	.	.	.	.	.	.	.	.	.	.	.	.	.	.	.
57148	RALGAPB	57148	.	.	.	.	.	.	.	.	.	.	X	.	X	.	.	.	.	.	.	.	.	.	.	.	.	.	.	.	.	.	.	.	.
152503	SH3D19	152503	.	.	.	.	.	.	.	.	.	.	X	.	X	.	.	.	.	.	.	.	.	.	.	.	.	.	.	.	.	.	.	.	.
25977	NECAP1	25977	.	.	.	.	.	.	.	.	.	.	.	.	X	.	.	.	.	.	.	.	.	.	.	.	.	.	.	.	.	.	.	X	.
55707	NECAP2	55707	.	.	.	.	.	.	.	.	.	.	.	.	X	.	.	.	.	.	.	.	.	.	.	.	.	.	.	.	.	.	.	X	.
22848	AAK1	22848	.	.	.	.	.	X	.	.	.	.	.	.	X	.	.	.	.	.	.	.	.	.	.	.	.	.	.	.	.	.	.	.	.
122830	NAA30	122830	.	.	.	.	.	.	.	.	.	.	.	.	X	.	.	.	.	.	.	.	.	.	.	.	.	.	.	.	.	.	.	.	.
64837	KLC2	64837	.	.	.	.	.	.	.	.	.	.	.	.	X	.	.	.	.	.	.	.	.	.	.	.	.	.	.	.	.	.	.	.	.
60560	NAA35	60560	.	.	.	.	.	.	.	.	.	.	.	.	X	.	.	.	.	.	.	.	.	.	.	.	.	.	.	.	.	.	.	.	.
23046	KIF21B	23046	.	.	.	.	.	.	.	.	.	.	.	.	X	.	.	.	.	.	.	.	.	.	.	.	.	.	.	.	.	.	.	.	.
8301	PICALM	8301	.	.	.	.	.	.	.	.	.	.	.	.	X	.	.	.	.	.	.	.	.	.	.	.	.	.	.	.	.	.	.	.	.
9685	CLINT1	9685	.	.	.	.	.	.	.	.	.	.	.	.	X	.	.	.	.	.	.	.	.	.	.	.	.	.	.	.	.	.	.	.	.
4952	OCRL	4952	.	.	.	.	.	.	.	.	X	.	X	.	X	.	X	.	.	.	.	.	.	.	.	.	.	.	.	.	.	.	.	.	.
29127	RACGAP1	29127	.	.	.	.	.	.	.	.	X	.	X	.	X	.	.	.	.	.	.	.	.	.	.	.	.	.	.	.	.	.	.	.	.
2664	GDI1	2664	.	.	.	.	.	.	.	.	.	.	X	.	X	.	.	.	.	.	.	.	.	.	.	.	.	.	.	.	.	.	.	X	.
51735	RAPGEF6	51735	.	.	.	.	.	.	.	.	.	.	X	.	.	.	.	.	.	.	.	.	.	.	.	.	.	.	.	.	.	.	.	X	.
23677	SH3BP4	23677	.	.	.	.	.	.	.	.	.	.	X	.	.	.	.	.	.	.	.	.	.	.	.	.	.	.	.	.	.	.	.	X	.
23527	ACAP2	23527	.	.	.	.	.	.	.	.	.	.	X	.	.	.	.	.	.	.	.	.	.	.	.	.	.	.	.	.	.	.	.	X	.
3987	LIMS1	3987	.	.	.	.	.	.	.	.	.	.	X	.	.	.	.	.	.	.	.	.	.	.	.	.	.	.	.	.	.	.	.	X	.
483	ATP1B3	483	.	.	.	.	.	.	.	.	.	.	X	.	.	.	.	.	.	.	.	.	.	.	.	.	.	.	.	.	.	.	.	X	.
3098	HK1	3098	.	.	.	.	.	.	.	.	.	.	X	.	.	.	.	.	.	.	.	.	.	.	.	.	.	.	.	.	.	.	.	X	.
2665	GDI2	2665	.	.	.	.	.	.	.	.	.	.	X	.	X	.	.	.	.	.	.	.	X	.	.	.	.	.	.	.	.	.	.	X	.
5049	PAFAH1B2	5049	.	.	.	.	.	.	.	.	.	.	X	.	X	.	.	.	.	.	.	.	X	.	.	.	.	.	.	.	.	.	.	.	.
55361	PI4K2A	55361	.	.	.	.	.	.	.	.	.	.	X	.	.	.	X	X	.	.	.	.	.	.	.	.	.	.	.	.	.	.	.	.	.
22985	ACIN1	22985	.	.	.	.	.	.	.	.	.	.	X	.	.	.	.	X	.	.	.	.	.	X	.	.	.	.	.	.	.	.	.	.	.
91653	BOC	91653	.	.	.	.	.	.	.	.	.	.	X	.	.	.	.	X	.	.	.	.	.	.	.	.	.	.	.	.	.	.	.	.	.
4130	MAP1A	4130	.	.	.	.	.	.	.	.	.	.	X	.	.	.	.	X	.	.	.	.	.	.	.	.	.	.	.	.	.	.	.	.	.
5214	PFKP	5214	.	.	.	.	.	.	.	.	.	.	X	.	.	.	.	X	.	.	.	.	.	.	.	.	.	.	.	.	.	.	.	.	.
7082	TJP1	7082	.	.	.	.	.	.	.	.	X	.	.	.	X	.	.	X	.	.	.	.	.	.	.	.	.	.	.	.	.	.	.	.	.
9645	MICAL2	9645	.	.	.	.	.	.	.	.	X	.	.	.	.	.	.	X	.	.	.	.	.	.	.	.	.	.	.	.	.	.	.	.	.
196528	ARID2	196528	.	.	.	.	.	.	.	.	X	.	.	.	.	.	.	X	.	.	.	.	.	.	.	.	.	.	.	.	.	.	.	.	.
2113	ETS1	2113	.	.	.	.	.	.	.	.	.	.	.	.	.	.	.	X	.	.	.	.	.	.	.	.	.	.	.	.	.	X	.	.	.
126731	CCSAP	126731	.	.	.	.	.	.	.	.	.	.	.	.	.	.	.	X	.	.	.	.	.	.	.	.	.	.	.	.	.	.	.	.	.
57701	NCKAP5L	57701	.	.	.	.	.	.	.	.	.	.	.	.	.	.	.	X	.	.	.	.	.	.	.	.	.	.	.	.	.	.	.	.	.
55332	DRAM1	55332	.	.	.	.	.	.	.	.	.	.	.	.	.	.	.	X	.	.	.	.	.	.	.	.	.	.	.	.	.	.	.	.	.
9140	ATG12	9140	.	.	.	.	.	.	.	.	.	.	.	.	.	.	.	X	.	.	.	.	.	.	.	.	.	.	.	.	.	.	.	.	.
6603	SMARCD2	6603	.	.	.	.	.	.	.	.	.	.	.	.	.	.	.	X	.	.	.	.	.	.	.	.	.	.	.	.	.	.	.	.	.
6602	SMARCD1	6602	.	.	.	.	.	.	.	.	.	.	.	.	.	.	.	X	.	.	.	.	.	.	.	.	.	.	.	.	.	.	.	.	.
4811	NID1	4811	.	.	.	.	.	.	.	.	.	.	.	.	.	.	.	X	.	.	.	.	.	.	.	.	.	.	.	.	.	.	.	.	.
1676	DFFA	1676	.	.	.	.	.	.	.	.	.	.	.	.	.	.	.	X	.	.	.	.	.	.	.	.	.	.	.	.	.	.	.	.	.
3915	LAMC1	3915	.	.	.	.	.	.	.	.	.	.	.	.	.	.	.	X	.	.	.	.	.	.	.	.	.	.	.	.	.	.	.	.	.
506	ATP5F1B	506	.	.	.	X	.	.	.	.	.	.	.	.	.	.	.	.	.	.	.	.	.	.	.	X	.	.	.	.	.	.	.	.	X
509	ATP5F1C	509	.	.	.	.	.	.	.	.	.	.	.	.	.	.	.	.	.	.	.	.	.	.	.	X	.	.	.	.	.	.	.	.	X
54927	CHCHD3	54927	.	.	.	X	.	.	.	.	.	.	.	.	.	.	.	.	.	.	.	.	.	.	.	X	.	.	.	.	.	.	.	.	.
292	SLC25A5	292	.	.	.	.	.	.	.	.	.	X	.	.	.	.	.	.	.	.	.	.	.	.	.	X	.	.	.	.	.	.	.	.	.
64928	MRPL14	64928	.	.	.	.	.	.	.	.	.	.	.	.	.	.	.	X	.	.	.	.	.	.	.	X	.	.	.	.	.	.	.	.	.
51263	MRPL30	51263	.	.	.	.	.	.	.	.	.	.	.	.	.	.	.	X	.	.	.	.	.	.	.	X	.	.	.	.	.	.	.	.	.
51258	MRPL51	51258	.	.	.	.	.	.	.	.	.	.	.	.	.	.	.	X	.	.	.	.	.	.	.	X	.	.	.	.	.	.	.	.	.
28977	MRPL42	28977	.	.	.	.	.	.	.	.	.	.	.	.	.	.	.	X	.	.	.	.	.	.	.	X	.	.	.	.	.	.	.	.	.
23107	MRPS27	23107	.	.	.	.	.	.	.	.	.	.	.	.	.	.	.	X	.	.	.	.	.	.	.	X	.	.	.	.	.	.	.	.	.
10884	MRPS30	10884	.	.	.	.	.	.	.	.	.	.	.	.	.	.	.	X	.	.	.	.	.	.	.	X	.	.	.	.	.	.	.	.	.
11222	MRPL3	11222	.	.	.	.	.	.	.	.	.	.	.	.	.	.	.	X	.	.	.	.	.	.	.	X	.	.	.	.	.	.	.	.	.
6472	SHMT2	6472	.	.	X	.	.	.	.	.	.	.	.	.	.	.	.	.	.	.	.	.	.	.	.	X	.	.	.	.	.	.	.	.	.
118980	SFXN2	118980	.	.	.	.	.	.	.	.	.	.	.	.	.	.	.	.	.	.	.	.	.	.	.	X	.	.	.	.	.	.	.	.	.
84303	CHCHD6	84303	.	.	.	.	.	.	.	.	.	.	.	.	.	.	.	.	.	.	.	.	.	.	.	X	.	.	.	.	.	.	.	.	.
79751	SLC25A22	79751	.	.	.	.	.	.	.	.	.	.	.	.	.	.	.	.	.	.	.	.	.	.	.	X	.	.	.	.	.	.	.	.	.
60558	GUF1	60558	.	.	.	.	.	.	.	.	.	.	.	.	.	.	.	.	.	.	.	.	.	.	.	X	.	.	.	.	.	.	.	.	.
56922	MCCC1	56922	.	.	.	.	.	.	.	.	.	.	.	.	.	.	.	.	.	.	.	.	.	.	.	X	.	.	.	.	.	.	.	.	.
55972	SLC25A40	55972	.	.	.	.	.	.	.	.	.	.	.	.	.	.	.	.	.	.	.	.	.	.	.	X	.	.	.	.	.	.	.	.	.
55186	SLC25A36	55186	.	.	.	.	.	.	.	.	.	.	.	.	.	.	.	.	.	.	.	.	.	.	.	X	.	.	.	.	.	.	.	.	.
54902	TTC19	54902	.	.	.	.	.	.	.	.	.	.	.	.	.	.	.	.	.	.	.	.	.	.	.	X	.	.	.	.	.	.	.	.	.
51660	MPC1	51660	.	.	.	.	.	.	.	.	.	.	.	.	.	.	.	.	.	.	.	.	.	.	.	X	.	.	.	.	.	.	.	.	.
28976	ACAD9	28976	.	.	.	.	.	.	.	.	.	.	.	.	.	.	.	.	.	.	.	.	.	.	.	X	.	.	.	.	.	.	.	.	.
28958	COA3	28958	.	.	.	.	.	.	.	.	.	.	.	.	.	.	.	.	.	.	.	.	.	.	.	X	.	.	.	.	.	.	.	.	.
25994	HIGD1A	25994	.	.	.	.	.	.	.	.	.	.	.	.	.	.	.	.	.	.	.	.	.	.	.	X	.	.	.	.	.	.	.	.	.
9941	EXOG	9941	.	.	.	.	.	.	.	.	.	.	.	.	.	.	.	.	.	.	.	.	.	.	.	X	.	.	.	.	.	.	.	.	.
8508	NIPSNAP1	8508	.	.	.	.	.	.	.	.	.	.	.	.	.	.	.	.	.	.	.	.	.	.	.	X	.	.	.	.	.	.	.	.	.
6392	SDHD	6392	.	.	.	.	.	.	.	.	.	.	.	.	.	.	.	.	.	.	.	.	.	.	.	X	.	.	.	.	.	.	.	.	.
6391	SDHC	6391	.	.	.	.	.	.	.	.	.	.	.	.	.	.	.	.	.	.	.	.	.	.	.	X	.	.	.	.	.	.	.	.	.
4720	NDUFS2	4720	.	.	.	.	.	.	.	.	.	.	.	.	.	.	.	.	.	.	.	.	.	.	.	X	.	.	.	.	.	.	.	.	.
4719	NDUFS1	4719	.	.	.	.	.	.	.	.	.	.	.	.	.	.	.	.	.	.	.	.	.	.	.	X	.	.	.	.	.	.	.	.	.
4717	NDUFC1	4717	.	.	.	.	.	.	.	.	.	.	.	.	.	.	.	.	.	.	.	.	.	.	.	X	.	.	.	.	.	.	.	.	.
4705	NDUFA10	4705	.	.	.	.	.	.	.	.	.	.	.	.	.	.	.	.	.	.	.	.	.	.	.	X	.	.	.	.	.	.	.	.	.
1159	CKMT1B	1159	.	.	.	.	.	.	.	.	.	.	.	.	.	.	.	.	.	.	.	.	.	.	.	X	.	.	.	.	.	.	.	.	.
2806	GOT2	2806	.	.	.	.	.	.	.	.	.	.	.	.	.	.	.	.	.	.	.	.	.	.	.	X	.	.	.	.	.	.	.	.	.
116138	KLHDC3	116138	X	.	.	X	.	.	.	.	.	.	.	.	.	.	.	.	.	.	.	.	.	.	.	.	.	.	.	.	.	.	.	.	.
10106	CTDSP2	10106	X	.	.	X	.	.	.	.	.	.	.	.	.	.	.	.	.	.	.	.	.	.	.	.	.	.	.	.	.	.	.	.	.
9797	TATDN2	9797	X	.	.	X	.	.	.	.	.	.	.	.	.	.	.	.	.	.	.	.	.	.	.	.	.	.	.	.	.	.	.	.	.
3068	HDGF	3068	X	.	.	X	.	.	.	.	.	.	.	.	.	.	.	.	.	.	.	.	.	.	.	.	.	.	.	.	.	.	.	.	.
3487	IGFBP4	3487	X	.	.	X	.	.	.	.	.	.	.	.	.	.	.	.	.	.	.	.	.	.	.	.	.	.	.	.	.	.	.	.	.
84269	CHCHD5	84269	.	.	.	X	.	.	.	.	.	.	.	.	.	.	.	.	.	.	.	.	.	.	.	.	.	.	.	.	.	.	.	.	.
10238	DCAF7	10238	.	.	.	X	.	.	.	.	.	.	.	.	.	.	.	.	.	.	.	.	.	.	.	.	.	.	.	.	.	.	.	.	.
7203	CCT3	7203	.	.	.	X	.	.	.	.	.	.	.	.	.	.	.	.	.	.	.	.	.	.	.	.	.	.	.	.	.	.	.	.	.
7045	TGFBI	7045	.	.	.	X	.	.	.	.	.	.	.	.	.	.	.	.	.	.	.	.	.	.	.	.	.	.	.	.	.	.	.	.	.
5201	PFDN1	5201	.	.	.	X	.	.	.	.	.	.	.	.	.	.	.	.	.	.	.	.	.	.	.	.	.	.	.	.	.	.	.	.	.
2671	GFER	2671	.	.	.	X	.	.	.	.	.	.	.	.	.	.	.	.	.	.	.	.	.	.	.	.	.	.	.	.	.	.	.	.	.
50	ACO2	50	.	.	.	X	.	.	.	.	.	.	.	.	.	.	.	.	.	.	.	.	.	.	.	.	.	.	.	.	.	.	.	.	.
1431	CS	1431	.	.	.	X	.	.	.	.	.	.	.	.	.	.	.	.	.	.	.	.	.	.	.	.	.	.	.	.	.	.	.	.	.
2935	GSPT1	2935	.	X	.	X	.	.	.	.	.	.	.	.	.	.	.	X	.	.	.	.	.	.	.	.	.	.	.	.	.	.	.	.	.
3339	HSPG2	3339	.	.	.	X	.	.	.	.	.	.	.	.	.	.	.	X	.	.	.	.	.	.	.	.	.	.	.	.	.	.	.	.	.
8570	KHSRP	8570	.	X	.	X	.	.	.	.	.	.	X	.	.	.	.	.	.	.	.	.	.	.	.	.	.	.	.	.	.	.	.	.	.
167227	DCP2	167227	.	X	.	X	.	.	.	.	.	.	.	.	.	.	.	.	.	.	.	.	.	.	.	.	.	.	.	.	.	.	.	.	.
8668	EIF3I	8668	.	X	.	X	.	.	.	.	.	.	.	.	.	.	.	.	.	.	.	.	.	.	.	.	.	.	.	.	.	.	.	.	.
1983	EIF5	1983	.	X	.	X	.	.	.	.	.	.	.	.	.	.	.	.	.	.	.	.	.	.	.	.	.	.	.	.	.	.	.	.	.
1964	EIF1AX	1964	.	X	.	X	.	.	.	.	.	.	.	.	.	.	.	.	.	.	.	.	.	.	.	.	.	.	.	.	.	.	.	.	.
1975	EIF4B	1975	.	X	.	X	.	.	.	.	.	.	.	.	.	.	.	.	.	.	.	.	.	.	.	.	.	.	.	.	.	.	.	.	.
1282	COL4A1	1282	.	.	.	.	.	.	.	.	.	.	.	.	X	.	.	X	.	.	.	.	.	.	.	.	.	.	.	.	.	.	X	.	.
1289	COL5A1	1289	.	.	.	.	.	.	.	.	.	.	.	.	.	.	.	X	.	.	.	.	.	.	.	.	.	.	.	.	.	.	X	.	.
1288	COL4A6	1288	.	.	.	.	.	.	.	.	.	.	.	.	.	.	.	X	.	.	.	.	.	.	.	.	.	.	.	.	.	.	X	.	.
1286	COL4A4	1286	.	.	.	.	.	.	.	.	.	.	.	.	.	.	.	X	.	.	.	.	.	.	.	.	.	.	.	.	.	.	X	.	.
1287	COL4A5	1287	.	.	.	.	.	.	.	.	.	.	.	.	.	.	.	X	.	.	.	.	.	.	.	.	.	.	.	.	.	.	X	.	.
23399	CTDNEP1	23399	.	.	.	.	.	.	.	.	.	.	.	.	.	.	.	X	.	.	.	.	.	.	.	.	.	.	.	.	.	.	X	X	.
11152	WDR45	11152	.	.	.	.	.	.	.	.	.	.	.	.	.	.	.	X	.	.	.	.	.	.	.	.	.	.	.	.	.	.	.	X	.
64112	MOAP1	64112	.	.	.	.	.	.	.	.	.	.	.	.	.	.	.	X	.	.	.	.	.	.	.	.	.	.	.	.	.	.	.	X	.
51594	NBAS	51594	.	.	.	.	.	.	.	.	.	.	.	.	X	.	.	.	.	.	.	.	.	.	.	.	.	.	.	.	.	.	X	X	.
222068	TMED4	222068	.	.	.	.	.	.	.	.	.	.	.	.	.	.	.	.	.	.	.	.	.	.	.	.	.	.	.	.	.	.	X	X	.
51167	CYB5R4	51167	.	.	.	.	.	.	.	.	.	.	.	.	.	.	.	.	.	.	.	.	.	.	.	.	.	.	.	.	.	.	X	X	.
23457	ABCB9	23457	.	.	.	.	.	.	.	.	.	.	.	.	.	.	.	.	.	.	.	.	.	.	.	.	.	.	.	.	.	.	X	X	.
50999	TMED5	50999	.	.	.	.	.	.	.	.	.	.	.	.	.	.	.	.	.	.	.	.	.	.	.	.	.	.	.	.	.	.	X	X	.
57153	SLC44A2	57153	.	.	.	.	.	.	.	.	.	.	.	.	.	.	X	.	.	.	.	.	X	.	.	.	.	.	.	.	.	.	.	.	.
8560	DEGS1	8560	.	.	.	.	.	.	.	.	.	.	.	.	.	.	X	.	.	.	.	.	X	.	.	.	.	.	.	.	.	.	X	.	.
94103	ORMDL3	94103	.	.	.	.	.	.	.	.	.	.	.	.	.	.	X	.	.	.	.	.	X	.	.	.	.	.	.	.	.	.	X	.	.
1727	CYB5R3	1727	.	.	.	.	.	.	.	.	.	.	.	.	.	.	.	.	.	.	.	.	X	.	.	X	.	.	.	.	.	.	X	.	.
4257	MGST1	4257	.	.	.	.	.	.	.	.	.	.	.	.	.	.	.	.	.	.	.	.	X	.	.	X	.	.	.	.	.	.	X	.	.
23250	ATP11A	23250	.	.	.	.	.	.	.	.	.	.	.	.	.	.	.	.	.	.	.	.	X	.	.	.	.	.	.	.	.	.	X	.	.
23071	ERP44	23071	.	.	.	.	.	.	.	.	.	.	.	.	.	.	.	.	.	.	.	.	X	.	.	.	.	.	.	.	.	.	X	.	.
23200	ATP11B	23200	.	.	.	.	.	.	.	.	.	.	.	.	.	.	.	.	.	.	.	.	X	.	.	.	.	.	.	.	.	.	X	.	.
55754	TMEM30A	55754	.	.	.	.	.	.	.	.	.	.	.	.	.	.	.	.	.	.	.	.	X	.	.	.	.	.	.	.	.	.	X	X	.
81619	TSPAN14	81619	.	.	.	.	.	.	.	.	.	.	.	.	.	.	.	.	.	.	.	.	X	.	.	.	.	.	.	.	.	.	.	X	.
23317	DNAJC13	23317	.	.	.	.	.	.	.	.	.	.	.	.	.	.	.	.	.	.	.	.	X	.	.	.	.	.	.	.	.	.	.	X	.
1729	DIAPH1	1729	.	.	.	.	.	.	.	.	.	.	.	.	.	.	.	.	.	.	.	.	X	.	.	.	.	.	.	.	.	.	.	X	.
9522	SCAMP1	9522	.	.	.	.	.	.	.	.	.	.	.	.	.	.	.	.	.	.	.	.	X	.	.	.	.	.	.	.	.	.	.	X	.
5768	QSOX1	5768	.	.	.	.	.	.	.	.	.	.	.	X	.	.	.	.	.	.	.	.	X	.	.	.	.	.	.	.	.	.	.	.	.
353	APRT	353	.	.	.	.	.	.	.	X	.	.	.	.	.	.	.	.	.	.	.	.	X	.	.	.	.	.	.	.	.	.	.	.	.
10075	HUWE1	10075	.	.	X	.	.	.	.	.	.	.	.	.	.	.	.	.	.	.	.	.	X	.	.	.	.	.	.	.	.	.	.	.	.
387263	C6orf120	387263	.	.	.	.	.	.	.	.	.	.	.	.	.	.	.	.	.	.	.	.	X	.	.	.	.	.	.	.	.	.	.	.	.
93100	NAPRT	93100	.	.	.	.	.	.	.	.	.	.	.	.	.	.	.	.	.	.	.	.	X	.	.	.	.	.	.	.	.	.	.	.	.
84418	CYSTM1	84418	.	.	.	.	.	.	.	.	.	.	.	.	.	.	.	.	.	.	.	.	X	.	.	.	.	.	.	.	.	.	.	.	.
64114	TMBIM1	64114	.	.	.	.	.	.	.	.	.	.	.	.	.	.	.	.	.	.	.	.	X	.	.	.	.	.	.	.	.	.	.	.	.
55832	CAND1	55832	.	.	.	.	.	.	.	.	.	.	.	.	.	.	.	.	.	.	.	.	X	.	.	.	.	.	.	.	.	.	.	.	.
54918	CMTM6	54918	.	.	.	.	.	.	.	.	.	.	.	.	.	.	.	.	.	.	.	.	X	.	.	.	.	.	.	.	.	.	.	.	.
51646	YPEL5	51646	.	.	.	.	.	.	.	.	.	.	.	.	.	.	.	.	.	.	.	.	X	.	.	.	.	.	.	.	.	.	.	.	.
25852	ARMC8	25852	.	.	.	.	.	.	.	.	.	.	.	.	.	.	.	.	.	.	.	.	X	.	.	.	.	.	.	.	.	.	.	.	.
11333	PDAP1	11333	.	.	.	.	.	.	.	.	.	.	.	.	.	.	.	.	.	.	.	.	X	.	.	.	.	.	.	.	.	.	.	.	.
8804	CREG1	8804	.	.	.	.	.	.	.	.	.	.	.	.	.	.	.	.	.	.	.	.	X	.	.	.	.	.	.	.	.	.	.	.	.
8566	PDXK	8566	.	.	.	.	.	.	.	.	.	.	.	.	.	.	.	.	.	.	.	.	X	.	.	.	.	.	.	.	.	.	.	.	.
5223	PGAM1	5223	.	.	.	.	.	.	.	.	.	.	.	.	.	.	.	.	.	.	.	.	X	.	.	.	.	.	.	.	.	.	.	.	.
5036	PA2G4	5036	.	.	.	.	.	.	.	.	.	.	.	.	.	.	.	.	.	.	.	.	X	.	.	.	.	.	.	.	.	.	.	.	.
230	ALDOC	230	.	.	.	.	.	.	.	.	.	.	.	.	.	.	.	.	.	.	.	.	X	.	.	.	.	.	.	.	.	.	.	.	.
3614	IMPDH1	3614	.	.	.	.	.	.	.	.	.	.	.	.	.	.	.	.	.	.	.	.	X	.	.	.	.	.	.	.	.	.	.	.	.
55845	BRK1	55845	.	.	.	.	.	.	.	.	X	.	.	.	.	.	.	.	.	X	.	.	.	.	.	.	.	.	.	.	.	.	.	.	.
85464	SSH2	85464	.	.	.	.	.	.	.	.	.	.	.	.	.	.	.	.	.	X	.	.	.	.	.	.	.	.	.	.	.	.	.	.	.
2044	EPHA5	2044	.	.	.	.	.	X	.	.	.	.	.	.	.	.	.	.	.	X	.	.	.	.	.	.	.	.	.	.	.	.	X	.	.
6548	SLC9A1	6548	.	.	.	.	.	.	.	X	.	.	.	.	.	.	.	.	.	X	.	.	.	.	.	.	.	.	.	.	.	.	X	.	.
80315	CPEB4	80315	.	.	.	.	.	.	.	.	.	.	.	.	.	.	.	.	.	.	.	.	.	.	.	.	X	.	.	.	.	.	X	.	.
339983	NAT8L	339983	.	.	.	.	.	.	.	.	.	.	.	.	.	.	.	.	.	.	.	.	.	.	.	.	.	.	.	.	.	.	X	.	.
286410	ATP11C	286410	.	.	.	.	.	.	.	.	.	.	.	.	.	.	.	.	.	.	.	.	.	.	.	.	.	.	.	.	.	.	X	.	.
286144	TRIQK	286144	.	.	.	.	.	.	.	.	.	.	.	.	.	.	.	.	.	.	.	.	.	.	.	.	.	.	.	.	.	.	X	.	.
285203	EOGT	285203	.	.	.	.	.	.	.	.	.	.	.	.	.	.	.	.	.	.	.	.	.	.	.	.	.	.	.	.	.	.	X	.	.
283237	TTC9C	283237	.	.	.	.	.	.	.	.	.	.	.	.	.	.	.	.	.	.	.	.	.	.	.	.	.	.	.	.	.	.	X	.	.
169200	TMEM64	169200	.	.	.	.	.	.	.	.	.	.	.	.	.	.	.	.	.	.	.	.	.	.	.	.	.	.	.	.	.	.	X	.	.
154807	VKORC1L1	154807	.	.	.	.	.	.	.	.	.	.	.	.	.	.	.	.	.	.	.	.	.	.	.	.	.	.	.	.	.	.	X	.	.
121457	IKBIP	121457	.	.	.	.	.	.	.	.	.	.	.	.	.	.	.	.	.	.	.	.	.	.	.	.	.	.	.	.	.	.	X	.	.
118429	ANTXR2	118429	.	.	.	.	.	.	.	.	.	.	.	.	.	.	.	.	.	.	.	.	.	.	.	.	.	.	.	.	.	.	X	.	.
85301	COL27A1	85301	.	.	.	.	.	.	.	.	.	.	.	.	.	.	.	.	.	.	.	.	.	.	.	.	.	.	.	.	.	.	X	.	.
84650	EBPL	84650	.	.	.	.	.	.	.	.	.	.	.	.	.	.	.	.	.	.	.	.	.	.	.	.	.	.	.	.	.	.	X	.	.
84216	TMEM117	84216	.	.	.	.	.	.	.	.	.	.	.	.	.	.	.	.	.	.	.	.	.	.	.	.	.	.	.	.	.	.	X	.	.
83648	FAM167A	83648	.	.	.	.	.	.	.	.	.	.	.	.	.	.	.	.	.	.	.	.	.	.	.	.	.	.	.	.	.	.	X	.	.
83440	ADPGK	83440	.	.	.	.	.	.	.	.	.	.	.	.	.	.	.	.	.	.	.	.	.	.	.	.	.	.	.	.	.	.	X	.	.
79982	DNAJB14	79982	.	.	.	.	.	.	.	.	.	.	.	.	.	.	.	.	.	.	.	.	.	.	.	.	.	.	.	.	.	.	X	.	.
79844	ZDHHC11	79844	.	.	.	.	.	.	.	.	.	.	.	.	.	.	.	.	.	.	.	.	.	.	.	.	.	.	.	.	.	.	X	.	.
79709	COLGALT1	79709	.	.	.	.	.	.	.	.	.	.	.	.	.	.	.	.	.	.	.	.	.	.	.	.	.	.	.	.	.	.	X	.	.
60681	FKBP10	60681	.	.	.	.	.	.	.	.	.	.	.	.	.	.	.	.	.	.	.	.	.	.	.	.	.	.	.	.	.	.	X	.	.
60673	ATG101	60673	.	.	.	.	.	.	.	.	.	.	.	.	.	.	.	.	.	.	.	.	.	.	.	.	.	.	.	.	.	.	X	.	.
57620	STIM2	57620	.	.	.	.	.	.	.	.	.	.	.	.	.	.	.	.	.	.	.	.	.	.	.	.	.	.	.	.	.	.	X	.	.
57333	RCN3	57333	.	.	.	.	.	.	.	.	.	.	.	.	.	.	.	.	.	.	.	.	.	.	.	.	.	.	.	.	.	.	X	.	.
57190	SELENON	57190	.	.	.	.	.	.	.	.	.	.	.	.	.	.	.	.	.	.	.	.	.	.	.	.	.	.	.	.	.	.	X	.	.
57142	RTN4	57142	.	.	.	.	.	.	.	.	.	.	.	.	.	.	.	.	.	.	.	.	.	.	.	.	.	.	.	.	.	.	X	.	.
56704	JPH1	56704	.	.	.	.	.	.	.	.	.	.	.	.	.	.	.	.	.	.	.	.	.	.	.	.	.	.	.	.	.	.	X	.	.
56147	PCDHA1	56147	.	.	.	.	.	.	.	.	.	.	.	.	.	.	.	.	.	.	.	.	.	.	.	.	.	.	.	.	.	.	X	.	.
56146	PCDHA2	56146	.	.	.	.	.	.	.	.	.	.	.	.	.	.	.	.	.	.	.	.	.	.	.	.	.	.	.	.	.	.	X	.	.
55922	NKRF	55922	.	.	.	.	.	.	.	.	.	.	.	.	.	.	.	.	.	.	.	.	.	.	.	.	.	.	.	.	.	.	X	.	.
55151	TMEM38B	55151	.	.	.	.	.	.	.	.	.	.	.	.	.	.	.	.	.	.	.	.	.	.	.	.	.	.	.	.	.	.	X	.	.
54884	RETSAT	54884	.	.	.	.	.	.	.	.	.	.	.	.	.	.	.	.	.	.	.	.	.	.	.	.	.	.	.	.	.	.	X	.	.
54788	DNAJB12	54788	.	.	.	.	.	.	.	.	.	.	.	.	.	.	.	.	.	.	.	.	.	.	.	.	.	.	.	.	.	.	X	.	.
54495	TMX3	54495	.	.	.	.	.	.	.	.	.	.	.	.	.	.	.	.	.	.	.	.	.	.	.	.	.	.	.	.	.	.	X	.	.
51614	ERGIC3	51614	.	.	.	.	.	.	.	.	.	.	.	.	.	.	.	.	.	.	.	.	.	.	.	.	.	.	.	.	.	.	X	.	.
51430	SUCO	51430	.	.	.	.	.	.	.	.	.	.	.	.	.	.	.	.	.	.	.	.	.	.	.	.	.	.	.	.	.	.	X	.	.
51246	SHISA5	51246	.	.	.	.	.	.	.	.	.	.	.	.	.	.	.	.	.	.	.	.	.	.	.	.	.	.	.	.	.	.	X	.	.
51109	RDH11	51109	.	.	.	.	.	.	.	.	.	.	.	.	.	.	.	.	.	.	.	.	.	.	.	.	.	.	.	.	.	.	X	.	.
27433	TOR2A	27433	.	.	.	.	.	.	.	.	.	.	.	.	.	.	.	.	.	.	.	.	.	.	.	.	.	.	.	.	.	.	X	.	.
27346	TMEM97	27346	.	.	.	.	.	.	.	.	.	.	.	.	.	.	.	.	.	.	.	.	.	.	.	.	.	.	.	.	.	.	X	.	.
23657	SLC7A11	23657	.	.	.	.	.	.	.	.	.	.	.	.	.	.	.	.	.	.	.	.	.	.	.	.	.	.	.	.	.	.	X	.	.
23585	TMEM50A	23585	.	.	.	.	.	.	.	.	.	.	.	.	.	.	.	.	.	.	.	.	.	.	.	.	.	.	.	.	.	.	X	.	.
23109	DDN	23109	.	.	.	.	.	.	.	.	.	.	.	.	.	.	.	.	.	.	.	.	.	.	.	.	.	.	.	.	.	.	X	.	.
22800	RRAS2	22800	.	.	.	.	.	.	.	.	.	.	.	.	.	.	.	.	.	.	.	.	.	.	.	.	.	.	.	.	.	.	X	.	.
10479	SLC9A6	10479	.	.	.	.	.	.	.	.	.	.	.	.	.	.	.	.	.	.	.	.	.	.	.	.	.	.	.	.	.	.	X	.	.
9538	EI24	9538	.	.	.	.	.	.	.	.	.	.	.	.	.	.	.	.	.	.	.	.	.	.	.	.	.	.	.	.	.	.	X	.	.
9403	SELENOF	9403	.	.	.	.	.	.	.	.	.	.	.	.	.	.	.	.	.	.	.	.	.	.	.	.	.	.	.	.	.	.	X	.	.
7803	PTP4A1	7803	.	.	.	.	.	.	.	.	.	.	.	.	.	.	.	.	.	.	.	.	.	.	.	.	.	.	.	.	.	.	X	.	.
6780	STAU1	6780	.	.	.	.	.	.	.	.	.	.	.	.	.	.	.	.	.	.	.	.	.	.	.	.	.	.	.	.	.	.	X	.	.
5955	RCN2	5955	.	.	.	.	.	.	.	.	.	.	.	.	.	.	.	.	.	.	.	.	.	.	.	.	.	.	.	.	.	.	X	.	.
5738	PTGFRN	5738	.	.	.	.	.	.	.	.	.	.	.	.	.	.	.	.	.	.	.	.	.	.	.	.	.	.	.	.	.	.	X	.	.
5355	PLP2	5355	.	.	.	.	.	.	.	.	.	.	.	.	.	.	.	.	.	.	.	.	.	.	.	.	.	.	.	.	.	.	X	.	.
5349	FXYD3	5349	.	.	.	.	.	.	.	.	.	.	.	.	.	.	.	.	.	.	.	.	.	.	.	.	.	.	.	.	.	.	X	.	.
4779	NFE2L1	4779	.	.	.	.	.	.	.	.	.	.	.	.	.	.	.	.	.	.	.	.	.	.	.	.	.	.	.	.	.	.	X	.	.
4043	LRPAP1	4043	.	.	.	.	.	.	.	.	.	.	.	.	.	.	.	.	.	.	.	.	.	.	.	.	.	.	.	.	.	.	X	.	.
3895	KTN1	3895	.	.	.	.	.	.	.	.	.	.	.	.	.	.	.	.	.	.	.	.	.	.	.	.	.	.	.	.	.	.	X	.	.
3759	KCNJ2	3759	.	.	.	.	.	.	.	.	.	.	.	.	.	.	.	.	.	.	.	.	.	.	.	.	.	.	.	.	.	.	X	.	.
2891	GRIA2	2891	.	.	.	.	.	.	.	.	.	.	.	.	.	.	.	.	.	.	.	.	.	.	.	.	.	.	.	.	.	.	X	.	.
813	CALU	813	.	.	.	.	.	.	.	.	.	.	.	.	.	.	.	.	.	.	.	.	.	.	.	.	.	.	.	.	.	.	X	.	.
987	LRBA	987	.	.	.	.	.	.	.	.	.	.	.	.	.	.	.	.	.	.	.	.	.	.	.	.	.	.	.	.	.	.	X	.	.
394	ARHGAP5	394	.	.	.	.	.	.	.	.	.	.	X	.	.	.	.	.	.	.	.	.	.	.	.	.	.	.	.	.	.	.	X	.	.
92140	MTDH	92140	.	.	.	.	.	.	.	.	.	.	X	.	.	.	.	.	.	.	.	.	.	.	.	.	.	.	.	.	.	.	X	.	.
94134	ARHGAP12	94134	.	.	.	.	.	.	.	.	.	.	X	.	.	.	.	.	.	.	.	.	.	.	.	.	.	.	.	.	.	.	.	.	.
90627	STARD13	90627	.	.	.	.	.	.	.	.	.	.	X	.	.	.	.	.	.	.	.	.	.	.	.	.	.	.	.	.	.	.	.	.	.
57568	SIPA1L2	57568	.	.	.	.	.	.	.	.	.	.	X	.	.	.	.	.	.	.	.	.	.	.	.	.	.	.	.	.	.	.	.	.	.
55114	ARHGAP17	55114	.	.	.	.	.	.	.	.	.	.	X	.	.	.	.	.	.	.	.	.	.	.	.	.	.	.	.	.	.	.	.	.	.
55103	RALGPS2	55103	.	.	.	.	.	.	.	.	.	.	X	.	.	.	.	.	.	.	.	.	.	.	.	.	.	.	.	.	.	.	.	.	.
53373	TPCN1	53373	.	.	.	.	.	.	.	.	.	.	X	.	.	.	.	.	.	.	.	.	.	.	.	.	.	.	.	.	.	.	.	.	.
51444	RNF138	51444	.	.	.	.	.	.	.	.	.	.	X	.	.	.	.	.	.	.	.	.	.	.	.	.	.	.	.	.	.	.	.	.	.
28964	GIT1	28964	.	.	.	.	.	.	.	.	.	.	X	.	.	.	.	.	.	.	.	.	.	.	.	.	.	.	.	.	.	.	.	.	.
23096	IQSEC2	23096	.	.	.	.	.	.	.	.	.	.	X	.	.	.	.	.	.	.	.	.	.	.	.	.	.	.	.	.	.	.	.	.	.
9824	ARHGAP11A	9824	.	.	.	.	.	.	.	.	.	.	X	.	.	.	.	.	.	.	.	.	.	.	.	.	.	.	.	.	.	.	.	.	.
9732	DOCK4	9732	.	.	.	.	.	.	.	.	.	.	X	.	.	.	.	.	.	.	.	.	.	.	.	.	.	.	.	.	.	.	.	.	.
9567	GTPBP1	9567	.	.	.	.	.	.	.	.	.	.	X	.	.	.	.	.	.	.	.	.	.	.	.	.	.	.	.	.	.	.	.	.	.
9411	ARHGAP29	9411	.	.	.	.	.	.	.	.	.	.	X	.	.	.	.	.	.	.	.	.	.	.	.	.	.	.	.	.	.	.	.	.	.
8502	PKP4	8502	.	.	.	.	.	.	.	.	.	.	X	.	.	.	.	.	.	.	.	.	.	.	.	.	.	.	.	.	.	.	.	.	.
4478	MSN	4478	.	.	.	.	.	.	.	.	.	.	X	.	.	.	.	.	.	.	.	.	.	.	.	.	.	.	.	.	.	.	.	.	.
6251	RSU1	6251	.	.	.	.	.	.	.	.	.	.	X	.	.	.	.	.	.	.	.	.	.	.	.	.	.	.	.	.	.	.	.	.	.
23514	SPIDR	23514	.	.	.	.	.	.	X	.	.	.	.	.	.	.	.	.	.	.	.	.	.	.	.	.	.	.	.	X	.	.	.	.	.
3184	HNRNPD	3184	.	X	.	.	.	.	.	.	.	.	.	.	.	.	.	.	.	.	.	.	.	.	.	.	.	.	.	X	.	.	.	.	.
23400	ATP13A2	23400	.	.	.	.	.	X	.	.	.	.	.	.	.	.	.	.	.	.	.	.	.	.	.	.	.	.	.	X	.	.	.	.	.
254428	SLC41A1	254428	.	.	.	.	.	.	.	.	.	.	.	.	.	.	.	.	.	.	.	.	.	.	.	.	.	.	.	X	.	.	.	.	.
79800	CARF	79800	.	.	.	.	.	.	.	.	.	.	.	.	.	.	.	.	.	.	.	.	.	.	.	.	.	.	.	X	.	.	.	.	.
30061	SLC40A1	30061	.	.	.	.	.	.	.	.	.	.	.	.	.	.	.	.	.	.	.	.	.	.	.	.	.	.	.	X	.	.	.	.	.
4499	MT1M	4499	.	.	.	.	.	.	.	.	.	.	.	.	.	.	.	.	.	.	.	.	.	.	.	.	.	.	.	X	.	.	.	.	.
4548	MTR	4548	.	.	.	.	.	.	.	.	.	.	.	.	.	.	.	.	.	.	.	.	.	.	.	.	.	.	.	X	.	.	.	.	.
7336	UBE2V2	7336	.	.	.	.	.	.	X	.	.	.	X	.	.	.	.	.	.	.	.	.	.	.	.	.	.	.	.	.	.	.	.	.	.
153222	CREBRF	153222	.	.	.	.	.	.	X	.	.	.	.	.	.	.	.	.	.	.	.	.	.	.	.	.	.	.	.	.	.	.	.	.	.
151987	PPP4R2	151987	.	.	.	.	.	.	X	.	.	.	.	.	.	.	.	.	.	.	.	.	.	.	.	.	.	.	.	.	.	.	.	.	.
84309	NUDT16L1	84309	.	.	.	.	.	.	X	.	.	.	.	.	.	.	.	.	.	.	.	.	.	.	.	.	.	.	.	.	.	.	.	.	.
51278	IER5	51278	.	.	.	.	.	.	X	.	.	.	.	.	.	.	.	.	.	.	.	.	.	.	.	.	.	.	.	.	.	.	.	.	.
23201	FAM168A	23201	.	.	.	.	.	.	X	.	.	.	.	.	.	.	.	.	.	.	.	.	.	.	.	.	.	.	.	.	.	.	.	.	.
7468	NSD2	7468	.	.	.	.	.	.	X	.	.	.	.	.	.	.	.	.	.	.	.	.	.	.	.	.	.	.	.	.	.	.	.	.	.
5531	PPP4C	5531	.	.	.	.	.	.	X	.	.	.	.	.	.	.	.	.	.	.	.	.	.	.	.	.	.	.	.	.	.	.	.	.	.
2072	ERCC4	2072	.	.	.	.	.	.	X	.	.	.	.	.	.	.	.	.	.	.	.	.	.	.	.	.	.	.	.	.	.	.	.	.	.
573	BAG1	573	.	.	.	.	.	.	X	.	.	.	.	.	.	.	.	.	.	.	.	.	.	.	.	.	.	.	.	.	.	.	.	.	.
1719	DHFR	1719	.	.	.	.	.	.	X	.	.	.	.	.	.	.	.	.	.	.	.	.	.	.	.	.	.	.	.	.	.	.	.	.	.
22849	CPEB3	22849	.	.	.	.	.	.	.	.	.	.	X	.	.	.	.	.	.	.	.	.	.	.	.	.	.	X	.	.	.	.	.	.	.
84896	ATAD1	84896	.	.	.	.	.	.	.	.	.	.	.	.	.	.	.	.	.	.	.	.	.	.	.	.	.	X	.	.	.	.	.	.	.
4212	MEIS2	4212	.	.	.	.	.	.	.	.	.	.	.	.	.	.	.	.	.	.	.	.	.	.	.	.	.	X	.	.	.	.	.	.	.
51247	PAIP2	51247	.	.	.	.	.	.	.	.	.	.	.	.	.	.	.	.	.	.	.	.	.	.	.	.	.	X	.	.	.	.	.	.	.
10955	SERINC3	10955	.	.	.	.	.	.	X	.	.	X	.	X	.	.	.	.	.	.	.	.	.	.	.	.	.	.	.	.	.	.	.	.	.
10313	RTN3	10313	.	.	.	.	.	.	.	.	.	X	.	X	.	.	.	.	.	.	.	.	.	.	.	.	.	.	.	.	.	.	X	.	.
64848	YTHDC2	64848	.	.	.	.	.	.	.	.	.	X	.	.	.	.	.	.	.	.	.	.	.	.	.	.	.	.	.	.	.	.	X	.	.
10241	CALCOCO2	10241	.	.	.	.	.	.	.	.	.	X	X	.	.	.	.	.	.	.	.	.	.	.	.	.	.	.	.	.	.	.	.	.	.
56829	ZC3HAV1	56829	.	.	.	.	.	.	.	.	.	X	X	.	.	.	.	.	.	.	.	.	.	.	.	.	.	.	.	.	.	.	.	.	.
3609	ILF3	3609	.	.	.	.	.	X	.	.	.	X	.	.	.	.	.	.	.	.	.	.	.	.	.	.	.	.	.	.	.	.	.	.	.
11040	PIM2	11040	.	.	.	.	.	X	.	.	.	X	X	.	.	.	.	.	.	.	.	.	.	.	.	.	.	.	.	.	.	.	.	.	.
6304	SATB1	6304	.	.	.	.	.	.	.	.	.	X	.	.	.	.	.	X	.	.	.	.	.	.	.	.	.	.	.	.	.	.	.	.	.
7431	VIM	7431	.	.	.	.	.	.	.	.	.	X	.	.	.	.	.	X	.	.	.	.	.	.	.	.	.	.	.	.	.	.	.	.	.
55054	ATG16L1	55054	.	.	.	.	.	.	.	.	.	X	.	.	.	.	.	.	.	.	.	.	.	.	.	.	.	.	.	.	.	.	.	X	.
200186	CRTC2	200186	.	.	.	.	.	.	.	.	.	X	.	.	.	.	.	.	.	.	.	.	.	.	.	.	.	.	.	.	.	.	.	.	.
170506	DHX36	170506	.	.	.	.	.	.	.	.	.	X	.	.	.	.	.	.	.	.	.	.	.	.	.	.	.	.	.	.	.	.	.	.	.
118987	PDZD8	118987	.	.	.	.	.	.	.	.	.	X	.	.	.	.	.	.	.	.	.	.	.	.	.	.	.	.	.	.	.	.	.	.	.
90120	TMEM250	90120	.	.	.	.	.	.	.	.	.	X	.	.	.	.	.	.	.	.	.	.	.	.	.	.	.	.	.	.	.	.	.	.	.
58487	CREBZF	58487	.	.	.	.	.	.	.	.	.	X	.	.	.	.	.	.	.	.	.	.	.	.	.	.	.	.	.	.	.	.	.	.	.
27336	HTATSF1	27336	.	.	.	.	.	.	.	.	.	X	.	.	.	.	.	.	.	.	.	.	.	.	.	.	.	.	.	.	.	.	.	.	.
26065	LSM14A	26065	.	.	.	.	.	.	.	.	.	X	.	.	.	.	.	.	.	.	.	.	.	.	.	.	.	.	.	.	.	.	.	.	.
26057	ANKRD17	26057	.	.	.	.	.	.	.	.	.	X	.	.	.	.	.	.	.	.	.	.	.	.	.	.	.	.	.	.	.	.	.	.	.
23468	CBX5	23468	.	.	.	.	.	.	.	.	.	X	.	.	.	.	.	.	.	.	.	.	.	.	.	.	.	.	.	.	.	.	.	.	.
23264	ZC3H7B	23264	.	.	.	.	.	.	.	.	.	X	.	.	.	.	.	.	.	.	.	.	.	.	.	.	.	.	.	.	.	.	.	.	.
23186	RCOR1	23186	.	.	.	.	.	.	.	.	.	X	.	.	.	.	.	.	.	.	.	.	.	.	.	.	.	.	.	.	.	.	.	.	.
23013	SPEN	23013	.	.	.	.	.	.	.	.	.	X	.	.	.	.	.	.	.	.	.	.	.	.	.	.	.	.	.	.	.	.	.	.	.
11334	TUSC2	11334	.	.	.	.	.	.	.	.	.	X	.	.	.	.	.	.	.	.	.	.	.	.	.	.	.	.	.	.	.	.	.	.	.
7342	UBP1	7342	.	.	.	.	.	.	.	.	.	X	.	.	.	.	.	.	.	.	.	.	.	.	.	.	.	.	.	.	.	.	.	.	.
6584	SLC22A5	6584	.	.	.	.	.	.	.	.	.	X	.	.	.	.	.	.	.	.	.	.	.	.	.	.	.	.	.	.	.	.	.	.	.
5819	NECTIN2	5819	.	.	.	.	.	.	.	.	.	X	.	.	.	.	.	.	.	.	.	.	.	.	.	.	.	.	.	.	.	.	.	.	.
5422	POLA1	5422	.	.	.	.	.	.	.	.	.	X	.	.	.	.	.	.	.	.	.	.	.	.	.	.	.	.	.	.	.	.	.	.	.
1877	E4F1	1877	.	.	.	.	.	.	.	.	.	X	.	.	.	.	.	.	.	.	.	.	.	.	.	.	.	.	.	.	.	.	.	.	.
708	C1QBP	708	.	.	.	.	.	.	.	.	.	X	.	.	.	.	.	.	.	.	.	.	.	.	.	.	.	.	.	.	.	.	.	.	.
1500	CTNND1	1500	.	.	.	.	.	.	.	.	.	X	.	.	.	.	.	.	.	.	.	.	.	.	.	.	.	.	.	.	.	.	.	.	.
23291	FBXW11	23291	.	.	X	.	.	X	.	.	.	.	.	.	.	.	.	.	.	.	.	.	.	.	.	.	.	.	.	.	.	.	.	.	.
494470	RNF165	494470	.	.	X	.	.	.	.	.	.	.	.	.	.	.	.	.	.	.	.	.	.	.	.	.	.	.	.	.	.	.	.	.	.
223082	ZNRF2	223082	.	.	X	.	.	.	.	.	.	.	.	.	.	.	.	.	.	.	.	.	.	.	.	.	.	.	.	.	.	.	.	.	.
200933	FBXO45	200933	.	.	X	.	.	.	.	.	.	.	.	.	.	.	.	.	.	.	.	.	.	.	.	.	.	.	.	.	.	.	.	.	.
197131	UBR1	197131	.	.	X	.	.	.	.	.	.	.	.	.	.	.	.	.	.	.	.	.	.	.	.	.	.	.	.	.	.	.	.	.	.
159195	USP54	159195	.	.	X	.	.	.	.	.	.	.	.	.	.	.	.	.	.	.	.	.	.	.	.	.	.	.	.	.	.	.	.	.	.
89782	LMLN	89782	.	.	X	.	.	.	.	.	.	.	.	.	.	.	.	.	.	.	.	.	.	.	.	.	.	.	.	.	.	.	.	.	.
83892	KCTD10	83892	.	.	X	.	.	.	.	.	.	.	.	.	.	.	.	.	.	.	.	.	.	.	.	.	.	.	.	.	.	.	.	.	.
80204	FBXO11	80204	.	.	X	.	.	.	.	.	.	.	.	.	.	.	.	.	.	.	.	.	.	.	.	.	.	.	.	.	.	.	.	.	.
80150	ASRGL1	80150	.	.	X	.	.	.	.	.	.	.	.	.	.	.	.	.	.	.	.	.	.	.	.	.	.	.	.	.	.	.	.	.	.
79018	GID4	79018	.	.	X	.	.	.	.	.	.	.	.	.	.	.	.	.	.	.	.	.	.	.	.	.	.	.	.	.	.	.	.	.	.
64854	USP46	64854	.	.	X	.	.	.	.	.	.	.	.	.	.	.	.	.	.	.	.	.	.	.	.	.	.	.	.	.	.	.	.	.	.
64795	RMND5A	64795	.	.	X	.	.	.	.	.	.	.	.	.	.	.	.	.	.	.	.	.	.	.	.	.	.	.	.	.	.	.	.	.	.
56675	NRIP3	56675	.	.	X	.	.	.	.	.	.	.	.	.	.	.	.	.	.	.	.	.	.	.	.	.	.	.	.	.	.	.	.	.	.
55975	KLHL7	55975	.	.	X	.	.	.	.	.	.	.	.	.	.	.	.	.	.	.	.	.	.	.	.	.	.	.	.	.	.	.	.	.	.
55643	BTBD2	55643	.	.	X	.	.	.	.	.	.	.	.	.	.	.	.	.	.	.	.	.	.	.	.	.	.	.	.	.	.	.	.	.	.
54726	OTUD4	54726	.	.	X	.	.	.	.	.	.	.	.	.	.	.	.	.	.	.	.	.	.	.	.	.	.	.	.	.	.	.	.	.	.
54532	USP53	54532	.	.	X	.	.	.	.	.	.	.	.	.	.	.	.	.	.	.	.	.	.	.	.	.	.	.	.	.	.	.	.	.	.
51449	PCYOX1	51449	.	.	X	.	.	.	.	.	.	.	.	.	.	.	.	.	.	.	.	.	.	.	.	.	.	.	.	.	.	.	.	.	.
51185	CRBN	51185	.	.	X	.	.	.	.	.	.	.	.	.	.	.	.	.	.	.	.	.	.	.	.	.	.	.	.	.	.	.	.	.	.
51132	RLIM	51132	.	.	X	.	.	.	.	.	.	.	.	.	.	.	.	.	.	.	.	.	.	.	.	.	.	.	.	.	.	.	.	.	.
51029	DESI2	51029	.	.	X	.	.	.	.	.	.	.	.	.	.	.	.	.	.	.	.	.	.	.	.	.	.	.	.	.	.	.	.	.	.
27351	DESI1	27351	.	.	X	.	.	.	.	.	.	.	.	.	.	.	.	.	.	.	.	.	.	.	.	.	.	.	.	.	.	.	.	.	.
26994	RNF11	26994	.	.	X	.	.	.	.	.	.	.	.	.	.	.	.	.	.	.	.	.	.	.	.	.	.	.	.	.	.	.	.	.	.
26249	KLHL3	26249	.	.	X	.	.	.	.	.	.	.	.	.	.	.	.	.	.	.	.	.	.	.	.	.	.	.	.	.	.	.	.	.	.
26133	TRPC4AP	26133	.	.	X	.	.	.	.	.	.	.	.	.	.	.	.	.	.	.	.	.	.	.	.	.	.	.	.	.	.	.	.	.	.
26091	HERC4	26091	.	.	X	.	.	.	.	.	.	.	.	.	.	.	.	.	.	.	.	.	.	.	.	.	.	.	.	.	.	.	.	.	.
23287	AGTPBP1	23287	.	.	X	.	.	.	.	.	.	.	.	.	.	.	.	.	.	.	.	.	.	.	.	.	.	.	.	.	.	.	.	.	.
23173	METAP1	23173	.	.	X	.	.	.	.	.	.	.	.	.	.	.	.	.	.	.	.	.	.	.	.	.	.	.	.	.	.	.	.	.	.
22838	RNF44	22838	.	.	X	.	.	.	.	.	.	.	.	.	.	.	.	.	.	.	.	.	.	.	.	.	.	.	.	.	.	.	.	.	.
9870	AREL1	9870	.	.	X	.	.	.	.	.	.	.	.	.	.	.	.	.	.	.	.	.	.	.	.	.	.	.	.	.	.	.	.	.	.
9805	SCRN1	9805	.	.	X	.	.	.	.	.	.	.	.	.	.	.	.	.	.	.	.	.	.	.	.	.	.	.	.	.	.	.	.	.	.
9520	NPEPPS	9520	.	.	X	.	.	.	.	.	.	.	.	.	.	.	.	.	.	.	.	.	.	.	.	.	.	.	.	.	.	.	.	.	.
9354	UBE4A	9354	.	.	X	.	.	.	.	.	.	.	.	.	.	.	.	.	.	.	.	.	.	.	.	.	.	.	.	.	.	.	.	.	.
8728	ADAM19	8728	.	.	X	.	.	.	.	.	.	.	.	.	.	.	.	.	.	.	.	.	.	.	.	.	.	.	.	.	.	.	.	.	.
7267	TTC3	7267	.	.	X	.	.	.	.	.	.	.	.	.	.	.	.	.	.	.	.	.	.	.	.	.	.	.	.	.	.	.	.	.	.
6051	RNPEP	6051	.	.	X	.	.	.	.	.	.	.	.	.	.	.	.	.	.	.	.	.	.	.	.	.	.	.	.	.	.	.	.	.	.
6650	CAPN15	6650	.	.	X	.	.	.	.	.	.	.	.	.	.	.	.	.	.	.	.	.	.	.	.	.	.	.	.	.	.	.	.	.	.
5094	PCBP2	5094	.	X	X	.	.	.	.	.	.	X	.	.	.	.	.	.	.	.	.	.	.	.	.	.	.	.	.	.	.	.	.	.	.
11059	WWP1	11059	.	.	X	.	.	.	.	.	.	X	.	.	.	.	.	.	.	.	.	.	.	.	.	.	.	.	.	.	.	.	.	.	.
10616	RBCK1	10616	.	.	X	.	.	.	.	.	.	X	.	.	.	.	.	.	.	.	.	.	.	.	.	.	.	.	.	.	.	.	.	.	.
4179	CD46	4179	.	.	X	.	.	.	.	.	.	X	.	.	.	.	.	.	.	.	.	.	.	.	.	.	.	.	.	.	.	.	.	.	.
8772	FADD	8772	.	.	X	.	.	.	.	.	.	X	.	.	.	.	.	.	.	.	.	.	.	.	.	.	.	.	.	.	.	.	.	.	.
7248	TSC1	7248	X	X	.	.	.	.	X	X	X	.	X	.	X	.	.	.	.	X	X	X	.	.	X	.	X	.	.	.	.	.	.	X	X
1956	EGFR	1956	X	X	.	.	.	X	X	X	X	.	.	X	X	.	.	.	X	.	.	.	.	.	.	.	X	X	X	X	.	.	X	X	.
5594	MAPK1	5594	X	.	.	.	.	X	X	X	X	X	.	.	.	.	.	.	X	.	.	.	X	.	.	.	X	X	X	X	.	X	.	X	X
2033	EP300	2033	X	X	X	X	X	.	X	X	X	X	.	.	.	X	X	.	.	X	.	.	.	.	X	.	.	X	.	.	.	.	.	.	.
5728	PTEN	5728	X	X	X	X	X	.	X	.	.	.	X	.	.	.	X	.	.	.	.	.	.	.	X	.	X	X	X	.	.	.	.	.	.
5111	PCNA	5111	.	X	.	X	X	.	X	X	.	.	X	.	.	.	.	.	.	.	.	.	.	.	X	.	.	.	X	.	.	.	.	.	.
3190	HNRNPK	3190	.	X	.	X	X	.	X	X	.	X	.	.	.	.	.	.	.	.	X	X	.	.	.	.	.	.	.	.	.	.	.	.	.
1915	EEF1A1	1915	.	X	.	X	X	.	.	.	.	.	.	.	.	.	.	.	.	.	X	X	X	.	.	.	.	.	.	.	.	.	.	.	.
55611	OTUB1	55611	X	.	X	X	X	.	X	.	.	.	.	.	.	.	.	.	.	.	.	.	.	.	.	.	.	.	.	.	.	.	.	.	.
7334	UBE2N	7334	X	.	X	X	X	X	X	.	.	.	.	.	.	.	.	.	.	.	.	.	.	.	.	.	.	.	.	.	.	.	.	.	.
10392	NOD1	10392	X	.	X	X	X	X	X	.	.	.	X	.	.	.	.	.	.	.	.	.	.	.	.	.	.	.	.	.	.	.	.	.	.
7046	TGFBR1	7046	X	.	X	X	X	X	.	.	X	.	.	.	.	.	.	.	.	X	.	.	.	.	.	.	.	.	.	.	.	.	.	.	.
7189	TRAF6	7189	X	.	X	X	X	X	X	.	X	.	.	.	.	.	.	.	.	.	X	.	.	.	.	.	.	.	.	.	.	.	.	.	.
8473	OGT	8473	X	.	X	X	X	.	X	X	.	.	.	.	.	.	.	.	.	.	.	.	.	.	.	.	X	.	.	.	.	.	.	.	.
7332	UBE2L3	7332	X	.	X	X	X	.	.	X	.	.	.	.	.	.	.	.	.	.	.	.	.	.	.	.	.	.	.	.	.	.	.	.	.
9810	RNF40	9810	X	.	X	X	X	.	.	X	.	.	X	.	.	.	.	.	.	.	.	.	.	.	.	.	.	.	.	.	.	.	.	.	.
7466	WFS1	7466	X	.	X	X	.	.	X	.	.	.	.	.	.	.	.	.	.	.	.	.	.	.	.	.	.	.	.	.	.	.	X	.	.
29954	POMT2	29954	X	.	X	X	X	.	X	.	.	.	.	.	.	.	.	.	.	.	.	.	.	.	.	.	.	.	.	.	.	.	X	.	.
79184	BRCC3	79184	.	.	X	X	X	.	X	.	.	.	.	.	.	.	.	.	.	.	.	.	.	.	.	.	.	.	.	.	.	.	.	.	.
55432	YOD1	55432	.	.	X	X	X	.	X	.	.	.	.	.	.	.	.	.	.	.	.	.	.	.	.	.	.	.	.	.	.	.	.	.	.
9097	USP14	9097	.	.	X	X	X	.	X	.	.	.	.	.	.	.	.	.	.	.	.	.	.	.	.	.	.	.	.	.	.	.	.	.	.
55031	USP47	55031	.	.	X	X	X	.	X	.	.	.	.	.	.	.	.	.	.	.	.	.	.	.	.	.	.	.	.	.	.	.	.	.	.
10869	USP19	10869	.	.	X	X	X	.	X	.	.	.	.	.	.	.	.	.	.	.	.	.	.	.	.	.	.	.	.	.	.	.	X	.	.
29761	USP25	29761	.	.	X	X	X	.	X	.	.	.	.	.	.	.	.	.	.	.	.	.	.	.	.	.	.	.	.	.	.	.	X	.	.
6612	SUMO3	6612	X	.	.	X	X	.	.	.	.	.	X	.	.	.	.	.	.	.	.	.	.	.	.	.	.	.	.	.	.	.	.	.	.
7321	UBE2D1	7321	X	X	X	X	X	.	.	.	.	.	X	.	.	.	.	.	.	.	.	.	.	.	.	.	.	.	.	.	.	X	.	.	.
7324	UBE2E1	7324	X	.	X	X	X	.	.	.	.	.	X	.	.	.	.	.	.	.	.	.	.	.	.	.	.	.	.	.	.	X	.	.	.
23198	PSME4	23198	X	X	X	X	X	X	.	.	.	X	X	.	.	.	.	.	X	.	.	.	.	X	.	.	.	.	.	.	.	.	.	.	.
9491	PSMF1	9491	X	X	X	X	X	X	.	.	.	X	X	.	.	.	.	.	X	.	.	.	.	.	.	.	.	.	.	.	.	.	X	.	.
5715	PSMD9	5715	X	X	X	X	X	X	.	.	.	X	X	.	.	.	.	.	X	.	.	.	.	.	.	.	.	.	.	.	.	.	.	.	.
5693	PSMB5	5693	X	X	X	X	X	X	.	.	.	X	X	.	.	.	.	.	X	.	.	.	.	.	.	.	.	.	.	.	.	.	.	.	.
5705	PSMC5	5705	X	X	X	X	X	X	.	.	.	X	X	.	.	.	.	.	X	.	.	.	.	.	.	.	.	.	.	.	.	.	.	.	.
5719	PSMD13	5719	X	X	X	X	X	X	.	.	.	X	X	.	.	.	.	.	X	.	.	.	X	.	.	.	.	.	.	.	.	.	.	.	.
5707	PSMD1	5707	X	X	X	X	X	X	.	.	.	X	X	.	.	.	.	.	X	.	.	.	X	.	.	.	.	.	.	.	.	.	.	.	.
5717	PSMD11	5717	X	X	X	X	X	X	.	.	.	X	X	.	.	.	.	.	X	.	.	.	X	.	.	.	.	.	.	.	.	.	.	.	.
4088	SMAD3	4088	X	X	X	X	X	.	.	.	X	X	.	.	.	.	.	.	.	X	.	.	.	.	.	.	.	.	.	.	.	.	.	.	.
57599	WDR48	57599	X	.	X	X	X	.	.	.	X	X	.	.	.	.	.	.	.	.	.	.	.	.	.	.	.	.	.	.	.	.	.	.	.
6790	AURKA	6790	.	X	X	X	X	X	.	.	.	.	X	.	.	.	.	.	.	.	.	.	.	.	X	.	.	.	X	.	.	.	.	X	.
4092	SMAD7	4092	X	X	X	X	X	X	.	.	.	.	X	.	.	.	.	.	.	.	.	.	.	.	.	.	.	.	.	.	.	.	.	X	.
4087	SMAD2	4087	.	X	X	X	X	X	.	.	X	.	.	.	.	.	.	.	.	.	.	.	.	.	.	.	.	.	.	.	.	.	.	X	.
9212	AURKB	9212	.	X	X	X	X	X	.	.	.	.	.	.	.	.	.	.	.	.	.	.	.	.	X	.	.	.	.	.	.	.	.	X	.
9656	MDC1	9656	.	X	.	X	X	.	.	.	.	.	.	.	.	.	.	.	.	.	.	.	.	.	X	.	.	.	.	.	.	.	.	.	.
3183	HNRNPC	3183	.	X	.	X	X	.	.	.	.	.	.	.	.	.	.	.	.	.	.	.	.	.	.	.	.	.	.	.	.	.	.	.	.
7323	UBE2D3	7323	.	X	X	X	X	.	.	.	.	.	.	.	.	.	.	.	.	.	.	.	.	.	.	.	.	.	.	.	.	.	.	.	.
64750	SMURF2	64750	.	X	X	X	X	.	.	.	.	.	.	.	.	.	.	.	.	.	.	.	.	X	.	.	.	.	.	.	.	.	.	.	.
4194	MDM4	4194	.	X	X	X	X	.	.	.	.	.	.	.	.	.	.	.	.	.	.	.	.	.	X	.	.	.	.	.	.	X	.	.	.
7874	USP7	7874	.	X	X	X	X	.	.	.	.	X	.	.	.	.	.	.	.	.	.	.	.	.	X	.	.	.	.	.	.	.	.	.	.
641	BLM	641	X	X	.	X	X	.	.	.	.	.	.	.	.	.	.	.	.	.	.	.	.	.	X	.	.	.	.	X	.	.	.	.	.
7020	TFAP2A	7020	.	X	.	X	X	.	.	.	X	.	.	.	.	.	.	.	.	.	.	.	.	.	.	.	.	.	.	X	.	.	.	.	.
79577	CDC73	79577	.	X	.	X	X	.	.	.	X	.	.	.	.	.	.	.	.	.	.	.	.	.	.	.	.	.	.	.	.	.	.	.	.
5580	PRKCD	5580	X	X	.	.	.	X	X	X	.	.	X	.	.	.	.	X	X	X	.	.	X	.	.	.	.	.	X	.	.	.	X	.	.
3146	HMGB1	3146	X	.	.	.	.	.	X	X	.	.	X	.	.	.	.	X	.	.	.	.	X	.	.	.	.	.	.	.	.	.	.	X	.
7077	TIMP2	7077	X	.	.	.	.	.	.	X	.	.	.	.	.	.	.	X	.	.	.	.	X	.	.	.	.	.	.	.	.	.	.	.	.
27185	DISC1	27185	X	.	.	.	.	.	.	.	.	.	X	.	.	.	.	.	.	.	.	.	.	.	.	.	.	.	.	.	.	.	X	X	.
3064	HTT	3064	X	.	.	.	.	.	.	.	.	.	X	.	.	.	.	.	.	.	.	.	.	.	.	.	.	X	.	.	.	.	X	X	X
25782	RAB3GAP2	25782	X	.	.	.	.	.	.	.	.	.	X	.	X	.	.	.	.	.	.	.	.	.	.	.	.	.	.	.	.	.	X	X	X
10125	RASGRP1	10125	X	.	.	.	.	X	X	.	.	.	X	X	.	.	.	.	X	.	.	.	.	.	.	.	.	.	.	.	.	.	X	.	X
258010	SVIP	258010	X	.	.	.	.	.	X	.	.	.	X	X	.	.	.	.	.	.	.	.	X	.	.	.	.	.	.	.	.	.	X	.	.
23236	PLCB1	23236	X	.	.	.	.	.	X	.	.	.	X	.	.	.	.	.	X	.	.	.	.	X	.	.	.	X	.	.	.	.	.	.	.
8567	MADD	8567	X	.	.	.	.	.	.	.	.	.	X	.	X	.	.	.	.	.	.	.	.	.	.	.	.	.	.	.	.	.	.	.	.
10160	FARP1	10160	X	.	.	.	.	.	.	.	.	.	X	.	.	.	.	.	.	.	.	.	.	.	.	.	.	.	.	.	.	.	.	.	.
2776	GNAQ	2776	X	.	.	.	.	.	.	.	X	.	X	.	.	.	.	.	X	.	.	.	.	.	.	.	.	.	.	.	.	.	.	.	.
121512	FGD4	121512	X	.	.	.	.	.	.	.	.	.	X	.	.	.	.	.	X	.	.	X	.	.	.	.	.	.	.	.	.	.	.	.	.
9639	ARHGEF10	9639	.	.	.	.	.	.	.	.	.	.	X	.	.	.	.	.	X	X	.	.	.	.	.	.	.	.	.	.	.	.	.	.	.
396	ARHGDIA	396	.	.	.	.	.	.	.	.	.	.	X	.	.	.	.	.	.	X	.	.	.	.	.	.	.	.	.	.	.	.	.	.	.
83442	SH3BGRL3	83442	.	.	.	.	.	.	.	.	.	.	X	.	.	.	.	.	.	X	.	.	.	.	.	.	.	.	.	.	.	.	.	.	.
9922	IQSEC1	9922	.	.	.	.	.	.	.	.	.	.	X	.	.	.	.	.	.	.	.	.	.	.	.	.	.	.	X	.	.	.	.	.	.
6655	SOS2	6655	.	.	.	.	.	.	.	.	.	.	X	.	.	.	.	.	X	.	.	.	.	.	.	.	.	.	X	.	.	.	.	.	.
10451	VAV3	10451	.	.	.	.	.	.	.	.	.	.	X	.	.	.	.	.	X	.	.	.	.	.	.	.	.	.	X	.	.	.	.	.	.
8754	ADAM9	8754	X	.	X	.	.	.	.	X	.	.	X	.	.	.	.	X	.	.	.	.	.	.	.	.	.	.	.	.	.	.	.	.	.
996	CDC27	996	X	.	X	.	.	.	.	.	.	.	X	.	.	.	.	.	.	.	.	.	.	.	.	.	.	.	.	.	.	X	.	.	.
25898	RCHY1	25898	X	.	X	.	.	.	.	.	.	.	X	.	.	.	.	.	.	.	.	.	.	X	.	.	.	.	.	.	.	.	.	.	.
4780	NFE2L2	4780	.	.	X	.	.	.	X	.	.	.	X	.	.	.	.	.	.	.	.	.	.	.	.	.	X	.	.	.	.	.	.	.	.
26234	FBXL5	26234	.	.	X	X	.	.	.	.	.	.	X	.	.	.	.	.	.	.	.	.	.	.	.	.	.	.	.	.	.	.	.	.	.
164832	LONRF2	164832	.	.	X	.	.	.	.	.	.	.	X	.	.	.	.	.	.	.	.	.	.	.	.	.	.	.	.	.	.	.	.	.	.
154214	RNF217	154214	.	.	X	.	.	.	.	.	.	.	X	.	.	.	.	.	.	.	.	.	.	.	.	.	.	.	.	.	.	.	.	.	.
58476	TP53INP2	58476	.	.	X	.	.	.	.	.	.	.	X	.	.	.	.	.	.	.	.	.	.	.	.	.	.	.	.	.	.	.	.	.	.
51667	NUB1	51667	.	.	X	.	.	.	.	.	.	.	X	.	.	.	.	.	.	.	.	.	.	.	.	.	.	.	.	.	.	.	.	.	.
10425	ARIH2	10425	.	.	X	.	.	.	.	.	.	.	X	.	.	.	.	.	.	.	.	.	.	.	.	.	.	.	.	.	.	.	.	.	.
25897	RNF19A	25897	.	.	X	.	.	.	.	.	.	.	X	.	.	.	.	.	.	.	.	.	.	.	.	.	.	.	.	.	.	.	.	.	.
80149	ZC3H12A	80149	X	.	X	.	.	.	X	.	.	X	X	.	.	.	.	.	.	.	.	.	.	.	.	.	X	.	.	.	.	.	X	.	.
9474	ATG5	9474	X	.	.	.	.	.	.	.	.	X	X	.	.	.	.	X	.	.	.	.	.	.	.	.	X	.	.	.	.	.	X	.	.
2308	FOXO1	2308	X	.	.	.	.	.	X	X	.	.	X	.	.	.	.	.	.	.	.	.	.	.	.	.	X	.	X	X	.	.	.	.	.
5899	RALB	5899	X	.	.	.	.	.	.	.	.	.	X	.	.	.	.	.	.	.	X	.	.	.	.	.	X	.	X	.	.	.	.	.	.
27113	BBC3	27113	.	X	.	.	.	.	X	.	.	.	.	.	.	.	.	.	.	.	.	.	.	.	X	.	.	.	.	.	.	.	X	X	.
55240	STEAP3	55240	.	X	.	.	.	.	X	.	.	.	.	.	.	.	.	.	.	.	.	.	.	.	X	.	.	.	.	.	.	.	.	X	.
25946	ZNF385A	25946	.	X	.	.	.	.	X	.	.	.	.	.	.	.	.	.	.	.	.	.	.	.	X	.	.	X	.	.	.	.	.	.	.
51499	TRIAP1	51499	.	X	.	.	.	.	X	.	.	.	.	.	.	.	.	.	.	.	.	.	.	.	X	.	.	.	.	.	.	.	.	.	.
8013	NR4A3	8013	.	X	.	.	.	.	X	X	X	.	.	.	.	.	.	.	.	.	.	.	.	.	.	.	.	.	.	.	.	.	.	.	X
29959	NRBP1	29959	.	X	.	.	.	X	.	.	.	.	.	.	.	.	.	.	.	.	X	.	.	.	.	.	.	.	.	.	.	.	.	.	X
23160	WDR43	23160	.	X	.	.	.	.	.	.	.	.	.	.	.	.	.	.	.	.	X	.	.	.	.	.	.	.	.	.	.	.	.	.	X
6634	SNRPD3	6634	.	X	.	.	.	.	.	.	.	.	.	.	.	.	.	.	.	.	.	.	.	.	.	.	.	.	.	.	.	.	.	.	X
79760	GEMIN7	79760	.	X	.	.	.	.	.	.	.	.	.	.	.	.	.	.	.	.	.	.	.	.	.	.	.	.	.	.	.	.	.	.	X
23049	SMG1	23049	.	X	.	.	.	X	.	.	.	.	.	.	.	.	.	.	.	.	.	.	.	.	.	.	.	.	.	.	.	.	.	X	X
255967	PAN3	255967	.	X	.	.	.	X	.	.	.	.	.	.	.	.	.	.	.	.	.	.	.	.	.	.	.	.	.	.	.	.	.	X	X
26019	UPF2	26019	.	X	.	.	.	.	.	.	.	.	.	.	.	.	.	.	.	.	.	.	.	.	.	.	.	.	.	.	.	.	.	X	X
23381	SMG5	23381	.	X	.	.	.	.	.	.	.	.	.	.	.	.	.	.	.	.	.	.	.	.	.	.	.	.	.	.	.	.	.	X	X
23293	SMG6	23293	.	X	.	.	.	.	.	.	.	.	.	.	.	.	.	.	.	.	.	.	.	.	.	.	.	.	.	.	.	.	.	X	X
10526	IPO8	10526	.	X	.	.	.	.	.	.	.	.	.	.	.	.	.	.	.	.	.	.	.	.	.	.	.	.	.	.	.	.	.	X	X
9887	SMG7	9887	.	X	.	.	.	.	.	.	.	.	.	.	.	.	.	.	.	.	.	.	.	.	.	.	.	.	.	.	.	.	.	X	X
9877	ZC3H11A	9877	.	X	.	.	.	.	.	.	.	.	.	.	.	.	.	.	.	.	.	.	.	.	.	.	.	.	.	.	.	.	.	X	X
3181	HNRNPA2B1	3181	.	X	.	.	.	.	.	.	.	.	.	.	.	.	.	.	.	.	.	.	.	.	.	.	.	.	.	.	.	.	.	X	X
6432	SRSF7	6432	.	X	.	.	.	.	.	.	.	.	.	.	.	.	.	.	.	.	.	.	.	.	.	.	.	.	.	.	.	.	.	X	X
4848	CNOT2	4848	.	X	.	.	.	.	.	.	X	.	.	.	.	.	.	.	.	.	.	.	.	.	X	.	.	.	.	.	.	.	.	.	.
246175	CNOT6L	246175	.	X	.	.	.	.	.	.	.	.	.	.	.	.	.	.	.	.	.	.	.	.	X	.	.	.	.	.	.	.	.	.	.
116228	COX20	116228	.	X	.	.	.	.	.	.	.	.	.	.	.	.	.	.	.	.	.	.	.	.	X	.	.	.	.	.	.	.	.	.	.
84289	ING5	84289	.	X	.	.	.	.	.	.	.	.	.	.	.	.	.	.	.	.	.	.	.	.	X	.	.	.	.	.	.	.	.	.	.
50484	RRM2B	50484	.	X	.	.	.	.	.	.	.	.	.	.	.	.	.	.	.	.	.	.	.	.	X	.	.	.	.	.	.	.	.	.	.
27154	BRPF3	27154	.	X	.	.	.	.	.	.	.	.	.	.	.	.	.	.	.	.	.	.	.	.	X	.	.	.	.	.	.	.	.	.	.
10397	NDRG1	10397	.	X	.	.	.	.	.	.	.	.	.	.	.	.	.	.	.	.	.	.	.	.	X	.	.	.	.	.	.	.	.	.	.
9125	CNOT9	9125	.	X	.	.	.	.	.	.	.	.	.	.	.	.	.	.	.	.	.	.	.	.	X	.	.	.	.	.	.	.	.	.	.
7159	TP53BP2	7159	.	X	.	.	.	.	.	.	.	.	.	.	.	.	.	.	.	.	.	.	.	.	X	.	.	.	.	.	.	.	.	.	.
5983	RFC3	5983	.	X	.	.	.	.	.	.	.	.	.	.	.	.	.	.	.	.	.	.	.	.	X	.	.	.	.	.	.	.	.	.	.
5884	RAD17	5884	.	X	.	.	.	.	.	.	.	.	.	.	.	.	.	.	.	.	.	.	.	.	X	.	.	.	.	.	.	.	.	.	.
1386	ATF2	1386	.	X	.	.	.	.	.	.	.	.	.	.	.	.	.	.	.	.	.	.	.	.	X	.	.	.	.	.	.	.	.	.	.
5810	RAD1	5810	.	X	.	.	.	.	.	.	.	.	.	.	.	.	.	.	.	.	.	.	.	.	X	.	.	.	.	.	.	.	.	.	.
1788	DNMT3A	1788	.	X	.	.	.	.	.	.	X	.	.	.	.	.	.	.	.	.	.	.	.	.	.	.	X	.	.	.	.	.	.	.	.
5916	RARG	5916	.	X	.	.	.	.	.	X	X	.	.	.	.	.	.	.	.	.	.	.	.	.	.	.	.	.	.	.	.	.	.	.	.
7068	THRB	7068	.	X	.	.	.	.	.	X	.	.	.	.	.	.	.	.	.	.	.	.	.	.	.	.	.	.	.	.	.	.	.	.	.
7025	NR2F1	7025	.	X	.	.	.	.	.	X	.	.	.	.	.	.	.	.	.	.	.	.	.	.	.	.	.	.	.	.	.	.	.	.	.
3192	HNRNPU	3192	.	X	.	.	.	.	.	X	.	.	.	.	.	.	.	.	.	.	.	.	.	.	.	.	.	.	.	.	.	.	.	.	.
2063	NR2F6	2063	.	X	.	.	.	.	.	X	.	.	.	.	.	.	.	.	.	.	.	.	.	.	.	.	.	.	.	.	.	.	.	.	.
2908	NR3C1	2908	.	X	.	.	.	.	.	X	.	.	.	.	.	.	.	.	.	.	.	.	.	.	.	.	.	.	.	.	.	.	.	.	.
3516	RBPJ	3516	.	X	.	.	.	.	.	.	X	.	.	.	.	.	.	.	.	.	.	.	.	.	.	.	.	.	.	.	.	.	.	X	.
4904	YBX1	4904	.	X	.	.	.	.	.	.	X	.	.	.	.	.	.	.	.	.	.	.	.	.	.	.	.	.	.	.	.	.	.	X	.
7257	TSNAX	7257	.	X	.	.	.	.	.	.	.	.	.	.	.	.	.	.	.	.	.	.	.	.	.	.	.	.	.	.	.	.	.	X	.
55726	INTS13	55726	.	X	.	.	.	.	.	.	.	.	.	.	.	.	.	.	.	.	.	.	.	.	.	.	.	.	.	.	.	.	.	X	.
5451	POU2F1	5451	.	X	.	.	.	.	.	.	.	.	.	.	.	.	.	.	.	.	.	.	.	.	.	.	.	.	.	.	.	.	X	.	.
284119	CAVIN1	284119	.	X	.	.	.	.	.	.	.	.	.	.	.	.	.	.	.	.	.	.	.	.	.	.	.	.	.	.	.	.	X	.	.
27316	RBMX	27316	.	X	X	.	.	.	.	.	.	.	.	.	.	.	.	.	.	.	.	.	.	.	.	.	.	.	.	.	.	.	.	.	.
100289635	ZNF605	100289635	.	X	.	.	.	.	.	.	.	.	.	.	.	.	.	.	.	.	.	.	.	.	.	.	.	.	.	.	.	.	.	.	.
340252	ZNF680	340252	.	X	.	.	.	.	.	.	.	.	.	.	.	.	.	.	.	.	.	.	.	.	.	.	.	.	.	.	.	.	.	.	.
283989	TSEN54	283989	.	X	.	.	.	.	.	.	.	.	.	.	.	.	.	.	.	.	.	.	.	.	.	.	.	.	.	.	.	.	.	.	.
221830	TWISTNB	221830	.	X	.	.	.	.	.	.	.	.	.	.	.	.	.	.	.	.	.	.	.	.	.	.	.	.	.	.	.	.	.	.	.
201514	ZNF584	201514	.	X	.	.	.	.	.	.	.	.	.	.	.	.	.	.	.	.	.	.	.	.	.	.	.	.	.	.	.	.	.	.	.
199704	ZNF585A	199704	.	X	.	.	.	.	.	.	.	.	.	.	.	.	.	.	.	.	.	.	.	.	.	.	.	.	.	.	.	.	.	.	.
168374	ZNF92	168374	.	X	.	.	.	.	.	.	.	.	.	.	.	.	.	.	.	.	.	.	.	.	.	.	.	.	.	.	.	.	.	.	.
163049	ZNF791	163049	.	X	.	.	.	.	.	.	.	.	.	.	.	.	.	.	.	.	.	.	.	.	.	.	.	.	.	.	.	.	.	.	.
162972	ZNF550	162972	.	X	.	.	.	.	.	.	.	.	.	.	.	.	.	.	.	.	.	.	.	.	.	.	.	.	.	.	.	.	.	.	.
148213	ZNF681	148213	.	X	.	.	.	.	.	.	.	.	.	.	.	.	.	.	.	.	.	.	.	.	.	.	.	.	.	.	.	.	.	.	.
134637	ADAT2	134637	.	X	.	.	.	.	.	.	.	.	.	.	.	.	.	.	.	.	.	.	.	.	.	.	.	.	.	.	.	.	.	.	.
134353	LSM11	134353	.	X	.	.	.	.	.	.	.	.	.	.	.	.	.	.	.	.	.	.	.	.	.	.	.	.	.	.	.	.	.	.	.
121536	AEBP2	121536	.	X	.	.	.	.	.	.	.	.	.	.	.	.	.	.	.	.	.	.	.	.	.	.	.	.	.	.	.	.	.	.	.
121274	ZNF641	121274	.	X	.	.	.	.	.	.	.	.	.	.	.	.	.	.	.	.	.	.	.	.	.	.	.	.	.	.	.	.	.	.	.
113835	ZNF257	113835	.	X	.	.	.	.	.	.	.	.	.	.	.	.	.	.	.	.	.	.	.	.	.	.	.	.	.	.	.	.	.	.	.
90576	ZNF799	90576	.	X	.	.	.	.	.	.	.	.	.	.	.	.	.	.	.	.	.	.	.	.	.	.	.	.	.	.	.	.	.	.	.
85437	ZCRB1	85437	.	X	.	.	.	.	.	.	.	.	.	.	.	.	.	.	.	.	.	.	.	.	.	.	.	.	.	.	.	.	.	.	.
84874	ZNF514	84874	.	X	.	.	.	.	.	.	.	.	.	.	.	.	.	.	.	.	.	.	.	.	.	.	.	.	.	.	.	.	.	.	.
80818	ZNF436	80818	.	X	.	.	.	.	.	.	.	.	.	.	.	.	.	.	.	.	.	.	.	.	.	.	.	.	.	.	.	.	.	.	.
80139	ZNF703	80139	.	X	.	.	.	.	.	.	.	.	.	.	.	.	.	.	.	.	.	.	.	.	.	.	.	.	.	.	.	.	.	.	.
79869	CPSF7	79869	.	X	.	.	.	.	.	.	.	.	.	.	.	.	.	.	.	.	.	.	.	.	.	.	.	.	.	.	.	.	.	.	.
79047	KCTD15	79047	.	X	.	.	.	.	.	.	.	.	.	.	.	.	.	.	.	.	.	.	.	.	.	.	.	.	.	.	.	.	.	.	.
79027	ZNF655	79027	.	X	.	.	.	.	.	.	.	.	.	.	.	.	.	.	.	.	.	.	.	.	.	.	.	.	.	.	.	.	.	.	.
65251	ZNF649	65251	.	X	.	.	.	.	.	.	.	.	.	.	.	.	.	.	.	.	.	.	.	.	.	.	.	.	.	.	.	.	.	.	.
60436	TGIF2	60436	.	X	.	.	.	.	.	.	.	.	.	.	.	.	.	.	.	.	.	.	.	.	.	.	.	.	.	.	.	.	.	.	.
57711	ZNF529	57711	.	X	.	.	.	.	.	.	.	.	.	.	.	.	.	.	.	.	.	.	.	.	.	.	.	.	.	.	.	.	.	.	.
55629	PNRC2	55629	.	X	.	.	.	.	.	.	.	.	.	.	.	.	.	.	.	.	.	.	.	.	.	.	.	.	.	.	.	.	.	.	.
55422	ZNF331	55422	.	X	.	.	.	.	.	.	.	.	.	.	.	.	.	.	.	.	.	.	.	.	.	.	.	.	.	.	.	.	.	.	.
55272	IMP3	55272	.	X	.	.	.	.	.	.	.	.	.	.	.	.	.	.	.	.	.	.	.	.	.	.	.	.	.	.	.	.	.	.	.
55006	TRMT61B	55006	.	X	.	.	.	.	.	.	.	.	.	.	.	.	.	.	.	.	.	.	.	.	.	.	.	.	.	.	.	.	.	.	.
54487	DGCR8	54487	.	X	.	.	.	.	.	.	.	.	.	.	.	.	.	.	.	.	.	.	.	.	.	.	.	.	.	.	.	.	.	.	.
51742	ARID4B	51742	.	X	.	.	.	.	.	.	.	.	.	.	.	.	.	.	.	.	.	.	.	.	.	.	.	.	.	.	.	.	.	.	.
51645	PPIL1	51645	.	X	.	.	.	.	.	.	.	.	.	.	.	.	.	.	.	.	.	.	.	.	.	.	.	.	.	.	.	.	.	.	.
51592	TRIM33	51592	.	X	.	.	.	.	.	.	.	.	.	.	.	.	.	.	.	.	.	.	.	.	.	.	.	.	.	.	.	.	.	.	.
51585	PCF11	51585	.	X	.	.	.	.	.	.	.	.	.	.	.	.	.	.	.	.	.	.	.	.	.	.	.	.	.	.	.	.	.	.	.
29960	MRM2	29960	.	X	.	.	.	.	.	.	.	.	.	.	.	.	.	.	.	.	.	.	.	.	.	.	.	.	.	.	.	.	.	.	.
27292	DIMT1	27292	.	X	.	.	.	.	.	.	.	.	.	.	.	.	.	.	.	.	.	.	.	.	.	.	.	.	.	.	.	.	.	.	.
27258	LSM3	27258	.	X	.	.	.	.	.	.	.	.	.	.	.	.	.	.	.	.	.	.	.	.	.	.	.	.	.	.	.	.	.	.	.
27257	LSM1	27257	.	X	.	.	.	.	.	.	.	.	.	.	.	.	.	.	.	.	.	.	.	.	.	.	.	.	.	.	.	.	.	.	.
25888	ZNF473	25888	.	X	.	.	.	.	.	.	.	.	.	.	.	.	.	.	.	.	.	.	.	.	.	.	.	.	.	.	.	.	.	.	.
23395	LARS2	23395	.	X	.	.	.	.	.	.	.	.	.	.	.	.	.	.	.	.	.	.	.	.	.	.	.	.	.	.	.	.	.	.	.
23350	U2SURP	23350	.	X	.	.	.	.	.	.	.	.	.	.	.	.	.	.	.	.	.	.	.	.	.	.	.	.	.	.	.	.	.	.	.
22835	ZFP30	22835	.	X	.	.	.	.	.	.	.	.	.	.	.	.	.	.	.	.	.	.	.	.	.	.	.	.	.	.	.	.	.	.	.
11102	RPP14	11102	.	X	.	.	.	.	.	.	.	.	.	.	.	.	.	.	.	.	.	.	.	.	.	.	.	.	.	.	.	.	.	.	.
10949	HNRNPA0	10949	.	X	.	.	.	.	.	.	.	.	.	.	.	.	.	.	.	.	.	.	.	.	.	.	.	.	.	.	.	.	.	.	.
10914	PAPOLA	10914	.	X	.	.	.	.	.	.	.	.	.	.	.	.	.	.	.	.	.	.	.	.	.	.	.	.	.	.	.	.	.	.	.
10907	TXNL4A	10907	.	X	.	.	.	.	.	.	.	.	.	.	.	.	.	.	.	.	.	.	.	.	.	.	.	.	.	.	.	.	.	.	.
10885	WDR3	10885	.	X	.	.	.	.	.	.	.	.	.	.	.	.	.	.	.	.	.	.	.	.	.	.	.	.	.	.	.	.	.	.	.
10644	IGF2BP2	10644	.	X	.	.	.	.	.	.	.	.	.	.	.	.	.	.	.	.	.	.	.	.	.	.	.	.	.	.	.	.	.	.	.
10642	IGF2BP1	10642	.	X	.	.	.	.	.	.	.	.	.	.	.	.	.	.	.	.	.	.	.	.	.	.	.	.	.	.	.	.	.	.	.
10438	C1D	10438	.	X	.	.	.	.	.	.	.	.	.	.	.	.	.	.	.	.	.	.	.	.	.	.	.	.	.	.	.	.	.	.	.
10248	POP7	10248	.	X	.	.	.	.	.	.	.	.	.	.	.	.	.	.	.	.	.	.	.	.	.	.	.	.	.	.	.	.	.	.	.
10224	ZNF443	10224	.	X	.	.	.	.	.	.	.	.	.	.	.	.	.	.	.	.	.	.	.	.	.	.	.	.	.	.	.	.	.	.	.
9716	AQR	9716	.	X	.	.	.	.	.	.	.	.	.	.	.	.	.	.	.	.	.	.	.	.	.	.	.	.	.	.	.	.	.	.	.
9329	GTF3C4	9329	.	X	.	.	.	.	.	.	.	.	.	.	.	.	.	.	.	.	.	.	.	.	.	.	.	.	.	.	.	.	.	.	.
9328	GTF3C5	9328	.	X	.	.	.	.	.	.	.	.	.	.	.	.	.	.	.	.	.	.	.	.	.	.	.	.	.	.	.	.	.	.	.
7978	MTERF1	7978	.	X	.	.	.	.	.	.	.	.	.	.	.	.	.	.	.	.	.	.	.	.	.	.	.	.	.	.	.	.	.	.	.
7769	ZNF226	7769	.	X	.	.	.	.	.	.	.	.	.	.	.	.	.	.	.	.	.	.	.	.	.	.	.	.	.	.	.	.	.	.	.
7586	ZKSCAN1	7586	.	X	.	.	.	.	.	.	.	.	.	.	.	.	.	.	.	.	.	.	.	.	.	.	.	.	.	.	.	.	.	.	.
7581	ZNF33A	7581	.	X	.	.	.	.	.	.	.	.	.	.	.	.	.	.	.	.	.	.	.	.	.	.	.	.	.	.	.	.	.	.	.
7559	ZNF12	7559	.	X	.	.	.	.	.	.	.	.	.	.	.	.	.	.	.	.	.	.	.	.	.	.	.	.	.	.	.	.	.	.	.
7551	ZNF3	7551	.	X	.	.	.	.	.	.	.	.	.	.	.	.	.	.	.	.	.	.	.	.	.	.	.	.	.	.	.	.	.	.	.
7536	SF1	7536	.	X	.	.	.	.	.	.	.	.	.	.	.	.	.	.	.	.	.	.	.	.	.	.	.	.	.	.	.	.	.	.	.
5494	PPM1A	5494	.	X	.	.	.	.	.	.	.	.	.	.	.	.	.	.	.	.	.	.	.	.	.	.	.	.	.	.	.	.	.	.	.
4784	NFIX	4784	.	X	.	.	.	.	.	.	.	.	.	.	.	.	.	.	.	.	.	.	.	.	.	.	.	.	.	.	.	.	.	.	.
4782	NFIC	4782	.	X	.	.	.	.	.	.	.	.	.	.	.	.	.	.	.	.	.	.	.	.	.	.	.	.	.	.	.	.	.	.	.
4781	NFIB	4781	.	X	.	.	.	.	.	.	.	.	.	.	.	.	.	.	.	.	.	.	.	.	.	.	.	.	.	.	.	.	.	.	.
4234	METTL1	4234	.	X	.	.	.	.	.	.	.	.	.	.	.	.	.	.	.	.	.	.	.	.	.	.	.	.	.	.	.	.	.	.	.
3185	HNRNPF	3185	.	X	.	.	.	.	.	.	.	.	.	.	.	.	.	.	.	.	.	.	.	.	.	.	.	.	.	.	.	.	.	.	.
1478	CSTF2	1478	.	X	.	.	.	.	.	.	.	.	.	.	.	.	.	.	.	.	.	.	.	.	.	.	.	.	.	.	.	.	.	.	.
1994	ELAVL1	1994	.	X	.	.	.	.	.	.	.	.	.	.	.	.	.	.	.	.	.	.	.	.	.	.	.	.	.	.	.	.	.	.	.
80196	RNF34	80196	.	X	X	.	.	.	.	.	.	.	.	.	.	.	.	.	.	.	.	.	.	X	X	.	.	.	.	.	.	.	.	.	.
57459	GATAD2B	57459	.	X	.	.	.	.	.	.	.	.	.	.	.	.	.	.	.	.	.	.	.	X	X	.	.	.	.	.	.	.	.	.	.
6421	SFPQ	6421	.	.	.	.	.	.	X	.	.	.	.	.	.	.	.	.	.	.	.	.	.	X	.	.	.	.	.	.	.	.	.	.	.
9774	BCLAF1	9774	.	.	.	.	.	.	X	.	.	.	.	.	.	.	.	.	.	.	.	.	.	X	.	.	.	.	.	.	.	.	.	.	.
8405	SPOP	8405	.	.	X	.	.	.	X	.	.	.	.	.	.	.	.	.	.	.	.	.	.	X	.	.	.	.	.	.	.	.	.	.	.
143684	FAM76B	143684	.	.	X	.	.	.	.	.	.	.	.	.	.	.	.	.	.	.	.	.	.	X	.	.	.	.	.	.	.	.	.	.	.
5093	PCBP1	5093	.	X	.	.	.	.	.	.	.	X	.	.	.	.	.	.	.	.	.	.	.	X	.	.	.	.	.	.	.	.	.	.	.
55421	NCBP3	55421	.	.	.	.	.	.	.	.	.	X	.	.	.	.	.	.	.	.	.	.	.	X	.	.	.	.	.	.	.	.	.	.	.
102724594	U2AF1L5	102724594	.	X	.	.	.	.	.	.	.	.	.	.	.	.	.	.	.	.	.	.	.	X	.	.	.	.	.	.	.	.	.	.	.
219988	PATL1	219988	.	X	.	.	.	.	.	.	.	.	.	.	.	.	.	.	.	.	.	.	.	X	.	.	.	.	.	.	.	.	.	.	.
23524	SRRM2	23524	.	X	.	.	.	.	.	.	.	.	.	.	.	.	.	.	.	.	.	.	.	X	.	.	.	.	.	.	.	.	.	.	.
23451	SF3B1	23451	.	X	.	.	.	.	.	.	.	.	.	.	.	.	.	.	.	.	.	.	.	X	.	.	.	.	.	.	.	.	.	.	.
11176	BAZ2A	11176	.	X	.	.	.	.	.	.	.	.	.	.	.	.	.	.	.	.	.	.	.	X	.	.	.	.	.	.	.	.	.	.	.
9589	WTAP	9589	.	X	.	.	.	.	.	.	.	.	.	.	.	.	.	.	.	.	.	.	.	X	.	.	.	.	.	.	.	.	.	.	.
9343	EFTUD2	9343	.	X	.	.	.	.	.	.	.	.	.	.	.	.	.	.	.	.	.	.	.	X	.	.	.	.	.	.	.	.	.	.	.
9128	PRPF4	9128	.	X	.	.	.	.	.	.	.	.	.	.	.	.	.	.	.	.	.	.	.	X	.	.	.	.	.	.	.	.	.	.	.
9129	PRPF3	9129	.	X	.	.	.	.	.	.	.	.	.	.	.	.	.	.	.	.	.	.	.	X	.	.	.	.	.	.	.	.	.	.	.
9794	MAML1	9794	.	X	.	.	.	X	.	.	.	.	.	.	.	.	.	.	.	.	.	.	.	X	.	.	.	.	.	.	.	.	.	.	.
127933	UHMK1	127933	.	.	.	.	.	X	.	.	.	.	.	.	.	.	.	.	.	.	.	.	.	X	.	.	.	.	.	.	.	.	.	.	.
8899	PRPF4B	8899	.	.	.	.	.	X	.	.	.	.	.	.	.	.	.	.	.	.	.	.	.	X	.	.	.	.	.	.	.	.	.	.	.
5936	RBM4	5936	.	.	.	.	.	X	.	.	.	.	.	.	.	.	.	.	.	.	.	.	.	X	.	.	.	.	.	.	.	.	.	.	.
8859	STK19	8859	.	.	.	.	.	X	.	.	.	.	.	.	.	.	.	.	.	.	.	.	.	X	.	.	.	.	.	.	.	.	.	.	.
5501	PPP1CC	5501	.	.	.	.	.	.	.	.	.	.	.	.	.	.	X	.	.	.	.	.	.	X	.	.	.	.	.	.	.	.	.	.	.
8204	NRIP1	8204	.	.	.	.	.	.	.	X	.	.	.	.	.	.	.	.	.	.	.	.	.	X	.	.	.	.	.	.	.	.	.	.	.
10135	NAMPT	10135	.	.	.	.	.	.	.	X	.	.	.	.	.	.	.	.	.	.	.	.	.	X	.	.	.	.	.	.	.	.	.	.	.
84656	GLYR1	84656	.	.	.	.	.	.	.	.	.	.	.	.	.	.	.	.	.	.	.	.	.	X	.	.	.	.	.	.	.	.	.	.	.
58517	RBM25	58517	.	.	.	.	.	.	.	.	.	.	.	.	.	.	.	.	.	.	.	.	.	X	.	.	.	.	.	.	.	.	.	.	.
57223	PPP4R3B	57223	.	.	.	.	.	.	.	.	.	.	.	.	.	.	.	.	.	.	.	.	.	X	.	.	.	.	.	.	.	.	.	.	.
57109	REXO4	57109	.	.	.	.	.	.	.	.	.	.	.	.	.	.	.	.	.	.	.	.	.	X	.	.	.	.	.	.	.	.	.	.	.
55904	KMT2E	55904	.	.	.	.	.	.	.	.	.	.	.	.	.	.	.	.	.	.	.	.	.	X	.	.	.	.	.	.	.	.	.	.	.
54801	HAUS6	54801	.	.	.	.	.	.	.	.	.	.	.	.	.	.	.	.	.	.	.	.	.	X	.	.	.	.	.	.	.	.	.	.	.
51747	LUC7L3	51747	.	.	.	.	.	.	.	.	.	.	.	.	.	.	.	.	.	.	.	.	.	X	.	.	.	.	.	.	.	.	.	.	.
27332	ZNF638	27332	.	.	.	.	.	.	.	.	.	.	.	.	.	.	.	.	.	.	.	.	.	X	.	.	.	.	.	.	.	.	.	.	.
25962	VIRMA	25962	.	.	.	.	.	.	.	.	.	.	.	.	.	.	.	.	.	.	.	.	.	X	.	.	.	.	.	.	.	.	.	.	.
25957	PNISR	25957	.	.	.	.	.	.	.	.	.	.	.	.	.	.	.	.	.	.	.	.	.	X	.	.	.	.	.	.	.	.	.	.	.
11273	ATXN2L	11273	.	.	.	.	.	.	.	.	.	.	.	.	.	.	.	.	.	.	.	.	.	X	.	.	.	.	.	.	.	.	.	.	.
9584	RBM39	9584	.	.	.	.	.	.	.	.	.	.	.	.	.	.	.	.	.	.	.	.	.	X	.	.	.	.	.	.	.	.	.	.	.
6938	TCF12	6938	.	.	.	.	.	.	.	.	.	.	.	.	.	.	.	.	.	.	.	.	.	X	.	.	.	.	.	.	.	.	.	.	.
6651	SON	6651	.	.	.	.	.	.	.	.	.	.	.	.	.	.	.	.	.	.	.	.	.	X	.	.	.	.	.	.	.	.	.	.	.
6239	RREB1	6239	.	.	.	.	.	.	.	.	.	.	.	.	.	.	.	.	.	.	.	.	.	X	.	.	.	.	.	.	.	.	.	.	.
5994	RFXAP	5994	.	.	.	.	.	.	.	.	.	.	.	.	.	.	.	.	.	.	.	.	.	X	.	.	.	.	.	.	.	.	.	.	.
4338	MOCS2	4338	.	.	.	.	.	.	.	.	.	.	.	.	.	.	.	.	.	.	.	.	.	X	.	.	.	.	.	.	.	.	.	.	.
5411	PNN	5411	.	.	.	.	.	.	.	.	.	.	.	.	.	.	.	.	.	.	.	.	.	X	.	.	.	.	.	.	.	.	.	.	.
27339	PRPF19	27339	.	X	X	.	.	.	.	.	X	.	.	.	.	.	.	.	.	.	.	.	.	X	.	.	.	.	.	.	.	.	.	X	.
11338	U2AF2	11338	X	X	.	.	.	.	.	.	.	.	.	.	.	.	.	.	.	.	.	.	.	X	.	.	.	.	.	.	.	.	.	X	X
6426	SRSF1	6426	.	X	.	.	.	.	.	.	X	.	.	.	.	.	.	.	.	.	.	.	.	X	.	.	.	.	.	.	.	.	.	X	X
84248	FYTTD1	84248	.	X	.	.	.	.	.	.	.	.	.	.	.	.	.	.	.	.	.	.	.	X	.	.	.	.	.	.	.	.	.	X	X
22794	CASC3	22794	.	X	.	.	.	.	.	.	.	.	.	.	.	.	.	.	.	.	.	.	.	X	.	.	.	.	.	.	.	.	.	X	X
10772	SRSF10	10772	.	X	.	.	.	.	.	.	.	.	.	.	.	.	.	.	.	.	.	.	.	X	.	.	.	.	.	.	.	.	.	X	X
6427	SRSF2	6427	.	X	.	.	.	.	.	.	.	.	.	.	.	.	.	.	.	.	.	.	.	X	.	.	.	.	.	.	.	.	.	X	X
7307	U2AF1	7307	.	X	.	.	.	.	.	.	.	.	.	.	.	.	.	.	.	.	.	.	.	X	.	.	.	.	.	.	.	.	.	X	X
1457	CSNK2A1	1457	.	X	.	X	.	X	.	.	.	.	.	.	.	.	X	.	.	.	.	.	.	.	X	.	.	.	.	.	.	.	.	.	.
10000	AKT3	10000	.	X	.	.	.	X	.	.	.	.	.	.	X	.	.	.	X	.	.	.	.	.	X	.	.	.	.	.	.	.	.	.	.
678	ZFP36L2	678	.	.	.	.	.	X	.	X	.	.	X	.	.	.	.	.	.	.	.	.	.	.	.	.	.	.	.	.	.	.	.	.	.
5261	PHKG2	5261	.	.	.	.	.	X	.	.	.	.	X	.	.	.	.	.	.	.	.	.	.	.	.	.	.	.	.	.	.	.	.	.	.
677	ZFP36L1	677	.	X	.	.	.	X	.	X	X	.	X	.	.	.	.	.	.	.	.	.	.	.	.	.	.	.	.	.	.	.	.	.	.
7538	ZFP36	7538	.	X	.	.	.	X	.	X	.	.	X	.	.	.	.	.	.	.	.	.	.	.	.	.	X	.	.	.	.	.	.	.	.
5436	POLR2G	5436	.	X	.	.	.	.	.	.	.	X	X	.	.	.	.	.	.	.	.	.	.	.	X	.	.	.	.	.	.	.	.	.	.
94241	TP53INP1	94241	.	X	.	.	.	.	.	.	.	.	X	.	.	.	.	.	.	.	.	.	.	.	X	.	.	.	.	.	.	.	.	.	.
23019	CNOT1	23019	.	X	.	.	.	.	.	.	.	.	X	.	.	.	.	.	.	.	.	.	.	.	X	.	.	.	.	.	.	.	.	.	.
29883	CNOT7	29883	.	X	.	.	.	.	.	.	.	.	X	.	.	.	.	.	.	.	.	.	.	.	X	.	.	.	.	.	.	.	.	.	.
10769	PLK2	10769	.	X	.	.	.	X	.	.	.	.	X	.	.	.	.	.	.	.	.	.	.	.	X	.	.	X	.	.	.	.	.	.	.
7832	BTG2	7832	.	X	.	.	.	.	.	X	.	.	X	.	.	.	.	.	.	.	.	.	.	.	X	.	.	X	.	.	.	.	.	.	.
29855	UBN1	29855	X	.	.	.	.	.	.	.	.	X	.	.	.	.	.	.	.	.	.	.	.	.	.	.	.	.	.	.	.	X	.	.	.
8726	EED	8726	X	X	.	.	.	.	.	.	.	.	.	.	.	.	.	.	.	.	.	.	.	.	.	.	.	.	.	.	.	X	.	.	.
26277	TINF2	26277	X	.	.	.	.	.	.	.	.	.	.	.	.	.	.	.	.	.	.	.	.	.	.	.	.	.	.	.	.	X	.	X	.
1031	CDKN2C	1031	X	.	.	.	.	.	.	.	.	.	.	.	.	.	.	.	.	.	.	.	.	.	.	.	.	.	.	.	.	X	.	.	.
23112	TNRC6B	23112	.	X	.	.	.	.	.	.	.	.	X	.	.	.	.	.	.	.	.	.	.	.	X	.	.	.	.	.	.	X	.	.	.
5928	RBBP4	5928	.	X	.	.	.	.	.	X	.	.	.	.	.	.	.	.	.	.	.	.	.	.	X	.	.	.	.	.	.	X	.	.	.
192669	AGO3	192669	.	X	.	.	.	.	.	.	.	.	.	.	.	.	.	.	.	.	.	.	.	.	X	.	.	.	.	.	.	X	.	.	.
27327	TNRC6A	27327	.	X	.	.	.	.	.	.	.	.	.	.	.	.	.	.	.	.	.	.	.	.	X	.	.	.	.	.	.	X	.	.	.
7027	TFDP1	7027	.	X	.	.	.	.	.	.	.	.	.	.	.	.	.	.	.	.	.	.	.	.	X	.	.	.	.	.	.	X	.	.	.
26523	AGO1	26523	.	X	.	.	.	.	.	.	.	.	.	.	.	.	.	.	.	.	.	.	.	.	X	.	.	.	.	.	.	X	.	.	.
1027	CDKN1B	1027	X	X	.	.	.	.	.	X	.	.	.	.	.	.	.	.	.	.	.	.	.	.	X	.	.	.	.	X	.	X	.	.	.
4683	NBN	4683	X	X	.	.	.	.	.	.	X	.	.	.	.	.	.	.	.	.	.	.	.	.	X	.	.	.	.	.	.	X	.	.	.
7422	VEGFA	7422	X	X	.	.	.	.	X	.	X	.	.	.	.	.	.	.	.	.	.	.	.	.	.	.	.	.	.	.	.	.	.	.	.
6497	SKI	6497	X	X	.	.	.	.	.	.	X	.	.	.	.	.	.	.	.	.	.	.	.	.	.	.	.	.	.	.	.	.	.	.	.
80312	TET1	80312	X	X	.	.	.	.	.	.	X	.	.	.	.	.	.	.	.	.	.	.	.	.	.	.	.	.	.	.	.	.	.	.	.
8851	CDK5R1	8851	X	X	.	.	.	X	.	.	X	.	.	.	.	.	.	.	.	X	.	.	.	.	X	.	.	.	.	.	.	.	.	.	.
472	ATM	472	X	X	.	.	.	X	X	.	X	.	.	.	.	.	.	.	.	.	.	.	.	.	X	.	.	.	.	.	.	X	.	.	.
11200	CHEK2	11200	X	X	.	.	.	X	X	.	.	.	.	.	.	.	.	.	.	.	.	.	.	.	X	.	.	.	.	.	.	.	.	.	.
5515	PPP2CA	5515	X	X	.	.	.	.	.	.	.	.	.	.	.	.	.	.	X	.	.	.	.	.	X	.	.	.	.	.	.	.	.	.	.
900	CCNG1	900	X	X	.	.	.	.	.	.	.	.	.	.	.	.	.	.	.	.	.	.	.	.	X	.	.	.	.	.	.	.	.	.	.
26147	PHF19	26147	X	X	.	.	.	.	.	.	.	.	.	.	.	.	.	.	.	.	.	.	.	.	.	.	.	.	.	.	.	.	.	.	.
22823	MTF2	22823	X	X	.	.	.	.	.	.	.	.	.	.	.	.	.	.	.	.	.	.	.	.	.	.	.	.	.	.	.	.	.	.	.
3720	JARID2	3720	X	X	.	.	.	.	.	.	.	.	.	.	.	.	.	.	.	.	.	.	.	.	.	.	.	.	.	.	.	.	.	.	.
5520	PPP2R2A	5520	X	X	.	.	.	.	.	.	.	.	.	.	.	.	.	.	.	.	.	.	.	.	.	.	.	.	.	.	.	.	.	.	.
54541	DDIT4	54541	X	X	.	.	.	.	.	X	.	X	.	.	.	.	.	X	.	.	.	.	.	.	X	.	.	.	.	.	.	.	.	.	.
904	CCNT1	904	X	X	.	.	.	X	.	.	.	X	.	.	.	.	.	.	.	.	.	.	.	.	X	.	.	.	.	.	.	.	.	.	.
905	CCNT2	905	X	X	.	.	.	X	.	.	.	X	.	.	.	.	.	.	.	.	.	.	.	.	X	.	.	.	.	.	.	.	.	.	.
11198	SUPT16H	11198	.	X	.	.	.	.	.	.	.	X	.	.	.	.	.	X	.	.	.	.	.	.	X	.	.	.	.	.	.	.	.	.	.
83860	TAF3	83860	.	X	.	.	.	.	.	.	.	X	.	.	.	.	.	.	.	.	.	.	.	.	X	.	.	.	.	.	.	.	.	X	.
6873	TAF2	6873	.	X	X	.	.	.	.	.	.	X	.	.	.	.	.	.	.	.	.	.	.	.	X	.	.	.	.	.	.	.	.	.	.
51497	NELFCD	51497	.	X	.	.	.	.	.	.	.	X	.	.	.	.	.	.	.	.	.	.	.	.	X	.	.	.	.	.	.	.	.	.	.
6924	ELOA	6924	.	X	.	.	.	.	.	.	.	X	.	.	.	.	.	.	.	.	.	.	.	.	X	.	.	.	.	.	.	.	.	.	.
6827	SUPT4H1	6827	.	X	.	.	.	.	.	.	.	X	.	.	.	.	.	.	.	.	.	.	.	.	X	.	.	.	.	.	.	.	.	.	.
5438	POLR2I	5438	.	X	.	.	.	.	.	.	.	X	.	.	.	.	.	.	.	.	.	.	.	.	X	.	.	.	.	.	.	.	.	.	.
5432	POLR2C	5432	.	X	.	.	.	.	.	.	.	X	.	.	.	.	.	.	.	.	.	.	.	.	X	.	.	.	.	.	.	.	.	.	.
5435	POLR2F	5435	.	X	.	.	.	.	.	.	.	X	.	.	.	.	.	.	.	.	.	.	.	.	X	.	.	.	.	.	.	.	.	.	.
83990	BRIP1	83990	.	X	.	.	.	.	.	X	.	.	.	.	.	.	.	.	.	.	.	.	.	.	X	.	X	.	.	.	.	.	.	.	.
27244	SESN1	27244	.	X	.	.	.	.	.	.	.	.	.	.	.	.	.	.	.	.	.	.	.	.	X	.	X	.	.	.	.	.	.	.	.
54205	CYCS	54205	.	X	.	.	.	.	.	.	.	.	.	.	.	.	.	X	.	.	.	.	.	.	X	X	.	.	.	.	.	.	.	.	.
9377	COX5A	9377	.	X	.	.	.	.	.	.	.	.	.	.	.	.	.	.	.	.	.	.	.	.	X	X	.	.	.	.	.	.	.	.	.
2353	FOS	2353	.	X	.	.	.	.	.	X	.	.	.	.	.	.	.	.	.	.	.	.	.	.	X	.	X	X	X	X	.	X	X	.	.
5562	PRKAA1	5562	X	X	.	.	.	X	.	X	.	.	X	.	.	.	.	.	.	.	.	.	.	X	X	.	X	.	.	.	.	.	.	.	.
10919	EHMT2	10919	X	X	.	.	.	.	.	.	.	.	.	.	.	.	.	.	.	.	.	.	.	X	X	.	X	X	.	.	.	X	.	.	.
6387	CXCL12	6387	.	.	.	.	.	.	X	X	.	X	.	.	.	.	.	.	X	X	.	.	.	.	.	.	.	.	.	.	.	.	.	.	.
23191	CYFIP1	23191	.	.	.	.	.	.	.	X	.	.	.	.	.	.	.	.	.	X	.	.	X	.	.	.	.	X	.	.	.	.	.	.	.
5970	RELA	5970	.	.	X	.	.	.	.	X	.	X	.	.	.	.	.	.	.	.	.	.	.	.	.	.	X	.	.	.	.	X	.	.	.
3383	ICAM1	3383	X	.	.	.	.	.	.	X	.	X	X	.	.	.	.	.	.	X	.	.	.	.	.	.	X	.	.	.	.	.	.	.	.
9353	SLIT2	9353	X	.	.	.	.	.	.	X	.	.	.	.	.	.	.	.	.	X	.	.	.	.	.	.	X	.	.	.	.	.	.	.	.
3481	IGF2	3481	X	.	.	X	.	.	.	X	.	.	.	.	.	.	.	.	.	.	.	.	.	.	.	.	X	X	.	.	.	.	.	.	.
3291	HSD11B2	3291	.	.	.	.	.	.	.	X	.	.	.	.	.	.	X	.	.	.	.	.	.	.	.	.	X	.	.	.	.	.	X	.	.
178	AGL	178	.	.	.	.	.	.	.	X	.	.	.	.	.	.	.	.	.	.	.	.	X	.	.	.	X	.	.	.	.	.	X	.	.
5315	PKM	5315	.	.	.	.	.	.	.	X	.	.	.	.	.	.	.	.	.	.	.	.	X	.	.	.	X	.	.	.	.	.	.	.	.
8614	STC2	8614	.	.	.	.	.	.	.	X	.	.	.	.	.	.	.	.	.	.	.	.	.	.	.	.	X	.	.	.	.	.	X	.	.
6781	STC1	6781	.	.	.	.	.	.	.	X	.	.	.	.	.	.	.	.	.	.	.	.	.	.	.	.	X	.	.	.	.	.	.	.	.
4149	MAX	4149	.	.	.	.	.	.	.	X	.	.	.	.	.	.	.	.	.	.	.	.	.	.	.	.	X	.	.	.	.	.	.	.	.
490	ATP2B1	490	.	.	.	.	.	.	.	X	.	.	.	.	.	.	.	.	.	.	.	.	.	.	.	.	X	.	.	.	.	.	.	.	.
2730	GCLM	2730	.	.	.	.	.	.	.	X	.	.	.	.	.	.	.	.	.	.	.	.	.	.	.	.	X	.	.	.	.	.	.	.	.
595	CCND1	595	X	.	.	.	.	X	.	X	.	.	.	.	.	.	.	.	.	.	.	.	.	.	.	.	X	.	.	.	.	.	.	.	.
5164	PDK2	5164	.	.	.	.	.	X	.	X	.	.	.	.	.	.	.	.	.	.	.	.	.	.	.	.	X	.	.	.	.	.	.	.	.
5292	PIM1	5292	X	.	.	.	.	X	.	.	.	.	.	.	.	.	.	.	.	.	.	.	.	.	.	.	X	.	.	.	.	.	.	.	.
83939	EIF2A	83939	.	.	.	.	.	X	.	.	.	.	.	.	.	.	.	.	.	.	.	.	.	.	.	.	X	.	.	.	.	.	.	.	.
23367	LARP1	23367	.	.	.	.	.	.	.	.	.	.	X	.	.	.	.	.	.	.	.	.	.	.	.	.	X	.	.	.	.	.	.	.	.
96459	FNIP1	96459	X	.	.	.	.	.	.	.	.	.	X	.	.	.	.	.	.	.	.	.	.	.	.	.	X	.	.	.	.	.	.	.	.
79567	RIPOR1	79567	.	.	.	.	.	.	.	.	.	.	.	.	.	.	.	.	.	.	.	.	.	.	.	.	X	.	.	.	.	.	.	X	.
54407	SLC38A2	54407	.	.	.	.	.	.	.	.	.	.	.	.	.	.	.	.	.	.	.	.	.	.	.	.	X	.	.	.	.	.	.	.	.
6566	SLC16A1	6566	.	.	.	.	.	.	.	.	.	.	.	.	.	.	.	.	.	.	.	.	.	.	.	.	X	.	.	.	.	.	.	.	.
3655	ITGA6	3655	.	.	.	.	.	.	.	.	.	.	.	.	.	.	.	.	.	.	.	.	.	.	.	.	X	.	.	.	.	.	.	.	.
5723	PSPH	5723	.	.	.	.	.	.	.	.	.	.	.	.	.	.	.	.	.	.	.	.	.	.	.	.	X	.	.	.	.	.	.	.	.
9682	KDM4A	9682	X	.	.	.	.	.	.	.	.	X	.	.	.	.	.	.	.	.	.	.	.	.	.	.	X	.	.	.	.	.	.	.	.
875	CBS	875	X	.	.	.	.	.	.	.	.	.	.	.	.	.	.	.	.	.	.	.	.	.	.	.	X	.	.	.	.	.	.	.	.
2029	ENSA	2029	X	.	.	.	.	.	.	.	.	.	.	.	.	.	.	.	.	.	.	.	.	.	.	.	X	.	.	.	.	.	.	.	.
5245	PHB	5245	X	.	.	.	.	.	.	X	.	.	.	.	.	.	.	.	X	.	.	.	.	.	.	X	.	.	.	.	.	.	.	.	.
5733	PTGER3	5733	X	.	.	.	.	.	.	X	.	.	.	.	.	.	.	.	X	.	.	.	.	.	.	.	.	.	.	.	.	.	.	.	.
112	ADCY6	112	X	.	.	.	.	.	.	X	.	.	.	.	.	.	.	.	X	.	.	.	.	.	.	.	.	.	.	.	.	.	.	.	.
115	ADCY9	115	X	.	.	.	.	.	.	X	.	.	.	.	.	.	.	.	X	.	.	.	.	.	.	.	.	.	.	.	.	.	.	.	.
1843	DUSP1	1843	X	.	.	.	.	.	.	X	X	.	.	.	.	.	.	.	X	.	.	.	.	.	.	.	.	.	.	.	.	.	.	.	.
5573	PRKAR1A	5573	X	.	.	.	.	.	.	X	X	.	.	.	.	.	.	.	X	.	.	.	.	.	.	.	.	.	.	.	.	.	.	.	.
55023	PHIP	55023	X	.	.	.	.	.	.	X	.	.	.	.	.	.	.	.	.	.	.	.	.	.	.	.	.	.	.	.	.	.	.	.	X
26012	NSMF	26012	X	.	.	.	.	.	.	X	.	.	.	.	.	.	.	.	.	.	X	.	.	.	.	.	.	.	.	.	.	.	.	.	.
5781	PTPN11	5781	X	.	.	.	.	.	.	X	.	.	.	.	.	.	.	.	.	.	.	.	.	.	.	.	.	.	X	.	.	.	.	.	.
8835	SOCS2	8835	X	.	.	.	.	.	.	X	.	.	.	.	.	.	.	.	.	.	.	.	.	.	.	.	.	.	.	.	.	.	.	.	.
55818	KDM3A	55818	X	.	.	.	.	.	.	X	.	.	.	.	.	.	.	.	.	.	.	.	.	.	.	.	.	.	.	.	.	.	.	.	.
8503	PIK3R3	8503	.	.	.	.	.	.	.	X	.	.	.	.	.	.	X	.	X	.	.	.	.	.	.	.	.	.	.	.	.	.	.	.	.
10728	PTGES3	10728	.	.	.	.	.	.	X	X	.	.	.	.	.	.	X	.	.	.	.	.	.	.	.	.	.	.	.	.	.	.	.	.	.
9076	CLDN1	9076	.	.	.	.	.	.	.	X	.	X	.	.	.	.	.	.	.	.	.	.	.	.	.	.	.	.	.	X	.	.	.	.	.
5978	REST	5978	.	.	.	.	.	.	.	X	.	X	.	.	.	.	.	.	.	.	.	.	.	.	.	.	.	.	.	.	.	.	.	.	.
7023	TFAP4	7023	X	.	.	.	.	.	.	X	.	X	.	.	.	.	.	.	.	.	.	.	.	.	.	.	.	.	.	.	.	.	.	.	.
2354	FOSB	2354	.	.	.	.	.	.	.	X	.	.	.	.	.	.	.	.	.	.	.	.	.	.	.	.	.	.	X	X	.	.	.	.	.
6777	STAT5B	6777	.	.	.	.	.	X	.	X	.	.	.	.	.	.	.	.	.	.	.	.	.	.	.	.	.	.	X	.	.	.	.	.	.
2887	GRB10	2887	.	.	.	.	.	.	.	X	.	.	.	.	.	.	.	.	.	.	.	.	.	.	.	.	.	.	X	.	.	.	.	.	.
3490	IGFBP7	3490	.	.	.	.	.	.	.	X	.	.	.	.	.	.	.	.	.	.	.	.	.	.	.	.	.	.	.	.	.	X	.	.	.
204	AK2	204	.	.	.	.	.	.	.	X	.	.	.	.	.	.	.	.	.	.	.	.	.	.	.	X	.	.	.	.	.	.	.	.	.
100526737	RBM14-RBM4	100526737	.	.	.	.	.	.	.	X	.	.	.	.	.	.	.	.	.	.	.	.	.	.	.	.	.	.	.	.	.	.	.	.	.
140710	SOGA1	140710	.	.	.	.	.	.	.	X	.	.	.	.	.	.	.	.	.	.	.	.	.	.	.	.	.	.	.	.	.	.	.	.	.
132864	CPEB2	132864	.	.	.	.	.	.	.	X	.	.	.	.	.	.	.	.	.	.	.	.	.	.	.	.	.	.	.	.	.	.	.	.	.
64397	ZNF106	64397	.	.	.	.	.	.	.	X	.	.	.	.	.	.	.	.	.	.	.	.	.	.	.	.	.	.	.	.	.	.	.	.	.
64210	MMS19	64210	.	.	.	.	.	.	.	X	.	.	.	.	.	.	.	.	.	.	.	.	.	.	.	.	.	.	.	.	.	.	.	.	.
23543	RBFOX2	23543	.	.	.	.	.	.	.	X	.	.	.	.	.	.	.	.	.	.	.	.	.	.	.	.	.	.	.	.	.	.	.	.	.
11057	ABHD2	11057	.	.	.	.	.	.	.	X	.	.	.	.	.	.	.	.	.	.	.	.	.	.	.	.	.	.	.	.	.	.	.	.	.
10424	PGRMC2	10424	.	.	.	.	.	.	.	X	.	.	.	.	.	.	.	.	.	.	.	.	.	.	.	.	.	.	.	.	.	.	.	.	.
687	KLF9	687	.	.	.	.	.	.	.	X	.	.	.	.	.	.	.	.	.	.	.	.	.	.	.	.	.	.	.	.	.	.	.	.	.
5471	PPAT	5471	.	.	.	.	.	.	.	X	.	.	.	.	.	.	.	.	.	.	.	.	.	.	.	.	.	.	.	.	.	.	.	.	.
1829	DSG2	1829	.	.	.	.	.	.	.	X	.	.	.	.	.	.	.	X	.	.	.	.	.	.	.	.	.	.	.	.	.	.	.	.	.
8289	ARID1A	8289	.	.	.	.	.	.	.	X	X	.	.	.	.	.	.	X	.	.	.	.	.	.	.	.	.	.	.	.	.	.	.	.	.
3675	ITGA3	3675	.	.	.	.	.	.	.	X	X	.	.	.	.	.	.	.	.	.	.	.	.	.	.	.	.	X	.	.	.	.	.	.	.
1979	EIF4EBP2	1979	.	.	.	.	.	.	.	X	.	.	.	.	.	.	.	.	.	.	.	.	.	.	.	.	.	X	.	.	.	.	.	.	.
4192	MDK	4192	.	.	.	.	.	.	.	X	.	.	.	.	.	.	.	.	.	.	.	.	.	.	.	.	.	X	.	.	.	.	.	.	.
5321	PLA2G4A	5321	.	.	.	.	.	.	.	X	.	.	.	.	X	.	X	.	X	.	.	.	.	.	.	X	X	.	.	.	.	.	X	.	.
9131	AIFM1	9131	.	.	.	.	.	.	.	X	.	.	.	.	.	.	.	X	.	.	.	.	.	.	.	X	X	.	.	X	.	.	.	.	.
1373	CPS1	1373	.	.	X	.	.	.	.	X	.	.	.	.	.	.	.	.	.	.	.	.	.	.	.	X	X	.	.	.	.	.	.	.	.
7351	UCP2	7351	.	.	.	.	.	.	.	X	.	.	.	.	.	.	.	.	.	.	.	.	.	.	.	X	X	.	.	.	.	.	.	.	.
10768	AHCYL1	10768	.	.	.	.	.	.	.	X	.	.	.	.	.	.	.	.	X	.	.	.	.	.	.	.	.	.	.	.	.	.	X	X	X
537	ATP6AP1	537	X	.	.	.	.	.	.	X	.	.	.	.	.	.	.	.	.	.	.	.	.	.	.	.	.	.	.	.	.	.	X	X	.
143244	EIF5AL1	143244	.	.	.	.	.	.	.	X	.	.	.	.	.	.	.	.	.	.	.	.	.	.	.	.	.	.	.	.	.	.	X	X	.
10628	TXNIP	10628	.	.	.	.	.	.	.	X	.	.	.	.	.	.	.	.	.	.	.	.	.	.	.	.	.	.	.	.	.	.	.	X	X
301	ANXA1	301	.	.	.	.	.	.	.	X	.	.	.	.	.	.	.	.	X	.	.	.	.	.	.	.	.	.	.	.	.	.	.	X	.
155066	ATP6V0E2	155066	.	.	.	.	.	.	.	X	.	.	.	.	.	.	.	.	.	.	.	.	.	.	.	.	.	.	.	.	.	.	.	X	.
23545	ATP6V0A2	23545	.	.	.	.	.	.	.	X	.	.	.	.	.	.	.	.	.	.	.	.	.	.	.	.	.	.	.	.	.	.	.	X	.
7275	TUB	7275	.	.	.	.	.	.	.	X	.	.	.	.	.	.	.	.	.	.	.	.	.	.	.	.	.	.	.	.	.	.	.	X	.
8992	ATP6V0E1	8992	.	.	.	.	.	.	.	X	.	.	.	.	.	.	.	.	.	.	.	.	.	.	.	.	.	.	.	.	.	.	.	X	.
308	ANXA5	308	.	.	.	.	.	.	.	X	.	.	X	.	.	.	.	X	.	.	.	.	.	.	.	.	.	.	.	X	.	.	X	.	.
4041	LRP5	4041	X	.	.	.	.	.	.	X	X	.	.	.	.	.	.	X	.	.	.	.	.	.	.	.	.	.	.	.	.	.	X	.	.
10891	PPARGC1A	10891	X	.	.	.	.	.	.	X	.	.	.	.	.	X	X	X	.	.	.	.	.	.	.	.	X	.	.	X	.	.	.	.	.
25942	SIN3A	25942	X	X	.	.	.	.	.	.	X	.	.	.	.	X	X	.	.	.	.	.	.	.	.	.	.	.	.	.	.	.	.	X	.
79718	TBL1XR1	79718	.	X	X	.	.	.	.	.	.	.	.	.	.	X	X	.	.	.	.	.	.	.	.	.	X	.	.	.	.	.	.	.	.
8463	TEAD2	8463	.	X	.	.	.	.	.	.	X	.	.	.	.	X	X	.	.	.	.	.	.	.	.	.	.	.	.	.	.	.	.	.	.
51586	MED15	51586	.	X	.	.	.	.	.	.	.	.	.	.	.	X	X	.	.	.	.	.	.	.	.	.	.	.	.	.	.	.	.	.	.
80205	CHD9	80205	.	X	.	.	.	.	.	.	.	.	.	.	.	X	X	.	.	.	.	.	.	.	.	.	.	.	.	.	.	.	.	.	.
5467	PPARD	5467	.	X	.	.	.	.	.	X	.	.	.	.	.	X	X	.	.	.	.	.	.	.	.	.	X	.	.	.	.	.	.	.	.
8648	NCOA1	8648	.	X	.	.	.	.	.	X	X	.	.	.	.	X	X	.	.	.	.	.	.	.	.	.	X	.	.	.	.	.	.	.	.
5469	MED1	5469	.	X	.	.	.	X	.	X	X	.	.	.	.	X	X	.	.	.	.	.	.	.	.	.	.	.	.	.	.	.	.	.	.
9572	NR1D1	9572	.	X	X	.	.	.	.	X	.	.	.	.	.	X	X	.	.	.	.	.	.	.	.	.	.	.	.	.	.	.	.	.	.
23054	NCOA6	23054	.	X	.	.	.	.	.	X	.	.	.	.	.	X	X	.	.	.	.	.	.	.	.	.	.	.	.	.	.	.	.	.	.
6095	RORA	6095	.	X	.	.	.	.	.	X	.	.	.	.	.	X	X	.	.	.	.	.	.	.	.	.	.	.	.	.	.	.	.	.	.
9969	MED13	9969	.	X	.	.	.	.	.	X	.	.	.	.	.	X	X	.	.	.	.	.	.	.	.	.	.	.	.	.	.	.	.	.	.
51495	HACD3	51495	X	.	.	.	.	X	X	.	.	.	X	.	.	X	X	.	.	.	.	.	.	.	.	.	.	.	.	.	.	.	X	.	.
3156	HMGCR	3156	X	.	.	.	.	.	X	.	.	.	.	.	.	X	X	.	.	.	.	.	.	.	.	.	X	X	.	.	.	.	X	.	.
19	ABCA1	19	.	.	.	.	.	.	.	.	.	.	.	.	.	X	X	.	.	.	.	.	.	.	.	.	X	.	.	.	.	.	X	X	X
2181	ACSL3	2181	.	.	.	.	.	.	.	.	.	.	.	.	.	X	X	.	.	.	.	.	.	.	.	.	X	.	.	.	.	.	X	.	.
6721	SREBF2	6721	.	.	.	.	.	.	.	.	.	.	.	X	.	X	X	.	.	.	.	.	.	.	.	.	X	.	.	.	.	.	X	.	.
2820	GPD2	2820	.	.	.	.	.	.	.	.	.	.	.	.	.	X	X	.	.	.	.	.	.	.	.	X	.	.	.	.	.	.	.	.	.
6576	SLC25A1	6576	.	.	.	.	.	.	.	.	.	.	.	.	.	X	X	.	.	.	.	.	.	.	.	X	.	.	.	.	.	.	.	.	.
84274	COQ5	84274	.	.	.	.	.	.	.	.	.	.	.	.	.	.	X	.	.	.	.	.	.	.	.	X	.	.	.	.	.	.	.	.	.
114971	PTPMT1	114971	.	.	.	.	.	.	.	.	.	.	.	.	.	.	X	.	.	.	.	.	.	.	.	X	.	.	.	.	.	.	.	.	.
58526	MID1IP1	58526	.	.	.	.	.	.	.	.	.	.	.	.	.	X	X	.	.	.	.	.	.	.	.	.	.	.	.	.	.	.	.	.	X
134429	STARD4	134429	.	.	.	.	.	.	.	.	.	.	.	.	.	.	X	.	.	.	.	.	.	.	.	.	.	.	.	.	.	.	.	.	X
5297	PI4KA	5297	.	.	.	.	.	.	.	.	.	X	.	.	.	.	X	.	.	.	.	.	.	.	.	.	.	.	.	.	.	.	.	.	.
171586	ABHD3	171586	.	.	.	.	.	.	.	.	.	.	.	.	.	.	X	.	.	.	.	.	.	.	.	.	.	.	.	.	.	.	.	.	.
114884	OSBPL10	114884	.	.	.	.	.	.	.	.	.	.	.	.	.	.	X	.	.	.	.	.	.	.	.	.	.	.	.	.	.	.	.	.	.
91452	ACBD5	91452	.	.	.	.	.	.	.	.	.	.	.	.	.	.	X	.	.	.	.	.	.	.	.	.	.	.	.	.	.	.	.	.	.
84188	FAR1	84188	.	.	.	.	.	.	.	.	.	.	.	.	.	.	X	.	.	.	.	.	.	.	.	.	.	.	.	.	.	.	.	.	.
64781	CERK	64781	.	.	.	.	.	.	.	.	.	.	.	.	.	.	X	.	.	.	.	.	.	.	.	.	.	.	.	.	.	.	.	.	.
64419	MTMR14	64419	.	.	.	.	.	.	.	.	.	.	.	.	.	.	X	.	.	.	.	.	.	.	.	.	.	.	.	.	.	.	.	.	.
56910	STARD7	56910	.	.	.	.	.	.	.	.	.	.	.	.	.	.	X	.	.	.	.	.	.	.	.	.	.	.	.	.	.	.	.	.	.
54677	CROT	54677	.	.	.	.	.	.	.	.	.	.	.	.	.	.	X	.	.	.	.	.	.	.	.	.	.	.	.	.	.	.	.	.	.
51228	GLTP	51228	.	.	.	.	.	.	.	.	.	.	.	.	.	.	X	.	.	.	.	.	.	.	.	.	.	.	.	.	.	.	.	.	.
23446	SLC44A1	23446	.	.	.	.	.	.	.	.	.	.	.	.	.	.	X	.	.	.	.	.	.	.	.	.	.	.	.	.	.	.	.	.	.
8898	MTMR2	8898	.	.	.	.	.	.	.	.	.	.	.	.	.	.	X	.	.	.	.	.	.	.	.	.	.	.	.	.	.	.	.	.	.
8540	AGPS	8540	.	.	.	.	.	.	.	.	.	.	.	.	.	.	X	.	.	.	.	.	.	.	.	.	.	.	.	.	.	.	.	.	.
8395	PIP5K1B	8395	.	.	.	.	.	.	.	.	.	.	.	.	.	.	X	.	.	.	.	.	.	.	.	.	.	.	.	.	.	.	.	.	.
8310	ACOX3	8310	.	.	.	.	.	.	.	.	.	.	.	.	.	.	X	.	.	.	.	.	.	.	.	.	.	.	.	.	.	.	.	.	.
3422	IDI1	3422	.	.	.	.	.	.	.	.	.	.	.	.	.	.	X	.	.	.	.	.	.	.	.	.	.	.	.	.	.	.	.	.	.
3069	HDLBP	3069	.	.	.	.	.	.	.	.	.	.	.	.	.	.	X	.	.	.	.	.	.	.	.	.	.	.	.	.	.	.	.	.	.
2232	FDXR	2232	.	.	.	.	.	.	.	.	.	.	.	.	.	.	X	.	.	.	.	.	.	.	.	.	.	.	.	.	.	.	.	.	.
570	BAAT	570	.	.	.	.	.	.	.	.	.	.	.	.	.	.	X	.	.	.	.	.	.	.	.	.	.	.	.	.	.	.	.	.	.
1119	CHKA	1119	.	.	.	.	.	.	.	.	.	.	.	.	.	.	X	.	.	.	.	.	.	.	.	.	.	.	.	.	.	.	.	.	.
4801	NFYB	4801	.	.	.	X	.	.	.	.	.	.	.	.	.	X	X	.	.	.	.	.	.	.	.	.	.	.	.	.	.	.	.	.	.
201562	HACD2	201562	.	.	.	.	.	.	.	.	.	.	.	.	.	X	X	.	.	.	.	.	.	.	.	.	.	.	.	.	.	.	X	.	.
79993	ELOVL7	79993	.	.	.	.	.	.	.	.	.	.	.	.	.	X	X	.	.	.	.	.	.	.	.	.	.	.	.	.	.	.	X	.	.
55326	AGPAT5	55326	.	.	.	.	.	.	.	.	.	.	.	.	.	X	X	.	.	.	.	.	.	.	.	.	.	.	.	.	.	.	X	.	.
10554	AGPAT1	10554	.	.	.	.	.	.	.	.	.	.	.	.	.	X	X	.	.	.	.	.	.	.	.	.	.	.	.	.	.	.	X	.	.
9663	LPIN2	9663	.	.	.	.	.	.	.	.	.	.	.	.	.	X	X	.	.	.	.	.	.	.	.	.	.	.	.	.	.	.	X	.	.
9524	TECR	9524	.	.	.	.	.	.	.	.	.	.	.	.	.	X	X	.	.	.	.	.	.	.	.	.	.	.	.	.	.	.	X	.	.
6319	SCD	6319	.	.	.	.	.	.	.	.	.	.	.	.	.	X	X	.	.	.	.	.	.	.	.	.	.	.	.	.	.	.	X	.	.
6785	ELOVL4	6785	.	.	.	.	.	.	.	.	.	.	.	.	.	X	X	.	.	.	.	.	.	.	.	.	.	.	.	.	.	.	X	.	.
23171	GPD1L	23171	X	.	.	.	.	.	.	.	.	.	.	.	.	X	X	.	.	.	.	.	.	.	.	.	.	.	.	.	.	.	.	.	.
23179	RGL1	23179	.	.	.	.	.	.	.	.	.	.	X	.	.	X	X	.	.	.	.	.	.	.	.	.	.	.	.	.	.	.	.	.	.
65985	AACS	65985	.	.	.	.	.	.	.	.	.	.	.	.	.	X	X	.	.	.	.	.	.	.	.	.	X	.	.	.	.	.	.	.	.
196	AHR	196	.	.	.	.	.	.	.	X	.	.	.	.	.	X	X	.	.	.	.	.	.	.	.	.	.	.	.	.	.	.	.	.	.
9575	CLOCK	9575	.	.	X	.	.	.	.	.	.	.	.	.	.	X	X	.	.	.	.	.	.	.	.	.	.	.	.	.	.	.	.	.	.
23097	CDK19	23097	.	.	.	.	.	X	.	.	.	.	.	.	.	X	X	.	.	.	.	.	.	.	.	.	.	.	.	.	.	.	.	.	.
84498	FAM120B	84498	.	.	.	.	.	.	.	.	.	.	.	.	.	X	X	.	.	.	.	.	.	.	.	.	.	.	.	.	.	.	.	.	.
23389	MED13L	23389	.	.	.	.	.	.	.	.	.	.	.	.	.	X	X	.	.	.	.	.	.	.	.	.	.	.	.	.	.	.	.	.	.
29841	GRHL1	29841	.	.	.	.	.	.	.	.	.	.	.	.	.	X	X	.	.	.	.	.	.	.	.	.	.	.	.	.	.	.	.	.	.
56894	AGPAT3	56894	.	.	.	.	.	.	.	.	.	.	.	X	X	X	X	.	.	.	.	.	.	.	.	.	.	.	.	.	.	.	X	.	.
65977	PLEKHA3	65977	.	.	.	.	.	.	.	.	.	.	.	X	.	.	X	.	.	.	.	.	.	.	.	.	.	.	.	.	.	.	.	.	.
22937	SCAP	22937	.	.	.	.	.	.	.	X	.	.	.	X	.	.	X	.	.	.	.	.	.	.	.	.	.	.	.	.	.	.	X	.	.
23760	PITPNB	23760	.	.	.	.	.	.	.	.	.	.	.	X	.	.	X	.	.	.	.	.	.	.	.	.	.	.	.	.	.	.	X	.	.
55627	SMPD4	55627	.	.	.	.	.	.	.	.	.	.	.	X	.	.	X	.	.	.	.	.	.	.	.	.	.	.	.	.	.	.	X	.	.
9489	PGS1	9489	.	.	.	.	.	.	.	.	.	.	.	.	.	.	X	.	.	.	.	.	.	.	.	X	.	.	.	.	.	.	X	.	.
29956	CERS2	29956	.	.	.	.	.	.	X	.	.	.	.	.	.	.	X	.	.	.	.	.	.	.	.	.	.	.	.	.	.	.	X	.	.
9517	SPTLC2	9517	.	.	.	.	.	.	.	.	.	.	X	.	.	.	X	.	.	.	.	.	.	.	.	.	.	.	.	.	.	.	X	.	.
375775	PNPLA7	375775	.	.	.	.	.	.	.	.	.	.	.	.	.	.	X	.	.	.	.	.	.	.	.	.	.	.	.	.	.	.	X	.	.
253782	CERS6	253782	.	.	.	.	.	.	.	.	.	.	.	.	.	.	X	.	.	.	.	.	.	.	.	.	.	.	.	.	.	.	X	.	.
128486	FITM2	128486	.	.	.	.	.	.	.	.	.	.	.	.	.	.	X	.	.	.	.	.	.	.	.	.	.	.	.	.	.	.	X	.	.
85465	SELENOI	85465	.	.	.	.	.	.	.	.	.	.	.	.	.	.	X	.	.	.	.	.	.	.	.	.	.	.	.	.	.	.	X	.	.
79143	MBOAT7	79143	.	.	.	.	.	.	.	.	.	.	.	.	.	.	X	.	.	.	.	.	.	.	.	.	.	.	.	.	.	.	X	.	.
29095	ORMDL2	29095	.	.	.	.	.	.	.	.	.	.	.	.	.	.	X	.	.	.	.	.	.	.	.	.	.	.	.	.	.	.	X	.	.
26031	OSBPL3	26031	.	.	.	.	.	.	.	.	.	.	.	.	.	.	X	.	.	.	.	.	.	.	.	.	.	.	.	.	.	.	X	.	.
10390	CEPT1	10390	.	.	.	.	.	.	.	.	.	.	.	.	.	.	X	.	.	.	.	.	.	.	.	.	.	.	.	.	.	.	X	.	.
10162	LPCAT3	10162	.	.	.	.	.	.	.	.	.	.	.	.	.	.	X	.	.	.	.	.	.	.	.	.	.	.	.	.	.	.	X	.	.
2531	KDSR	2531	.	.	.	.	.	.	.	.	.	.	.	.	.	.	X	.	.	.	.	.	.	.	.	.	.	.	.	.	.	.	X	.	.
9926	LPGAT1	9926	.	.	.	.	.	.	.	.	.	.	.	.	.	.	X	.	.	.	.	.	.	.	.	.	.	.	.	.	.	.	X	.	.
