# Supplementary material for: Identification of Specific Circular RNA Expression Patterns and MicroRNA Interaction Networks in Mesial Temporal Lobe Epilepsy
Source: Front Genet. 2020 Sep 25;11:564301. doi: 10.3389/fgene.2020.564301 (PMC7546880; doi:10.3389/fgene.2020.564301)
Supplement: Supplementary File 1 — SetRank membership files showing to which GSEA terms each gene is attributed. (A) BNIP3l. (B) FBXL4. (C) HOMER1. (D) NMD3. (E) RPS6KC1. (F) TLL1. [file Data_Sheet_1.ZIP › File S1C.txt]

gene	hgnc_symbol	gene.1	GO.0031982	GO.0019899	GO.0022607	GO.0120025	GO.0098588	GO.0098644	R.HSA.8862803	GO.0003824	GO.0043167	GO.0046872	GO.0005634	GO.0003676	GO.1901363	GO.0050896	GO.0044444	GO.0044446
4853	NOTCH2	4853	.	.	.	.	X	.	.	.	X	X	X	.	.	X	X	X
8729	GBF1	8729	.	.	.	.	X	.	.	.	X	.	.	.	.	X	X	X
55568	GALNT10	55568	.	.	.	.	X	.	.	X	X	X	.	.	.	.	X	X
2590	GALNT2	2590	X	.	.	.	X	.	.	X	X	X	.	.	.	.	X	X
51809	GALNT7	51809	X	.	.	.	X	.	.	X	X	X	.	.	.	.	X	X
3927	LASP1	3927	X	.	.	.	.	.	.	.	X	X	.	.	.	.	X	X
23344	ESYT1	23344	.	.	.	.	.	.	.	.	X	X	.	.	.	.	X	X
760	CA2	760	X	.	.	X	.	.	.	X	X	X	.	.	.	X	X	.
6453	ITSN1	6453	X	.	.	X	.	.	.	.	X	X	.	.	.	X	X	.
23576	DDAH1	23576	X	.	.	.	.	.	.	X	X	X	.	.	.	X	X	.
1200	TPP1	1200	X	.	.	.	.	.	.	X	X	X	.	.	.	X	X	X
57534	MIB1	57534	X	.	.	.	.	.	.	X	X	X	.	.	.	X	X	X
1289	COL5A1	1289	X	.	.	.	.	X	.	.	X	X	.	.	.	X	X	X
85377	MICALL1	85377	X	X	.	.	X	.	.	.	X	X	.	.	.	X	X	X
813	CALU	813	X	X	.	.	.	.	.	.	X	X	.	.	.	X	X	X
7078	TIMP3	7078	X	X	.	.	.	.	.	.	X	X	X	.	.	X	X	X
51143	DYNC1LI1	51143	X	.	.	.	X	.	.	X	X	.	X	X	X	X	X	X
84932	RAB2B	84932	X	.	.	.	X	.	.	.	X	.	.	.	X	X	X	X
390	RND3	390	X	.	.	.	X	.	.	X	X	.	.	.	X	X	X	X
57403	RAB22A	57403	X	.	.	X	X	.	.	X	X	.	.	.	X	X	X	X
523	ATP6V1A	523	X	.	.	X	X	.	.	X	X	.	.	.	X	X	X	X
10890	RAB10	10890	X	.	.	X	X	.	.	X	X	.	.	.	X	X	X	X
8826	IQGAP1	8826	X	X	.	X	X	.	.	.	X	X	X	.	.	X	X	X
805	CALM2	805	X	X	.	X	X	.	.	X	X	X	X	.	.	X	X	X
808	CALM3	808	X	X	.	X	X	.	.	X	X	X	X	.	.	X	X	X
84168	ANTXR1	84168	X	.	.	X	X	.	.	.	X	X	.	.	.	X	X	X
5727	PTCH1	5727	X	.	.	X	X	.	.	.	X	.	.	.	.	X	X	X
10788	IQGAP2	10788	X	X	.	X	X	.	.	.	X	.	.	.	.	X	X	X
7334	UBE2N	7334	X	X	.	.	.	.	.	X	X	.	X	X	X	X	X	X
3146	HMGB1	3146	X	X	X	X	.	.	.	X	X	.	X	X	X	X	X	X
5594	MAPK1	5594	X	X	.	X	.	.	.	X	X	.	X	X	X	X	X	X
23095	KIF1B	23095	X	X	.	X	.	.	.	X	X	.	.	.	X	X	X	X
4644	MYO5A	4644	X	X	.	X	.	.	.	X	X	X	.	X	X	X	X	X
5428	POLG	5428	X	X	.	X	.	.	.	X	.	.	.	X	X	X	X	X
81	ACTN4	81	X	.	X	X	.	.	.	.	X	X	X	X	X	X	X	X
302	ANXA2	302	X	X	X	X	X	.	.	.	X	X	X	X	X	X	X	X
64145	RBSN	64145	X	X	.	.	X	.	.	.	X	X	.	X	X	X	X	X
375	ARF1	375	X	.	X	X	X	.	.	X	X	X	.	X	X	X	X	X
6093	ROCK1	6093	X	X	X	X	X	.	.	X	X	X	.	.	X	X	X	X
824	CAPN2	824	X	.	.	X	.	.	X	X	X	X	X	.	.	X	X	X
10382	TUBB4A	10382	X	.	X	X	.	.	.	X	X	X	X	.	X	.	X	X
2776	GNAQ	2776	X	.	.	X	X	.	.	X	X	X	X	.	X	X	X	X
2186	BPTF	2186	X	.	.	X	.	.	.	X	X	X	X	X	X	X	X	X
2771	GNAI2	2771	X	.	.	X	.	.	.	X	X	X	X	.	X	X	X	X
3301	DNAJA1	3301	X	X	.	.	.	.	.	.	X	X	X	.	X	X	X	X
10188	TNK2	10188	X	X	.	.	.	.	.	X	X	X	X	.	X	X	X	X
7322	UBE2D2	7322	X	.	.	.	.	.	.	X	X	.	X	.	X	X	X	X
8566	PDXK	8566	X	.	.	.	.	.	.	X	X	X	X	.	X	X	X	X
5515	PPP2CA	5515	X	.	X	.	.	.	.	X	X	X	X	.	.	X	X	X
10617	STAMBP	10617	X	.	.	.	.	.	.	X	X	X	X	.	.	X	X	X
4193	MDM2	4193	X	X	X	.	X	.	.	X	X	X	X	.	.	X	X	X
8878	SQSTM1	8878	X	X	X	X	.	.	.	X	X	X	X	.	.	X	X	X
5566	PRKACA	5566	X	X	X	X	.	.	.	X	X	X	X	.	X	X	X	X
5578	PRKCA	5578	X	X	X	.	.	.	.	X	X	X	X	.	X	X	X	X
5604	MAP2K1	5604	X	X	X	.	.	.	.	X	X	.	X	.	X	X	X	X
6240	RRM1	6240	X	.	X	.	.	.	.	X	X	.	X	.	X	X	X	X
7071	KLF10	7071	.	.	.	.	.	.	.	.	X	X	X	X	X	X	.	.
10795	ZNF268	10795	.	.	.	.	.	.	.	.	X	X	X	X	X	X	X	.
678	ZFP36L2	678	.	.	.	.	.	.	.	.	X	X	X	X	X	X	X	.
7584	ZNF35	7584	.	.	.	.	.	.	.	.	X	X	X	X	X	X	X	.
7555	CNBP	7555	.	.	.	.	.	.	.	.	X	X	X	X	X	.	X	.
286128	ZFP41	286128	.	.	.	.	.	.	.	.	X	X	X	X	X	.	.	.
284406	ZFP82	284406	.	.	.	.	.	.	.	.	X	X	X	X	X	.	.	.
283337	ZNF740	283337	.	.	.	.	.	.	.	.	X	X	X	X	X	.	.	.
117608	ZNF354B	117608	.	.	.	.	.	.	.	.	X	X	X	X	X	.	.	.
92999	ZBTB47	92999	.	.	.	.	.	.	.	.	X	X	X	X	X	.	.	.
22847	ZNF507	22847	.	.	.	.	.	.	.	.	X	X	X	X	X	.	.	.
9925	ZBTB5	9925	.	.	.	.	.	.	.	.	X	X	X	X	X	.	.	.
9278	ZBTB22	9278	.	.	.	.	.	.	.	.	X	X	X	X	X	.	.	.
7699	ZNF140	7699	.	.	.	.	.	.	.	.	X	X	X	X	X	.	.	.
7678	ZNF124	7678	.	.	.	.	.	.	.	.	X	X	X	X	X	.	.	.
7581	ZNF33A	7581	.	.	.	.	.	.	.	.	X	X	X	X	X	.	.	.
7586	ZKSCAN1	7586	.	.	.	.	.	.	.	.	X	X	X	X	X	.	.	.
283489	CHAMP1	283489	.	.	.	.	.	.	.	.	X	X	X	X	X	.	.	X
121536	AEBP2	121536	.	.	.	.	.	.	.	.	X	X	X	X	X	.	.	X
57786	RBAK	57786	.	.	.	.	.	.	.	.	X	X	X	X	X	.	.	X
57473	ZNF512B	57473	.	.	.	.	.	.	.	.	X	X	X	X	X	.	.	X
57459	GATAD2B	57459	.	.	.	.	.	.	.	.	X	X	X	X	X	.	.	X
10472	ZBTB18	10472	.	.	.	.	.	.	.	.	X	X	X	X	X	.	.	X
9406	ZRANB2	9406	.	.	.	.	.	.	.	.	X	X	X	X	X	.	.	X
7545	ZIC1	7545	.	.	.	.	.	.	.	.	X	X	X	X	X	.	.	X
4150	MAZ	4150	.	.	.	.	.	.	.	.	X	X	X	X	X	.	.	X
7543	ZFX	7543	.	.	.	.	.	.	.	.	X	X	X	X	X	.	.	X
64324	NSD1	64324	.	.	.	.	.	.	.	X	X	X	X	X	X	.	.	X
5927	KDM5A	5927	.	.	.	.	.	.	.	X	X	X	X	X	X	.	.	X
58508	KMT2C	58508	.	.	.	.	.	.	.	X	X	X	X	X	X	.	.	X
23394	ADNP	23394	.	.	.	X	.	.	.	.	X	X	X	X	X	X	.	X
25946	ZNF385A	25946	.	.	.	X	.	.	.	.	X	X	X	X	X	X	.	X
23300	ATMIN	23300	.	.	X	.	.	.	.	.	X	X	X	X	X	X	.	X
7756	ZNF207	7756	.	.	X	.	.	.	.	.	X	X	X	X	X	.	.	X
64376	IKZF5	64376	.	.	X	.	.	.	.	.	X	X	X	X	X	.	.	X
7750	ZMYM2	7750	.	X	.	.	.	.	.	X	X	X	X	X	X	.	X	X
167227	DCP2	167227	.	.	.	.	.	.	.	X	X	X	X	X	X	.	X	X
311	ANXA11	311	X	.	.	.	.	.	.	.	X	X	X	X	X	X	X	X
54542	RC3H2	54542	.	.	.	.	.	.	.	X	X	X	X	X	X	X	X	X
23049	SMG1	23049	.	.	.	.	.	.	.	X	X	X	X	X	X	X	X	X
10765	KDM5B	10765	.	.	.	.	.	.	.	X	X	X	X	X	X	X	X	X
104	ADARB1	104	.	.	.	.	.	.	.	X	X	X	X	X	X	X	X	X
7706	TRIM25	7706	.	.	.	.	.	.	.	X	X	X	X	X	X	X	X	X
1316	KLF6	1316	.	.	.	.	.	.	.	.	X	X	X	X	X	X	X	X
64397	ZNF106	64397	.	.	.	.	.	.	.	.	X	X	X	X	X	X	X	X
5914	RARA	5914	.	X	.	X	.	.	.	.	X	X	X	X	X	X	X	X
5465	PPARA	5465	.	X	.	.	.	.	.	.	X	X	X	X	X	X	.	X
463	ZFHX3	463	.	X	.	.	.	.	.	.	X	X	X	X	X	X	X	X
8013	NR4A3	8013	.	X	.	.	.	.	.	.	X	X	X	X	X	X	X	X
79960	JADE1	79960	.	.	.	X	.	.	.	.	X	X	X	.	.	X	X	X
11339	OIP5	11339	.	.	X	.	.	.	.	.	X	X	X	.	.	.	X	X
27154	BRPF3	27154	.	.	.	.	.	.	.	.	X	X	X	.	.	.	X	X
160760	PPTC7	160760	.	.	.	.	.	.	.	X	X	X	.	.	.	.	X	.
85465	SELENOI	85465	.	.	.	.	.	.	.	X	X	X	.	.	.	.	X	X
3703	STT3A	3703	.	.	.	.	.	.	.	X	X	X	.	.	.	.	X	X
79178	THTPA	79178	.	.	.	.	.	.	.	X	X	X	.	.	.	.	X	X
165918	RNF168	165918	.	.	.	.	.	.	.	X	X	X	X	.	.	X	X	X
80204	FBXO11	80204	.	.	.	.	.	.	.	X	X	X	X	.	.	.	X	X
6319	SCD	6319	.	.	.	.	.	.	.	X	X	X	X	.	.	.	X	X
54928	IMPAD1	54928	.	.	.	.	.	.	.	X	X	X	X	.	.	.	X	X
5445	PON2	5445	.	.	.	.	.	.	.	X	X	X	X	.	.	X	X	.
9647	PPM1F	9647	.	.	.	.	.	.	.	X	X	X	.	.	.	X	X	.
7375	USP4	7375	.	.	X	.	.	.	.	X	X	X	X	.	.	.	X	.
2739	GLO1	2739	X	.	.	.	.	.	.	X	X	X	X	.	.	.	X	.
11165	NUDT3	11165	X	.	.	.	.	.	.	X	X	X	X	.	.	.	X	.
9678	PHF14	9678	.	.	.	.	.	.	.	.	X	X	X	.	.	.	.	.
53918	PELO	53918	.	.	.	.	.	.	.	X	X	X	X	.	.	.	.	.
102724560	CBSL	102724560	.	.	.	.	.	.	.	X	X	X	X	.	.	.	.	.
55156	ARMC1	55156	.	.	.	.	.	.	.	.	X	X	X	.	.	.	X	.
27295	PDLIM3	27295	.	.	.	.	.	.	.	.	X	X	.	.	.	.	X	.
9337	CNOT8	9337	.	.	.	.	.	.	.	X	X	X	X	X	X	X	X	.
55432	YOD1	55432	.	X	.	.	.	.	.	X	X	X	X	X	X	X	X	.
4343	MOV10	4343	.	.	.	.	.	.	.	X	X	.	.	X	X	X	X	.
10146	G3BP1	10146	.	.	.	.	.	.	.	X	X	.	X	X	X	X	X	.
5218	CDK14	5218	.	.	.	.	.	.	.	X	X	.	X	.	X	X	X	.
10645	CAMKK2	10645	.	.	.	.	.	.	.	X	X	X	X	.	X	X	X	.
53944	CSNK1G1	53944	.	.	.	.	.	.	.	X	X	X	X	.	X	X	X	.
546	ATRX	546	.	.	X	.	.	.	.	X	X	X	X	X	X	X	.	X
4297	KMT2A	4297	.	.	X	.	.	.	.	X	X	X	X	X	X	X	X	X
6732	SRPK1	6732	.	.	X	.	.	.	.	X	X	X	X	X	X	X	X	X
1017	CDK2	1017	X	.	X	.	.	.	.	X	X	X	X	.	X	X	X	X
3416	IDE	3416	.	.	X	.	.	.	.	X	X	X	X	.	X	X	X	X
51444	RNF138	51444	.	X	.	.	.	.	.	X	X	X	X	X	X	X	.	X
8886	DDX18	8886	.	.	.	.	.	.	.	X	X	.	X	X	X	X	.	X
51592	TRIM33	51592	.	.	.	.	.	.	.	X	X	X	X	X	X	X	.	X
23135	KDM6B	23135	.	.	.	.	.	.	.	X	X	X	X	X	X	X	.	X
27343	POLL	27343	.	.	.	.	.	.	.	X	X	X	X	X	X	X	.	X
51547	SIRT7	51547	.	.	.	.	.	.	.	X	X	X	X	.	X	.	.	X
219333	USP12	219333	.	.	.	.	.	.	.	X	X	X	X	.	.	.	.	X
51185	CRBN	51185	.	.	.	.	.	.	.	X	X	X	X	.	.	.	.	X
54904	NSD3	54904	.	.	.	.	.	.	.	X	X	X	X	.	.	.	.	X
659	BMPR2	659	.	.	.	X	.	.	.	X	X	X	X	.	X	X	.	X
9891	NUAK1	9891	.	.	.	.	.	.	.	X	X	X	X	.	X	X	.	X
4017	LOXL2	4017	.	.	.	.	.	.	.	X	X	X	X	.	.	X	.	X
55904	KMT2E	55904	.	X	.	.	.	.	.	X	X	X	X	.	.	X	.	X
5046	PCSK6	5046	.	.	.	.	.	.	.	X	X	.	.	.	.	X	X	X
55733	HHAT	55733	.	.	.	.	.	.	.	X	X	.	.	.	X	X	X	X
4363	ABCC1	4363	X	.	.	.	.	.	.	X	X	.	.	.	X	X	.	X
79646	PANK3	79646	.	.	.	.	.	.	.	X	X	.	.	.	X	.	.	X
1021	CDK6	1021	.	.	.	X	.	.	.	X	X	.	X	.	X	X	X	X
1738	DLD	1738	X	.	.	X	.	.	.	X	X	.	X	.	X	X	X	X
3800	KIF5C	3800	.	.	.	X	.	.	.	X	X	.	.	.	X	X	.	X
6715	SRD5A1	6715	.	.	.	X	.	.	.	X	X	.	.	.	X	X	X	X
23499	MACF1	23499	.	.	.	X	.	.	.	X	X	X	.	X	X	X	X	X
5292	PIM1	5292	.	.	.	.	.	.	.	X	X	X	X	.	X	X	X	X
6059	ABCE1	6059	.	.	.	.	.	.	.	X	X	X	.	.	X	X	X	X
867	CBL	867	.	X	.	X	.	.	.	X	X	X	X	.	.	X	X	.
7188	TRAF5	7188	.	X	.	.	.	.	.	X	X	X	.	.	.	X	X	X
378	ARF4	378	X	.	.	X	.	.	.	X	X	.	.	.	X	X	X	.
9748	SLK	9748	X	.	.	.	.	.	.	X	X	.	.	.	X	X	X	.
7049	TGFBR3	7049	X	.	X	.	.	.	.	X	X	.	.	.	.	X	X	.
27020	NPTN	27020	.	.	X	X	.	.	.	X	X	.	.	.	X	X	X	.
5631	PRPS1	5631	.	.	.	.	.	.	.	X	X	X	.	.	X	.	X	.
10846	PDE10A	10846	.	.	.	.	.	.	.	X	X	X	.	.	X	X	X	.
283455	KSR2	283455	.	.	.	.	.	.	.	X	X	X	.	.	X	X	X	.
91	ACVR1B	91	X	X	.	.	.	.	.	X	X	X	.	.	X	X	X	.
369	ARAF	369	.	X	.	.	.	.	.	X	X	X	.	.	X	X	X	.
8780	RIOK3	8780	.	X	.	.	.	.	.	X	X	X	.	.	X	X	X	.
54926	UBE2R2	54926	.	X	.	.	.	.	.	X	X	.	.	.	X	.	X	.
2931	GSK3A	2931	.	X	.	.	.	.	.	X	X	.	.	.	X	X	X	.
3845	KRAS	3845	.	.	.	.	.	.	.	X	X	.	.	.	X	X	X	.
56107	PCDHGA9	56107	.	.	.	.	.	.	.	.	X	X	.	X	X	.	.	.
285672	SREK1IP1	285672	.	.	.	.	.	.	.	.	X	X	.	X	X	.	.	.
9931	HELZ	9931	.	.	.	.	.	.	.	X	X	X	X	X	X	.	.	.
23608	MKRN1	23608	.	.	.	.	.	.	.	X	X	X	.	X	X	.	.	.
56101	PCDHGB5	56101	X	.	.	.	.	.	.	.	X	X	.	.	.	.	.	.
56097	PCDHGC5	56097	X	.	.	.	.	.	.	.	X	X	.	.	.	.	.	.
5098	PCDHGC3	5098	X	.	.	.	.	.	.	.	X	X	.	.	.	.	.	.
10085	EDIL3	10085	X	.	.	.	.	.	.	.	X	X	.	.	.	.	.	.
10516	FBLN5	10516	X	.	X	.	.	.	.	.	X	X	.	.	.	.	.	.
56112	PCDHGA3	56112	.	.	X	.	.	.	.	.	X	X	.	.	.	.	.	.
56104	PCDHGB1	56104	.	.	.	X	.	.	.	.	X	X	.	.	.	.	.	.
79602	ADIPOR2	79602	.	.	.	.	.	.	.	.	X	X	.	.	.	X	.	.
79180	EFHD2	79180	.	.	.	.	.	.	.	.	X	X	.	.	.	.	.	.
60682	SMAP1	60682	.	.	.	.	.	.	.	.	X	X	.	.	.	.	.	.
56114	PCDHGA1	56114	.	.	.	.	.	.	.	.	X	X	.	.	.	.	.	.
56113	PCDHGA2	56113	.	.	.	.	.	.	.	.	X	X	.	.	.	.	.	.
56111	PCDHGA4	56111	.	.	.	.	.	.	.	.	X	X	.	.	.	.	.	.
56110	PCDHGA5	56110	.	.	.	.	.	.	.	.	X	X	.	.	.	.	.	.
56109	PCDHGA6	56109	.	.	.	.	.	.	.	.	X	X	.	.	.	.	.	.
56108	PCDHGA7	56108	.	.	.	.	.	.	.	.	X	X	.	.	.	.	.	.
56106	PCDHGA10	56106	.	.	.	.	.	.	.	.	X	X	.	.	.	.	.	.
56105	PCDHGA11	56105	.	.	.	.	.	.	.	.	X	X	.	.	.	.	.	.
56103	PCDHGB2	56103	.	.	.	.	.	.	.	.	X	X	.	.	.	.	.	.
56102	PCDHGB3	56102	.	.	.	.	.	.	.	.	X	X	.	.	.	.	.	.
56100	PCDHGB6	56100	.	.	.	.	.	.	.	.	X	X	.	.	.	.	.	.
56099	PCDHGB7	56099	.	.	.	.	.	.	.	.	X	X	.	.	.	.	.	.
56098	PCDHGC4	56098	.	.	.	.	.	.	.	.	X	X	.	.	.	.	.	.
26025	PCDHGA12	26025	.	.	.	.	.	.	.	.	X	X	.	.	.	.	.	.
8641	PCDHGB4	8641	.	.	.	.	.	.	.	.	X	X	.	.	.	.	.	.
9708	PCDHGA8	9708	.	.	.	.	.	.	.	.	X	X	.	.	.	.	.	.
26001	RNF167	26001	.	.	.	.	.	.	.	X	X	X	.	.	.	.	.	.
54467	ANKIB1	54467	.	X	.	.	.	.	.	X	X	X	.	.	.	.	.	.
8754	ADAM9	8754	X	X	.	.	.	.	.	X	X	X	.	.	.	X	.	.
2768	GNA12	2768	.	.	.	.	.	.	.	X	X	X	.	.	X	X	.	.
767	CA8	767	.	.	.	.	.	.	.	X	X	X	.	.	.	X	.	.
5069	PAPPA	5069	.	.	.	.	.	.	.	X	X	X	.	.	.	X	.	.
23603	CORO1C	23603	X	X	.	X	.	.	.	.	.	.	.	.	.	X	.	.
65979	PHACTR4	65979	.	X	.	X	.	.	.	.	.	.	.	.	.	X	.	.
6529	SLC6A1	6529	.	.	X	X	.	.	.	.	X	X	.	.	.	X	.	.
121512	FGD4	121512	.	X	X	X	.	.	.	.	X	X	.	.	.	X	X	.
124930	ANKRD13B	124930	X	.	.	.	.	.	.	.	.	.	.	.	.	.	X	.
2125	EVPL	2125	X	.	.	.	.	.	.	.	.	.	.	.	.	.	X	.
64418	TMEM168	64418	X	.	.	.	.	.	.	.	.	.	.	.	.	.	X	.
375035	SFT2D2	375035	X	.	.	.	.	.	.	.	.	.	.	.	.	.	.	.
144402	CPNE8	144402	X	.	.	.	.	.	.	.	.	.	.	.	.	.	.	.
65108	MARCKSL1	65108	X	.	.	.	.	.	.	.	.	.	.	.	.	.	.	.
93185	IGSF8	93185	X	.	.	.	.	.	.	.	.	.	.	.	.	.	.	.
10810	WASF3	10810	X	.	X	X	.	.	.	.	.	.	.	.	.	.	.	.
79875	THSD4	79875	X	.	X	.	.	.	.	X	.	.	.	.	.	.	.	.
8027	STAM	8027	X	.	X	.	X	.	.	.	.	.	.	.	.	X	X	X
8774	NAPG	8774	X	.	X	.	X	.	.	.	.	.	.	.	.	.	X	X
9804	TOMM20	9804	.	.	X	.	X	.	.	.	.	.	.	.	.	X	X	X
23204	ARL6IP1	23204	.	.	X	.	X	.	.	.	.	.	.	.	.	.	X	X
8301	PICALM	8301	X	.	X	.	X	.	.	.	X	.	X	.	.	.	X	X
9632	SEC24C	9632	X	.	X	.	X	.	.	.	X	X	.	.	.	.	X	X
10802	SEC24A	10802	X	.	X	.	X	.	.	.	X	X	.	.	.	.	X	X
9644	SH3PXD2A	9644	.	.	X	.	.	.	.	.	X	.	.	.	.	.	.	X
4719	NDUFS1	4719	.	.	X	.	.	.	.	X	X	X	.	.	.	.	X	X
6341	SCO1	6341	.	.	X	.	.	.	.	.	X	X	.	.	.	.	X	X
4697	NDUFA4	4697	X	.	.	.	.	.	.	X	.	.	.	.	.	.	X	X
94005	PIGS	94005	.	.	.	.	.	.	.	X	.	.	.	.	.	.	X	X
80055	PGAP1	80055	.	.	.	.	.	.	.	X	.	.	.	.	.	.	X	X
79071	ELOVL6	79071	.	.	.	.	.	.	.	X	.	.	.	.	.	.	X	X
10908	PNPLA6	10908	.	.	.	.	.	.	.	X	.	.	.	.	.	.	X	X
10554	AGPAT1	10554	.	.	.	.	.	.	.	X	.	.	.	.	.	.	X	X
5277	PIGA	5277	.	.	.	.	.	.	.	X	.	.	.	.	.	.	X	X
9926	LPGAT1	9926	.	.	.	.	.	.	.	X	.	.	.	.	.	.	X	X
4724	NDUFS4	4724	.	.	X	.	.	.	.	X	.	.	.	.	.	X	X	X
6834	SURF1	6834	.	.	X	.	.	.	.	X	.	.	.	.	.	.	X	X
55006	TRMT61B	55006	.	.	X	.	.	.	.	X	.	.	.	.	.	.	X	X
85378	TUBGCP6	85378	X	.	X	.	.	.	.	.	.	.	.	.	.	.	X	X
163786	SASS6	163786	.	.	X	.	.	.	.	.	.	.	.	.	.	.	X	X
23354	HAUS5	23354	.	.	X	.	.	.	.	.	.	.	.	.	.	.	X	X
54820	NDE1	54820	.	.	X	.	.	.	.	.	.	.	.	.	.	.	X	X
54471	MIEF1	54471	.	.	.	.	X	.	.	.	X	.	.	.	X	.	X	X
23530	NNT	23530	.	.	.	.	.	.	.	X	.	.	.	.	X	.	X	X
84188	FAR1	84188	.	.	.	.	X	.	.	X	.	.	.	.	X	.	X	X
345778	MTX3	345778	.	.	.	.	X	.	.	.	.	.	.	.	.	.	X	X
56910	STARD7	56910	.	.	.	.	X	.	.	.	.	.	.	.	.	.	X	X
9673	SLC25A44	9673	.	.	.	.	X	.	.	.	.	.	.	.	.	.	X	X
51430	SUCO	51430	.	.	.	.	X	.	.	.	.	.	.	.	.	.	X	X
29940	DSE	29940	.	.	.	.	X	.	.	X	.	.	X	.	.	.	X	X
3340	NDST1	3340	.	.	.	.	X	.	.	X	.	.	.	.	.	X	X	X
6483	ST3GAL2	6483	.	.	.	.	X	.	.	X	.	.	.	.	.	.	X	X
92126	DSEL	92126	.	.	.	.	X	.	.	X	.	.	.	.	.	.	X	X
83464	APH1B	83464	X	.	.	.	.	.	.	X	.	.	.	.	.	X	X	.
10434	LYPLA1	10434	X	.	.	.	.	.	.	X	.	.	.	.	.	.	X	.
5654	HTRA1	5654	X	.	.	.	.	.	.	X	.	.	.	.	.	.	X	.
10007	GNPDA1	10007	X	.	.	.	.	.	.	X	.	.	.	.	.	.	X	.
2760	GM2A	2760	X	.	.	.	.	.	.	X	.	.	.	.	.	X	X	X
10130	PDIA6	10130	X	.	.	.	.	.	.	X	.	.	.	.	.	X	X	X
5547	PRCP	5547	X	.	.	.	X	.	.	X	.	.	.	.	.	X	X	X
51009	DERL2	51009	X	.	.	.	X	.	.	X	.	.	.	.	.	X	X	X
81552	VOPP1	81552	X	.	.	.	.	.	.	.	.	.	.	.	.	X	X	X
387263	C6orf120	387263	X	.	.	.	.	.	.	.	.	.	.	.	.	X	X	X
51368	TEX264	51368	X	.	.	.	.	.	.	.	.	.	.	.	.	.	X	X
27069	GHITM	27069	X	.	.	.	.	.	.	.	.	.	.	.	.	.	X	X
1303	COL12A1	1303	X	.	.	.	.	.	.	.	.	.	.	.	.	.	X	X
7170	TPM3	7170	X	.	.	.	.	.	.	.	.	.	.	.	.	.	X	X
10018	BCL2L11	10018	.	.	.	.	X	.	X	.	.	.	.	.	.	X	X	X
10618	TGOLN2	10618	X	.	.	.	X	.	.	.	.	.	X	.	.	.	X	X
23446	SLC44A1	23446	X	.	.	.	X	.	.	.	.	.	X	.	.	.	X	X
93380	MMGT1	93380	X	.	.	.	X	.	.	.	.	.	.	.	.	.	X	X
55041	PLEKHB2	55041	X	.	.	.	X	.	.	.	.	.	.	.	.	.	X	X
54741	LEPROT	54741	X	.	.	.	X	.	.	.	.	.	.	.	.	.	X	X
26503	SLC17A5	26503	X	.	.	.	X	.	.	.	.	.	.	.	.	.	X	X
23760	PITPNB	23760	X	.	.	.	X	.	.	.	.	.	.	.	.	.	X	X
23274	CLEC16A	23274	X	.	.	.	X	.	.	.	.	.	.	.	.	.	X	X
10244	RABEPK	10244	X	.	.	.	X	.	.	.	.	.	.	.	.	.	X	X
9143	SYNGR3	9143	X	.	.	.	X	.	.	.	.	.	.	.	.	.	X	X
1203	CLN5	1203	X	.	.	.	X	.	.	.	.	.	.	.	.	.	X	X
1314	COPA	1314	X	.	.	.	X	.	.	.	.	.	.	.	.	.	X	X
1173	AP2M1	1173	X	.	.	X	X	.	.	.	.	.	.	.	.	X	X	X
55697	VAC14	55697	X	.	.	.	X	.	.	.	.	.	.	.	.	X	X	X
54910	SEMA4C	54910	X	.	.	.	X	.	.	.	.	.	.	.	.	X	X	X
1315	COPB1	1315	X	.	.	.	X	.	.	.	.	.	.	.	.	X	X	X
9868	TOMM70	9868	X	.	.	.	X	.	.	.	.	.	.	.	.	X	X	X
81609	SNX27	81609	X	.	.	.	X	.	.	.	X	.	X	.	.	X	X	X
665	BNIP3L	665	.	.	.	.	X	.	.	.	.	.	X	.	.	X	X	X
706	TSPO	706	X	.	.	.	X	.	.	.	.	.	X	.	.	X	X	X
11275	KLHL2	11275	.	.	.	X	.	.	.	X	.	.	.	.	.	.	X	.
23516	SLC39A14	23516	.	.	.	X	.	.	.	.	.	.	.	.	.	.	X	.
25800	SLC39A6	25800	.	.	.	X	.	.	.	.	.	.	.	.	.	.	X	.
10928	RALBP1	10928	.	X	.	.	.	.	.	X	.	.	.	.	.	X	X	.
63916	ELMO2	63916	.	X	.	.	.	.	.	.	.	.	.	.	.	X	X	.
2997	GYS1	2997	.	X	.	.	.	.	.	X	.	.	.	.	.	.	X	.
114793	FMNL2	114793	.	X	.	.	.	.	.	.	.	.	.	.	.	.	X	.
26000	TBC1D10B	26000	.	X	.	.	.	.	.	.	.	.	.	.	.	.	X	.
55841	WWC3	55841	.	X	.	.	.	.	.	.	.	.	.	.	.	.	X	.
100128731	OST4	100128731	.	.	.	.	.	.	.	.	.	.	.	.	.	.	X	X
348235	SKA2	348235	.	.	.	.	.	.	.	.	.	.	.	.	.	.	X	X
55973	BCAP29	55973	.	.	.	.	.	.	.	.	.	.	.	.	.	.	X	X
51669	SARAF	51669	.	.	.	.	.	.	.	.	.	.	.	.	.	.	X	X
5738	PTGFRN	5738	.	.	.	.	.	.	.	.	.	.	.	.	.	.	X	X
51318	MRPL35	51318	.	.	.	.	.	.	.	.	.	.	.	.	.	.	X	X
145567	TTC7B	145567	.	.	.	.	.	.	.	.	.	.	.	.	.	.	X	.
8030	CCDC6	8030	.	.	.	.	.	.	.	.	.	.	.	.	.	.	X	.
8816	DCAF5	8816	.	.	.	.	.	.	.	.	.	.	.	.	.	.	X	.
1287	COL4A5	1287	.	.	.	.	.	X	.	.	.	.	.	.	.	X	X	X
27230	SERP1	27230	.	.	.	.	.	.	.	.	.	.	.	.	.	X	X	X
7351	UCP2	7351	.	.	.	.	.	.	.	.	.	.	.	.	.	X	X	X
6400	SEL1L	6400	.	.	.	.	.	.	.	.	.	.	.	.	.	X	X	X
6745	SSR1	6745	.	.	.	.	.	.	.	.	.	.	.	.	.	X	X	X
2941	GSTA4	2941	.	.	.	.	.	.	.	X	.	.	.	.	.	X	X	.
84236	RHBDD1	84236	.	.	.	.	.	.	.	X	.	.	.	.	.	X	X	X
10105	PPIF	10105	.	.	.	.	.	.	.	X	.	.	.	.	.	X	X	X
23417	MLYCD	23417	.	.	.	.	.	.	.	X	.	.	.	.	.	X	X	X
84668	FAM126A	84668	.	.	.	X	.	.	.	.	.	.	.	.	.	X	X	.
4289	MKLN1	4289	.	.	.	X	.	.	.	.	.	.	.	.	.	X	X	.
55330	BLOC1S4	55330	.	.	.	X	.	.	.	.	.	.	.	.	.	X	X	.
54407	SLC38A2	54407	.	.	.	X	.	.	.	.	.	.	.	.	.	X	.	.
27242	TNFRSF21	27242	.	.	.	X	.	.	.	.	.	.	.	.	.	X	.	.
6324	SCN1B	6324	.	.	.	X	.	.	.	.	.	.	.	.	.	X	.	.
25960	ADGRA2	25960	.	.	.	X	.	.	.	.	.	.	.	.	.	X	.	.
92369	SPSB4	92369	.	.	.	.	.	.	.	.	.	.	.	.	.	X	.	.
84918	LRP11	84918	.	.	.	.	.	.	.	.	.	.	.	.	.	X	.	.
81839	VANGL1	81839	.	.	.	.	.	.	.	.	.	.	.	.	.	X	.	.
57715	SEMA4G	57715	.	.	.	.	.	.	.	.	.	.	.	.	.	X	.	.
50937	CDON	50937	.	.	.	.	.	.	.	.	.	.	.	.	.	X	.	.
10867	TSPAN9	10867	.	.	.	.	.	.	.	.	.	.	.	.	.	X	.	.
9962	SLC23A2	9962	.	.	.	.	.	.	.	.	.	.	.	.	.	X	.	.
6574	SLC20A1	6574	.	.	.	.	.	.	.	.	.	.	.	.	.	X	.	.
6415	SELENOW	6415	.	.	.	.	.	.	.	.	.	.	.	.	.	X	.	.
6302	TSPAN31	6302	.	.	.	.	.	.	.	.	.	.	.	.	.	X	.	.
4814	NINJ1	4814	.	.	.	.	.	.	.	.	.	.	.	.	.	X	.	.
4277	MICB	4277	.	.	.	.	.	.	.	.	.	.	.	.	.	X	.	.
1979	EIF4EBP2	1979	.	.	.	.	.	.	.	.	.	.	.	.	.	X	.	.
3371	TNC	3371	.	.	.	.	.	.	.	.	.	.	.	.	.	X	.	.
85315	PAQR8	85315	.	.	.	.	.	.	.	.	.	.	.	.	.	X	X	.
54541	DDIT4	54541	.	.	.	.	.	.	.	.	.	.	.	.	.	X	X	.
23179	RGL1	23179	.	.	.	.	.	.	.	.	.	.	.	.	.	X	X	.
9462	RASAL2	9462	.	.	.	.	.	.	.	.	.	.	.	.	.	X	X	.
9021	SOCS3	9021	.	.	.	.	.	.	.	.	.	.	.	.	.	X	X	.
2887	GRB10	2887	.	.	.	.	.	.	.	.	.	.	.	.	.	X	X	.
5529	PPP2R5E	5529	.	.	.	.	.	.	.	.	.	.	.	.	.	X	X	.
23365	ARHGEF12	23365	X	.	.	.	.	.	.	.	.	.	.	.	.	X	X	.
160897	GPR180	160897	X	.	.	.	.	.	.	.	.	.	.	.	.	X	.	.
3696	ITGB8	3696	X	.	.	.	.	.	.	.	.	.	.	.	.	X	.	.
140710	SOGA1	140710	X	.	.	.	.	.	.	.	.	.	.	.	.	X	.	.
288	ANK3	288	.	.	X	X	.	.	.	.	.	.	.	.	.	X	X	.
2006	ELN	2006	.	.	X	.	.	.	.	.	.	.	.	.	.	X	X	.
973	CD79A	973	X	.	X	.	.	.	.	.	.	.	.	.	.	X	X	.
50848	F11R	50848	X	.	X	.	.	.	.	.	.	.	.	.	.	X	X	.
9788	MTSS1	9788	X	.	X	X	.	.	.	.	.	.	.	.	.	X	X	.
10163	WASF2	10163	X	.	X	X	.	.	.	.	.	.	.	.	.	X	X	.
222658	KCTD20	222658	.	.	X	.	.	.	.	.	.	.	.	.	.	.	.	.
4897	NRCAM	4897	.	.	X	X	.	.	.	.	.	.	.	.	.	X	.	.
9231	DLG5	9231	.	.	X	.	.	.	.	.	.	.	.	.	.	X	.	.
23063	WAPL	23063	.	.	.	.	.	.	.	.	.	.	X	.	.	X	X	X
10197	PSME3	10197	.	.	.	.	.	.	.	.	.	.	X	.	.	X	X	X
900	CCNG1	900	.	.	.	.	.	.	.	.	.	.	X	.	.	X	X	X
8533	COPS3	8533	.	.	.	.	.	.	.	.	.	.	X	.	.	X	X	X
54828	BCAS3	54828	.	X	.	.	.	.	.	.	.	.	X	.	.	X	X	X
1030	CDKN2B	1030	.	X	.	.	.	.	.	.	.	.	X	.	.	X	X	X
1978	EIF4EBP1	1978	.	X	.	.	.	.	.	.	.	.	X	.	.	X	X	X
26012	NSMF	26012	.	.	.	X	.	.	.	.	.	.	X	.	.	X	X	X
51684	SUFU	51684	.	X	.	X	.	.	.	.	.	.	X	.	.	X	X	X
3925	STMN1	3925	X	.	.	X	.	.	.	.	.	.	.	.	.	X	X	X
10092	ARPC5	10092	X	.	.	X	.	.	.	.	.	.	.	.	.	X	X	X
4131	MAP1B	4131	.	.	.	X	.	.	.	.	.	.	.	.	.	X	X	X
55740	ENAH	55740	.	.	.	X	.	.	.	.	.	.	.	.	.	X	X	X
26031	OSBPL3	26031	.	.	.	X	.	.	.	.	.	.	X	.	.	.	X	X
130271	PLEKHH2	130271	.	.	.	X	.	.	.	.	.	.	.	.	.	.	X	X
6801	STRN	6801	.	X	X	X	.	.	.	.	.	.	.	.	.	X	.	X
23116	TOGARAM1	23116	.	.	X	X	.	.	.	.	.	.	.	.	.	.	.	X
79600	TCTN1	79600	.	.	X	X	.	.	.	.	.	.	.	.	.	.	X	X
5817	PVR	5817	X	.	.	.	.	.	.	.	.	.	.	.	.	.	.	X
157922	CAMSAP1	157922	.	.	.	.	.	.	.	.	.	.	.	.	.	.	.	X
59274	TLNRD1	59274	.	.	.	.	.	.	.	.	.	.	.	.	.	.	.	X
91272	BOD1	91272	.	.	.	.	.	.	.	.	.	.	.	.	.	.	.	X
286077	FAM83H	286077	.	X	.	.	.	.	.	.	.	.	.	.	.	.	.	X
27013	CNPPD1	27013	.	X	.	.	.	.	.	.	.	.	.	.	.	.	.	.
6522	SLC4A2	6522	.	X	.	.	.	.	.	.	.	.	.	.	.	.	.	.
26133	TRPC4AP	26133	.	X	.	.	.	.	.	.	.	.	.	.	.	.	.	.
2733	GLE1	2733	.	.	.	.	.	.	.	.	X	.	X	.	.	.	X	X
55297	CCDC91	55297	.	.	.	.	.	.	.	.	.	.	X	.	.	.	X	X
54014	BRWD1	54014	.	.	.	.	.	.	.	.	.	.	X	.	.	.	X	X
27125	AFF4	27125	.	.	.	.	.	.	.	.	.	.	X	.	.	.	X	X
26064	RAI14	26064	.	.	.	.	.	.	.	.	.	.	X	.	.	.	X	X
23633	KPNA6	23633	.	.	.	.	.	.	.	.	.	.	X	.	.	.	X	X
10238	DCAF7	10238	.	.	.	.	.	.	.	.	.	.	X	.	.	.	X	X
9792	SERTAD2	9792	.	.	.	.	.	.	.	.	.	.	X	.	.	.	X	X
9859	CEP170	9859	.	.	.	.	.	.	.	.	.	.	X	.	.	.	X	X
7108	TM7SF2	7108	.	.	.	.	.	.	.	X	.	.	X	.	X	.	X	X
80018	NAA25	80018	.	.	.	.	.	.	.	X	.	.	X	.	.	.	X	X
57104	PNPLA2	57104	.	.	.	.	.	.	.	X	.	.	X	.	.	.	X	X
26054	SENP6	26054	.	.	.	.	.	.	.	X	.	.	X	.	.	.	X	X
9167	COX7A2L	9167	.	.	.	.	.	.	.	X	.	.	X	.	.	.	X	X
4820	NKTR	4820	.	.	.	.	.	.	.	X	.	.	X	.	.	.	X	X
9107	MTMR6	9107	.	.	.	.	.	.	.	X	.	.	X	.	.	.	X	X
200186	CRTC2	200186	X	.	X	.	.	.	.	.	.	.	X	.	.	.	.	X
754	PTTG1IP	754	X	.	.	.	.	.	.	.	.	.	X	.	.	.	.	X
23623	RUSC1	23623	X	.	.	.	.	.	.	.	.	.	X	.	.	.	X	X
6050	RNH1	6050	X	.	.	.	.	.	.	.	.	.	X	.	.	.	X	X
8140	SLC7A5	8140	X	.	.	.	.	.	.	.	.	.	X	.	.	.	X	X
7803	PTP4A1	7803	X	.	.	.	.	.	.	X	.	.	X	.	.	.	X	X
10513	APPBP2	10513	X	.	.	.	.	.	.	X	.	.	X	.	.	.	X	X
23243	ANKRD28	23243	.	.	X	.	X	.	.	.	.	.	X	.	.	.	X	X
51300	TIMMDC1	51300	.	.	X	.	.	.	.	.	.	.	X	.	.	.	X	X
79982	DNAJB14	79982	.	.	X	.	.	.	.	.	.	.	X	.	.	.	X	X
2175	FANCA	2175	.	.	X	.	.	.	.	.	.	.	X	.	.	X	.	X
5715	PSMD9	5715	.	.	X	.	.	.	.	.	.	.	X	.	.	X	X	X
7965	AIMP2	7965	.	.	X	.	.	.	.	.	.	.	X	.	.	.	X	.
23270	TSPYL4	23270	.	.	X	.	.	.	.	.	.	.	X	.	.	.	.	.
55719	SLF2	55719	.	X	.	.	.	.	.	.	.	.	X	.	.	X	.	X
23468	CBX5	23468	.	X	.	.	.	.	.	.	.	.	X	.	.	X	.	X
51322	WAC	51322	.	X	.	.	.	.	.	.	.	.	X	.	.	X	.	X
81669	CCNL2	81669	.	X	.	.	.	.	.	.	.	.	X	.	.	.	.	X
10776	ARPP19	10776	.	X	.	.	.	.	.	.	.	.	X	.	.	.	.	X
23039	XPO7	23039	.	X	.	.	.	.	.	.	.	.	X	.	.	.	.	X
64328	XPO4	64328	.	X	.	.	.	.	.	.	.	.	X	.	.	.	X	X
51194	IPO11	51194	.	X	.	.	.	.	.	.	.	.	X	.	.	.	X	X
55705	IPO9	55705	.	X	.	.	.	.	.	.	.	.	X	.	.	.	X	X
7259	TSPYL1	7259	.	X	X	.	.	.	.	.	.	.	X	.	.	.	.	X
9659	PDE4DIP	9659	.	X	X	.	.	.	.	.	.	.	X	.	.	.	X	X
2247	FGF2	2247	.	.	.	.	.	.	.	X	X	.	X	.	.	X	.	.
80311	KLHL15	80311	.	.	.	.	.	.	.	X	.	.	X	.	.	X	.	.
9354	UBE4A	9354	.	.	.	.	.	.	.	X	.	.	X	.	.	X	.	.
57337	SENP7	57337	.	.	.	.	.	.	.	X	.	.	X	.	.	X	.	.
375743	PTAR1	375743	.	.	.	.	.	.	.	X	.	.	.	.	.	.	.	.
57179	KIAA1191	57179	.	.	.	.	.	.	.	X	.	.	.	.	.	.	.	.
131965	METTL6	131965	.	.	.	.	.	.	.	X	.	.	.	.	.	.	.	.
57609	DIP2B	57609	X	.	.	.	.	.	.	X	.	.	X	.	.	.	.	.
64795	RMND5A	64795	.	.	.	.	.	.	.	X	.	.	X	.	.	.	.	.
283989	TSEN54	283989	.	.	.	.	.	.	.	X	.	.	X	.	.	.	.	X
284058	KANSL1	284058	.	.	.	.	.	.	.	X	.	.	X	.	.	.	.	X
8555	CDC14B	8555	.	.	X	.	.	.	.	X	.	.	X	.	.	X	.	X
80854	SETD7	80854	.	.	.	.	.	.	.	X	.	.	X	.	.	X	.	X
10474	TADA3	10474	.	.	.	.	.	.	.	X	.	.	X	.	.	X	.	X
55031	USP47	55031	.	.	.	.	.	.	.	X	.	.	X	.	.	X	.	X
7874	USP7	7874	.	X	.	.	.	.	.	X	.	.	X	.	.	X	X	X
178	AGL	178	X	.	.	.	.	.	.	X	.	.	X	.	.	X	X	X
114907	FBXO32	114907	.	.	.	.	.	.	.	X	.	.	X	.	.	X	X	X
85365	ALG2	85365	.	.	.	.	.	.	.	X	.	.	X	.	.	X	X	X
8945	BTRC	8945	.	.	.	.	.	.	.	X	.	.	X	.	.	X	X	X
6921	ELOC	6921	.	.	.	.	.	.	.	X	.	.	X	.	.	X	X	X
840	CASP7	840	.	.	.	.	.	.	.	X	.	.	X	.	.	X	X	X
6502	SKP2	6502	.	.	.	.	.	.	.	X	.	.	X	.	.	X	X	X
133746	JMY	133746	.	.	.	.	.	.	.	.	.	.	X	.	.	X	.	X
123920	CMTM3	123920	.	.	.	.	.	.	.	.	.	.	X	.	.	X	.	X
55249	YY1AP1	55249	.	.	.	.	.	.	.	.	.	.	X	.	.	X	.	X
55183	RIF1	55183	.	.	.	.	.	.	.	.	.	.	X	.	.	X	.	X
51319	RSRC1	51319	.	.	.	.	.	.	.	.	.	.	X	.	.	X	.	X
10220	GDF11	10220	.	.	.	.	.	.	.	.	.	.	X	.	.	X	.	X
6602	SMARCD1	6602	.	.	.	.	.	.	.	.	.	.	X	.	.	X	.	X
9643	MORF4L2	9643	.	.	.	.	.	.	.	.	.	.	X	.	.	X	.	X
51550	CINP	51550	.	.	.	.	.	.	.	.	.	.	X	.	.	X	.	.
9819	TSC22D2	9819	.	.	.	.	.	.	.	.	.	.	X	.	.	X	.	.
29965	CDIP1	29965	.	.	.	.	.	.	.	.	.	.	X	.	.	X	.	.
401089	FOXL2NB	401089	.	.	.	.	.	.	.	.	.	.	X	.	.	.	.	X
126526	C19orf47	126526	.	.	.	.	.	.	.	.	.	.	X	.	.	.	.	X
84897	TBRG1	84897	.	.	.	.	.	.	.	.	.	.	X	.	.	.	.	X
55731	FAM222B	55731	.	.	.	.	.	.	.	.	.	.	X	.	.	.	.	X
55656	INTS8	55656	.	.	.	.	.	.	.	.	.	.	X	.	.	.	.	X
55257	MRGBP	55257	.	.	.	.	.	.	.	.	.	.	X	.	.	.	.	X
54994	GID8	54994	.	.	.	.	.	.	.	.	.	.	X	.	.	.	.	X
3177	SLC29A2	3177	.	.	.	.	.	.	.	.	.	.	X	.	.	.	.	X
51155	JPT1	51155	.	.	.	.	.	.	.	.	.	.	X	.	.	.	.	X
129138	ANKRD54	129138	.	.	.	.	.	.	.	.	.	.	X	.	.	.	.	.
84901	NFATC2IP	84901	.	.	.	.	.	.	.	.	.	.	X	.	.	.	.	.
84792	FAM220A	84792	.	.	.	.	.	.	.	.	.	.	X	.	.	.	.	.
84707	BEX2	84707	.	.	.	.	.	.	.	.	.	.	X	.	.	.	.	.
83596	BCL2L12	83596	.	.	.	.	.	.	.	.	.	.	X	.	.	.	.	.
54665	RSBN1	54665	.	.	.	.	.	.	.	.	.	.	X	.	.	.	.	.
4664	NAB1	4664	.	.	.	.	.	.	.	.	.	.	X	.	.	.	.	.
54619	CCNJ	54619	.	.	.	.	.	.	.	.	.	.	X	.	.	.	.	.
573	BAG1	573	.	.	.	.	.	.	.	.	.	.	X	.	X	X	X	.
137886	UBXN2B	137886	.	.	.	.	.	.	.	.	.	.	X	.	.	X	X	.
6449	SGTA	6449	.	.	.	.	.	.	.	.	.	.	X	.	.	X	X	.
9125	CNOT9	9125	.	.	.	.	.	.	.	.	.	.	X	.	.	X	X	.
55325	UFSP2	55325	.	.	.	.	.	.	.	X	.	.	X	.	.	.	X	.
23357	ANGEL1	23357	.	.	.	.	.	.	.	.	.	.	X	.	.	.	X	.
56180	MOSPD1	56180	.	.	.	.	.	.	.	.	.	.	X	.	.	.	X	.
3159	HMGA1	3159	.	X	X	.	.	.	.	X	.	.	X	X	X	X	X	X
708	C1QBP	708	.	X	X	.	.	.	.	.	.	.	X	X	X	X	X	X
4204	MECP2	4204	.	X	X	.	.	.	.	.	.	.	X	X	X	X	X	X
6934	TCF7L2	6934	.	X	X	.	.	.	.	.	.	.	X	X	X	X	.	X
8091	HMGA2	8091	.	X	X	.	.	.	.	X	.	.	X	X	X	X	.	X
7003	TEAD1	7003	.	.	X	.	.	.	.	.	.	.	X	X	X	X	X	X
55544	RBM38	55544	.	.	.	.	.	.	.	.	.	.	X	X	X	X	X	X
27327	TNRC6A	27327	.	.	.	.	.	.	.	.	.	.	X	X	X	X	X	X
10725	NFAT5	10725	.	.	.	.	.	.	.	.	.	.	X	X	X	X	X	X
6731	SRP72	6731	.	.	.	.	.	.	.	.	.	.	X	X	X	X	X	X
6730	SRP68	6730	.	.	.	.	.	.	.	.	.	.	X	X	X	X	X	X
3187	HNRNPH1	3187	.	.	.	.	.	.	.	.	.	.	X	X	X	X	X	X
5966	REL	5966	.	.	.	.	.	.	.	.	.	.	X	X	X	X	X	X
4149	MAX	4149	.	.	X	X	.	.	.	.	.	.	X	X	X	X	.	X
6431	SRSF6	6431	.	.	X	.	.	.	.	.	.	.	X	X	X	X	.	X
50809	HP1BP3	50809	.	.	X	.	.	.	.	.	.	.	X	X	X	X	.	X
79869	CPSF7	79869	.	.	X	.	.	.	.	.	.	.	X	X	X	.	.	X
6666	SOX12	6666	.	.	X	.	.	.	.	.	.	.	X	X	X	.	.	X
9480	ONECUT2	9480	.	.	X	.	.	.	.	.	.	.	X	X	X	.	.	X
219988	PATL1	219988	.	.	X	.	.	.	.	.	.	.	X	X	X	.	X	X
10772	SRSF10	10772	.	.	X	.	.	.	.	.	.	.	X	X	X	.	X	X
80152	CENPT	80152	.	.	X	.	.	.	.	.	.	.	X	X	X	.	X	X
408	ARRB1	408	X	X	X	X	X	.	.	X	.	.	X	X	X	X	X	X
55920	RCC2	55920	X	X	X	.	X	.	.	.	.	.	X	X	X	X	X	X
6125	RPL5	6125	X	X	X	.	.	.	.	.	.	.	X	X	X	.	X	X
7532	YWHAG	7532	X	X	X	.	.	.	.	.	.	.	.	X	X	X	X	X
10152	ABI2	10152	.	X	.	X	.	.	.	.	.	.	.	X	X	X	X	.
3091	HIF1A	3091	.	X	.	X	.	.	.	.	.	.	X	X	X	X	X	X
4478	MSN	4478	X	X	.	X	.	.	.	.	.	.	X	X	X	X	X	X
7431	VIM	7431	X	.	.	X	.	.	.	.	.	.	.	X	X	X	X	X
136319	MTPN	136319	X	.	.	X	.	.	.	.	.	.	X	X	X	X	X	X
154796	AMOT	154796	X	.	X	X	.	.	.	.	.	.	X	.	.	X	X	X
26258	BLOC1S6	26258	X	.	.	X	.	.	.	.	.	.	X	.	.	X	X	X
10979	FERMT2	10979	.	.	X	X	.	.	.	.	X	.	X	.	.	X	X	X
8473	OGT	8473	X	.	X	X	.	.	.	X	X	.	X	.	.	X	X	X
667	DST	667	X	.	X	X	.	.	.	.	X	X	X	.	.	X	X	X
7094	TLN1	7094	X	.	X	X	.	.	.	.	X	.	.	.	.	X	X	X
857	CAV1	857	X	X	X	X	X	.	.	.	.	.	.	.	.	X	X	X
2319	FLOT2	2319	X	X	X	X	X	.	.	.	.	.	.	.	.	.	X	X
8775	NAPA	8775	X	.	X	X	X	.	.	.	.	.	.	.	.	.	X	X
91147	TMEM67	91147	X	.	X	X	X	.	.	.	.	.	.	.	.	X	X	X
55054	ATG16L1	55054	.	.	X	X	X	.	.	X	.	.	.	.	.	X	X	X
2782	GNB1	2782	X	X	X	X	X	.	.	X	.	.	.	.	.	X	X	X
4952	OCRL	4952	X	X	X	X	X	.	.	X	.	.	X	.	.	X	X	X
5663	PSEN1	5663	X	.	X	X	X	.	.	X	.	.	X	.	.	X	X	X
282991	BLOC1S2	282991	X	.	X	X	X	.	.	.	.	.	X	.	.	X	X	X
7167	TPI1	7167	X	X	.	.	.	.	.	X	.	.	X	.	.	.	X	.
7345	UCHL1	7345	X	X	.	X	.	.	.	X	.	.	X	.	.	X	X	X
1500	CTNND1	1500	X	X	.	X	.	.	.	.	.	.	X	.	.	X	X	.
66008	TRAK2	66008	X	X	.	X	.	.	.	.	.	.	X	.	.	.	X	.
9550	ATP6V1G1	9550	X	X	.	.	X	.	.	X	.	.	.	.	.	X	X	X
81619	TSPAN14	81619	X	X	.	.	X	.	.	.	.	.	.	.	.	X	X	X
9761	MLEC	9761	X	X	.	.	X	.	.	.	.	.	.	.	.	X	X	X
55004	LAMTOR1	55004	X	X	.	.	X	.	.	.	.	.	.	.	.	X	X	X
6513	SLC2A1	6513	X	X	X	.	X	.	.	.	.	.	X	.	.	X	X	X
598	BCL2L1	598	X	X	.	.	X	.	.	.	.	.	X	.	.	X	X	X
26060	APPL1	26060	X	X	.	.	X	.	.	.	.	.	X	.	.	X	X	X
123720	WHAMM	123720	X	X	X	.	X	.	.	.	.	.	.	.	.	.	X	X
80223	RAB11FIP1	80223	X	X	.	.	X	.	.	.	.	.	.	.	.	.	X	X
9482	STX8	9482	X	X	.	.	X	.	.	.	.	.	.	.	.	.	X	X
23062	GGA2	23062	X	X	.	.	X	.	.	.	.	.	.	.	.	.	X	X
51719	CAB39	51719	X	X	X	.	.	.	.	X	.	.	.	.	.	X	X	X
7529	YWHAB	7529	X	X	X	.	.	.	.	.	X	.	X	.	.	X	X	X
51735	RAPGEF6	51735	X	X	X	.	.	.	.	.	X	.	.	.	.	X	X	X
58476	TP53INP2	58476	X	.	X	.	.	.	.	.	.	.	X	.	.	X	X	X
22878	TRAPPC8	22878	X	.	X	.	.	.	.	.	.	.	.	.	.	X	X	X
57216	VANGL2	57216	X	.	X	.	.	.	.	.	.	.	.	.	.	X	X	X
153222	CREBRF	153222	.	.	.	.	.	.	.	.	.	.	X	X	X	X	.	X
144455	E2F7	144455	.	.	.	.	.	.	.	.	.	.	X	X	X	X	.	X
55602	CDKN2AIP	55602	.	.	.	.	.	.	.	.	.	.	X	X	X	X	.	X
23314	SATB2	23314	.	.	.	.	.	.	.	.	.	.	X	X	X	X	.	X
10042	HMGXB4	10042	.	.	.	.	.	.	.	.	.	.	X	X	X	X	.	X
6938	TCF12	6938	.	.	.	.	.	.	.	.	.	.	X	X	X	X	.	X
4097	MAFG	4097	.	.	.	.	.	.	.	.	.	.	X	X	X	X	.	X
467	ATF3	467	.	.	.	.	.	.	.	.	.	.	X	X	X	X	.	X
2551	GABPA	2551	.	.	.	.	.	.	.	.	.	.	X	X	X	X	.	X
11100	HNRNPUL1	11100	.	X	.	.	.	.	.	.	.	.	X	X	X	X	.	X
8204	NRIP1	8204	.	X	.	.	.	.	.	.	.	.	X	X	X	X	.	X
6929	TCF3	6929	.	X	.	.	.	.	.	.	.	.	X	X	X	X	.	X
5925	RB1	5925	.	X	.	.	.	.	.	.	.	.	X	X	X	X	.	X
6421	SFPQ	6421	.	X	.	.	.	.	.	.	.	.	X	X	X	X	.	X
166968	MIER3	166968	.	.	.	.	.	.	.	.	.	.	X	X	X	.	.	X
132660	LIN54	132660	.	.	.	.	.	.	.	.	.	.	X	X	X	.	.	X
90806	ANGEL2	90806	.	.	.	.	.	.	.	.	.	.	X	X	X	.	.	X
55795	PCID2	55795	.	.	.	.	.	.	.	.	.	.	X	X	X	.	.	X
23269	MGA	23269	.	.	.	.	.	.	.	.	.	.	X	X	X	.	.	X
22887	FOXJ3	22887	.	.	.	.	.	.	.	.	.	.	X	X	X	.	.	X
9584	RBM39	9584	.	.	.	.	.	.	.	.	.	.	X	X	X	.	.	X
9444	QKI	9444	.	.	.	.	.	.	.	.	.	.	X	X	X	.	.	X
8545	CGGBP1	8545	.	.	.	.	.	.	.	.	.	.	X	X	X	.	.	X
5814	PURB	5814	.	.	.	.	.	.	.	.	.	.	X	X	X	.	.	X
5090	PBX3	5090	.	.	.	.	.	.	.	.	.	.	X	X	X	.	.	X
5089	PBX2	5089	.	.	.	.	.	.	.	.	.	.	X	X	X	.	.	X
5087	PBX1	5087	.	.	.	.	.	.	.	.	.	.	X	X	X	.	.	X
4802	NFYC	4802	.	.	.	.	.	.	.	.	.	.	X	X	X	.	.	X
4782	NFIC	4782	.	.	.	.	.	.	.	.	.	.	X	X	X	.	.	X
1810	DR1	1810	.	.	.	.	.	.	.	.	.	.	X	X	X	.	.	X
4774	NFIA	4774	.	.	.	.	.	.	.	.	.	.	X	X	X	.	.	X
29894	CPSF1	29894	.	X	.	.	.	.	.	.	.	.	X	X	X	.	.	X
3205	HOXA9	3205	.	X	.	.	.	.	.	.	.	.	X	X	X	.	.	X
6428	SRSF3	6428	.	X	.	.	.	.	.	.	.	.	X	X	X	.	.	X
10409	BASP1	10409	X	.	.	X	.	.	.	.	.	.	X	X	X	.	.	X
27316	RBMX	27316	X	.	X	.	.	.	.	.	.	.	X	X	X	X	.	X
3181	HNRNPA2B1	3181	X	.	.	.	.	.	.	.	.	.	X	X	X	X	.	X
10923	SUB1	10923	X	.	.	.	.	.	.	.	.	.	X	X	X	X	.	X
58509	CACTIN	58509	X	.	.	.	.	.	.	.	.	.	X	X	X	X	X	X
6427	SRSF2	6427	X	.	.	.	.	.	.	.	.	.	X	X	X	.	X	X
9044	BTAF1	9044	.	.	.	.	.	.	.	X	X	.	X	X	X	.	.	X
25942	SIN3A	25942	.	.	.	.	.	.	.	X	.	.	X	X	X	X	.	X
57455	REXO1	57455	.	.	.	.	.	.	.	X	.	.	X	X	X	.	.	X
548644	POLR2J3	548644	.	.	.	.	.	.	.	X	.	.	X	X	X	.	.	X
80273	GRPEL1	80273	.	.	.	.	.	.	.	.	.	.	X	.	X	.	X	X
80010	RMI1	80010	.	.	.	.	.	.	.	.	.	.	X	.	X	X	.	X
27291	R3HCC1L	27291	.	.	.	.	.	.	.	.	.	.	X	.	X	.	.	X
5339	PLEC	5339	X	.	X	.	.	.	.	.	.	.	.	X	X	.	X	.
1975	EIF4B	1975	.	.	X	.	.	.	.	X	.	.	.	X	X	X	X	.
26065	LSM14A	26065	.	.	X	.	.	.	.	.	.	.	.	X	X	X	X	.
55132	LARP1B	55132	.	.	.	.	.	.	.	.	.	.	X	X	X	X	.	.
126626	GABPB2	126626	.	.	.	.	.	.	.	.	.	.	X	X	X	.	.	.
55147	RBM23	55147	.	.	.	.	.	.	.	.	.	.	X	X	X	.	.	.
54531	MIER2	54531	.	.	.	.	.	.	.	.	.	.	X	X	X	.	.	.
22864	R3HDM2	22864	.	.	.	.	.	.	.	.	.	.	X	X	X	.	.	.
4784	NFIX	4784	.	.	.	.	.	.	.	.	.	.	X	X	X	.	.	.
8939	FUBP3	8939	.	.	.	.	.	.	.	.	.	.	X	X	X	.	.	.
9924	PAN2	9924	.	.	.	.	.	.	.	X	.	.	X	X	X	.	X	.
8666	EIF3G	8666	.	.	X	.	.	.	.	.	.	.	X	X	X	.	X	.
10644	IGF2BP2	10644	.	.	.	.	.	.	.	.	.	.	X	X	X	.	X	.
23196	FAM120A	23196	.	.	.	.	.	.	.	.	.	.	X	X	X	.	X	.
23255	MTCL1	23255	.	.	.	.	.	.	.	.	.	.	.	X	X	.	.	X
153396	TMEM161B	153396	.	.	.	.	.	.	.	.	.	.	.	X	X	.	.	.
25940	FAM98A	25940	.	.	.	.	.	.	.	.	.	.	.	X	X	.	.	.
64778	FNDC3B	64778	.	.	.	.	.	.	.	.	.	.	.	X	X	.	.	.
60488	MRPS35	60488	.	.	.	.	.	.	.	.	.	.	.	X	X	X	X	X
1982	EIF4G2	1982	.	.	.	.	.	.	.	.	.	.	.	X	X	X	X	.
6655	SOS2	6655	.	.	.	.	.	.	.	.	.	.	.	X	X	X	X	.
55109	AGGF1	55109	.	.	.	.	.	.	.	.	.	.	.	X	X	.	X	.
7812	CSDE1	7812	.	.	.	.	.	.	.	.	.	.	.	X	X	.	X	X
28977	MRPL42	28977	.	.	.	.	.	.	.	.	.	.	.	X	X	.	X	X
127933	UHMK1	127933	.	.	.	X	.	.	.	X	X	.	X	X	X	.	X	X
8871	SYNJ2	8871	.	.	.	X	.	.	.	X	.	.	.	X	X	.	X	X
6881	TAF10	6881	.	X	X	.	.	.	.	X	.	.	X	X	X	.	X	X
9887	SMG7	9887	.	X	.	.	.	.	.	X	.	.	X	X	X	.	X	X
6949	TCOF1	6949	.	X	.	.	.	.	.	.	.	.	X	X	X	.	X	X
8575	PRKRA	8575	.	X	.	.	.	.	.	.	.	.	X	X	X	X	X	X
5187	PER1	5187	.	X	.	.	.	.	.	.	.	.	X	X	X	X	X	X
6774	STAT3	6774	.	X	.	.	.	.	.	.	.	.	X	X	X	X	X	X
9100	USP10	9100	X	.	.	.	.	.	.	X	.	.	X	X	X	X	X	X
27297	CRCP	27297	X	.	.	.	.	.	.	X	.	.	X	.	X	X	X	X
10445	MCRS1	10445	.	.	.	X	.	.	.	X	.	.	X	X	X	X	X	X
571	BACH1	571	.	.	.	.	.	.	.	X	.	.	X	X	X	X	X	X
1719	DHFR	1719	.	.	.	.	.	.	.	X	X	.	X	X	X	X	X	X
1974	EIF4A2	1974	.	.	.	.	.	.	.	X	X	.	X	X	X	X	X	X
5000	ORC4	5000	.	.	.	.	.	.	.	.	X	.	X	X	X	.	X	X
80818	ZNF436	80818	.	.	.	.	.	.	.	.	X	X	X	X	X	.	X	X
8028	MLLT10	8028	.	.	.	.	.	.	.	.	X	X	X	X	X	.	X	X
9839	ZEB2	9839	.	.	.	.	.	.	.	.	X	X	X	X	X	.	X	X
8087	FXR1	8087	.	.	.	X	.	.	.	.	.	.	X	X	X	.	X	X
84656	GLYR1	84656	.	.	.	.	.	.	.	X	.	.	X	X	X	.	X	X
80155	NAA15	80155	.	.	.	.	.	.	.	X	.	.	X	X	X	.	X	X
54888	NSUN2	54888	.	.	.	.	.	.	.	X	.	.	X	X	X	.	X	X
51013	EXOSC1	51013	.	.	.	.	.	.	.	X	.	.	X	X	X	.	X	X
8726	EED	8726	.	.	.	.	.	.	.	X	.	.	X	X	X	.	X	X
3720	JARID2	3720	.	.	.	.	.	.	.	X	.	.	X	X	X	.	X	X
3930	LBR	3930	.	.	.	.	.	.	.	X	.	.	X	X	X	.	X	X
284119	CAVIN1	284119	.	.	.	.	.	.	.	.	.	.	X	X	X	.	X	X
56987	BBX	56987	.	.	.	.	.	.	.	.	.	.	X	X	X	.	X	X
55272	IMP3	55272	.	.	.	.	.	.	.	.	.	.	X	X	X	.	X	X
29841	GRHL1	29841	.	.	.	.	.	.	.	.	.	.	X	X	X	.	X	X
10049	DNAJB6	10049	.	.	.	.	.	.	.	.	.	.	X	X	X	.	X	X
7342	UBP1	7342	.	.	.	.	.	.	.	.	.	.	X	X	X	.	X	X
4601	MXI1	4601	.	.	.	.	.	.	.	.	.	.	X	X	X	.	X	X
6227	RPS21	6227	.	.	.	.	.	.	.	.	.	.	X	X	X	.	X	X
509	ATP5F1C	509	X	.	.	.	.	.	.	X	.	.	.	X	X	.	X	X
6184	RPN1	6184	X	.	.	.	.	.	.	X	.	.	.	X	X	.	X	X
6645	SNTB2	6645	X	.	.	.	X	.	.	.	.	.	.	X	X	.	X	X
2804	GOLGB1	2804	.	.	.	.	X	.	.	.	.	.	.	X	X	.	X	X
79026	AHNAK	79026	X	.	X	.	X	.	.	.	.	.	X	X	X	.	X	X
10523	CHERP	10523	.	.	.	.	X	.	.	.	.	.	X	X	X	.	X	X
205717	USF3	205717	.	.	.	.	X	.	.	X	.	.	X	X	X	.	X	X
1152	CKB	1152	X	X	.	X	.	.	.	X	X	.	X	.	X	.	X	.
5217	PFN2	5217	X	.	.	X	.	.	.	X	X	.	.	.	X	.	.	.
23621	BACE1	23621	X	X	.	X	X	.	.	X	.	.	.	.	.	.	X	X
26052	DNM3	26052	X	X	X	X	.	.	.	X	X	.	.	.	X	.	X	X
51429	SNX9	51429	X	X	X	X	.	.	.	.	X	.	.	.	.	.	X	X
1633	DCK	1633	.	.	.	.	.	.	.	X	X	.	X	.	X	.	X	.
5613	PRKX	5613	.	.	.	.	.	.	.	X	X	.	X	.	X	.	.	.
11183	MAP4K5	11183	.	.	.	.	.	.	.	X	X	.	.	.	X	X	.	.
9881	TRANK1	9881	.	.	.	.	.	.	.	X	X	.	.	.	X	.	.	.
253430	IPMK	253430	.	.	.	.	.	.	.	X	X	.	X	.	X	.	.	X
28996	HIPK2	28996	.	.	.	.	.	.	.	X	X	.	X	.	X	X	.	X
51447	IP6K2	51447	.	.	.	.	.	.	.	X	X	.	X	.	X	X	.	X
262	AMD1	262	.	.	.	.	.	.	.	X	X	.	.	.	.	.	X	.
7371	UCK2	7371	.	.	.	.	.	.	.	X	X	.	.	.	X	.	X	.
79837	PIP4K2C	79837	X	.	.	.	.	.	.	X	X	.	.	.	X	.	X	X
9942	XYLB	9942	X	.	.	.	.	.	.	X	X	.	.	.	X	.	X	.
10606	PAICS	10606	X	.	.	.	.	.	.	X	X	.	.	.	X	.	X	.
55699	IARS2	55699	.	.	.	.	.	.	.	X	X	.	.	X	X	.	X	X
9677	PPIP5K1	9677	.	.	.	.	.	.	.	X	X	.	X	.	X	.	X	X
1783	DYNC1LI2	1783	.	.	.	.	.	.	.	X	X	.	.	.	X	.	X	X
10733	PLK4	10733	.	.	X	.	.	.	.	X	X	.	X	.	X	.	X	X
11065	UBE2C	11065	.	X	X	.	.	.	.	X	X	.	X	.	X	.	X	X
1968	EIF2S3	1968	X	.	X	.	.	.	.	X	X	.	X	X	X	.	X	.
1198	CLK3	1198	X	.	.	.	.	.	.	X	X	.	X	X	X	.	X	X
27183	VPS4A	27183	X	.	X	.	X	.	.	X	X	.	X	.	X	.	X	X
84617	TUBB6	84617	X	.	X	.	.	.	.	X	X	.	X	.	X	.	.	X
10059	DNM1L	10059	X	X	X	.	X	.	.	X	X	.	.	.	X	X	X	X
2181	ACSL3	2181	.	X	X	.	X	.	.	X	X	.	.	.	X	X	X	X
3156	HMGCR	3156	.	X	X	.	X	.	.	X	X	.	.	.	X	X	X	X
1718	DHCR24	1718	.	X	.	.	X	.	.	X	X	.	X	.	X	X	X	X
875	CBS	875	.	X	.	.	.	.	.	X	X	X	X	.	X	X	X	X
8986	RPS6KA4	8986	.	X	.	.	.	.	.	X	X	X	X	.	X	X	X	X
5062	PAK2	5062	.	X	.	.	.	.	.	X	X	.	X	.	X	X	X	X
7319	UBE2A	7319	.	X	.	.	.	.	.	X	X	.	X	.	X	X	X	X
6446	SGK1	6446	.	X	.	X	.	.	.	X	X	.	X	.	X	X	X	X
2932	GSK3B	2932	.	X	X	X	.	.	.	X	X	.	X	.	X	X	X	X
5747	PTK2	5747	.	X	X	X	.	.	.	X	X	.	X	.	X	X	X	X
204851	HIPK1	204851	.	.	X	.	.	.	.	X	X	.	X	.	X	X	X	X
8396	PIP4K2B	8396	.	.	.	.	.	.	.	X	X	.	X	.	X	X	X	X
55902	ACSS2	55902	.	.	.	.	.	.	.	X	X	.	X	.	X	X	X	X
