# Supplementary material for: Identification of Specific Circular RNA Expression Patterns and MicroRNA Interaction Networks in Mesial Temporal Lobe Epilepsy
Source: Front Genet. 2020 Sep 25;11:564301. doi: 10.3389/fgene.2020.564301 (PMC7546880; doi:10.3389/fgene.2020.564301)
Supplement: Supplementary File 1 — SetRank membership files showing to which GSEA terms each gene is attributed. (A) BNIP3l. (B) FBXL4. (C) HOMER1. (D) NMD3. (E) RPS6KC1. (F) TLL1. [file Data_Sheet_1.ZIP › File S1D.txt]

gene	hgnc_symbol	gene.1	GO.0031981	GO.0003676	GO.1901363	GO.0003824	GO.0048513	GO.0065008	GO.0005576	GO.0044421	GO.1901265	GO.0070887	R.HSA.162582	R.HSA.168256	GO.0008104	R.HSA.392499	R.HSA.1430728	R.HSA.74160	GO.0008270	GO.0099513	GO.0048642	R.HSA.2299718
7531	YWHAE	7531	.	X	X	.	X	X	X	X	.	.	X	.	X	.	.	X	.	.	.	.
10971	YWHAQ	10971	.	.	.	.	X	X	X	X	.	.	X	.	X	.	.	X	.	.	.	.
7037	TFRC	7037	.	X	X	.	X	X	X	X	.	X	.	.	X	.	.	.	.	.	.	.
5962	RDX	5962	.	X	X	.	.	X	X	X	.	X	.	.	X	.	.	.	.	.	.	.
7114	TMSB4X	7114	.	X	X	.	.	X	X	X	.	X	.	.	X	.	.	.	.	.	.	.
4478	MSN	4478	.	X	X	.	X	X	X	X	.	X	.	.	.	.	.	.	.	.	.	.
8614	STC2	8614	.	.	X	.	X	X	X	X	.	X	.	.	.	.	.	.	.	.	.	.
2316	FLNA	2316	X	X	X	.	X	X	X	X	.	.	X	.	X	.	.	.	.	X	.	.
6426	SRSF1	6426	X	X	X	.	X	X	X	X	X	.	.	.	X	.	.	X	.	.	.	.
81	ACTN4	81	X	X	X	.	.	X	X	X	.	.	.	.	X	.	.	.	.	.	.	.
3842	TNPO1	3842	X	X	X	.	.	X	X	X	.	.	.	.	X	.	.	X	.	.	.	.
1213	CLTC	1213	.	X	X	.	.	.	X	X	.	.	X	X	X	.	X	.	.	X	.	.
4134	MAP4	4134	.	X	X	.	.	.	X	X	.	.	.	.	.	.	.	.	.	X	.	.
6624	FSCN1	6624	.	X	X	.	.	.	X	X	.	.	.	X	.	.	.	.	.	X	.	.
3837	KPNB1	3837	X	X	X	.	.	X	X	X	.	.	.	X	X	.	X	.	X	.	.	.
302	ANXA2	302	.	X	X	.	X	X	X	X	.	.	.	X	X	.	.	.	.	.	.	.
811	CALR	811	.	X	X	.	X	X	X	X	.	X	.	X	X	X	.	.	X	.	.	.
10043	TOM1	10043	.	.	.	.	.	.	X	X	.	.	.	X	X	.	.	.	.	.	.	.
23317	DNAJC13	23317	.	.	.	.	.	.	X	X	.	.	.	X	X	.	.	.	.	.	.	.
9559	VPS26A	9559	.	.	.	.	.	.	X	X	.	.	X	.	X	.	.	.	.	.	.	.
55048	VPS37C	55048	.	.	.	.	.	.	X	X	.	.	.	.	X	.	.	.	.	.	.	.
2733	GLE1	2733	X	.	.	.	.	.	X	X	.	.	.	.	X	.	.	.	.	.	.	.
10452	TOMM40	10452	X	.	.	.	.	.	X	X	.	.	.	.	X	X	.	.	.	.	.	.
1294	COL7A1	1294	.	.	.	.	.	.	X	X	.	.	.	.	.	X	.	.	.	.	.	.
3487	IGFBP4	3487	.	.	.	.	.	.	X	X	.	.	.	.	.	X	.	.	.	.	.	.
3998	LMAN1	3998	.	.	.	.	.	X	X	X	.	.	.	.	X	X	.	.	.	.	.	.
9804	TOMM20	9804	.	.	.	.	.	.	X	X	.	.	.	.	X	X	.	.	.	.	.	.
10540	DCTN2	10540	.	.	.	X	.	.	X	X	.	.	.	X	X	X	.	.	.	X	.	.
1509	CTSD	1509	.	.	.	X	.	.	X	X	.	.	.	X	.	X	.	.	.	.	.	.
7345	UCHL1	7345	X	.	.	X	.	.	X	X	.	.	.	.	.	X	.	.	.	.	.	.
2530	FUT8	2530	.	.	.	X	.	.	X	X	.	X	.	.	.	X	.	.	.	.	.	.
2673	GFPT1	2673	.	.	.	X	.	.	X	X	.	X	.	.	.	X	.	.	.	.	.	.
8073	PTP4A2	8073	.	.	.	X	.	.	X	X	.	.	.	.	.	X	.	.	.	.	.	.
4245	MGAT1	4245	.	.	.	X	.	.	X	X	.	.	.	.	.	X	.	.	.	.	.	.
2590	GALNT2	2590	.	.	.	X	.	.	X	X	.	.	.	.	.	X	.	.	.	.	.	.
4121	MAN1A1	4121	.	.	.	X	.	.	X	X	.	.	.	.	.	X	.	.	.	.	.	.
9230	RAB11B	9230	.	.	X	X	.	X	X	X	X	X	.	.	X	X	.	.	.	.	.	.
5868	RAB5A	5868	.	.	X	X	.	X	X	X	X	.	.	.	X	X	X	.	.	.	.	.
23011	RAB21	23011	.	.	X	X	.	X	X	X	X	.	.	.	X	X	.	.	.	.	.	.
5864	RAB3A	5864	.	.	X	X	X	X	X	X	X	.	.	X	X	X	.	.	.	.	.	.
7879	RAB7A	7879	.	.	X	X	.	X	X	X	X	.	.	X	X	X	.	.	.	.	.	.
5870	RAB6A	5870	.	.	X	X	.	.	X	X	X	.	X	X	X	X	.	.	.	.	.	.
381	ARF5	381	.	.	X	X	.	.	X	X	X	.	.	.	X	X	.	.	.	.	.	.
5869	RAB5B	5869	.	.	X	X	.	.	X	X	X	.	.	X	X	X	.	.	.	.	.	.
116986	AGAP2	116986	X	.	X	.	X	.	X	X	X	.	.	.	X	.	.	.	.	.	.	.
3301	DNAJA1	3301	.	.	X	.	.	.	X	X	X	X	.	.	X	.	.	.	.	.	.	.
84932	RAB2B	84932	.	.	X	.	.	.	X	X	X	.	.	.	X	X	.	.	.	.	.	.
89797	NAV2	89797	X	.	X	X	.	X	X	X	X	.	.	.	.	.	.	.	.	.	.	.
3094	HINT1	3094	X	.	X	X	.	.	X	X	X	.	.	.	.	.	.	.	.	.	.	.
6891	TAP2	6891	X	.	X	X	.	X	X	X	X	.	.	X	X	.	.	.	.	.	.	.
8804	CREG1	8804	X	.	X	X	.	.	X	X	X	.	.	X	.	.	.	.	.	.	.	.
9112	MTA1	9112	X	X	X	X	.	.	X	X	.	.	.	.	.	X	.	X	X	X	.	.
1984	EIF5A	1984	.	X	X	.	.	.	X	X	.	.	.	.	X	X	.	.	.	.	.	.
2804	GOLGB1	2804	.	X	X	.	.	.	.	.	.	.	.	.	X	X	.	.	.	.	.	.
6035	RNASE1	6035	.	X	X	X	.	.	X	X	.	.	.	.	.	.	.	.	.	.	.	.
23019	CNOT1	23019	.	X	X	X	.	.	X	X	.	.	.	.	.	.	.	X	.	.	.	.
1965	EIF2S1	1965	.	X	X	.	.	.	X	X	.	X	.	.	.	X	.	X	.	.	.	.
8668	EIF3I	8668	.	X	X	.	.	.	X	X	.	.	.	.	.	X	.	X	.	.	.	.
9141	PDCD5	9141	.	X	X	.	.	.	X	X	.	X	.	.	.	.	.	.	.	.	.	.
196441	ZFC3H1	196441	.	X	X	.	.	.	X	X	.	.	.	.	.	.	.	.	.	.	.	.
4924	NUCB1	4924	.	X	X	.	.	.	X	X	.	.	.	.	.	.	.	.	.	.	.	.
79026	AHNAK	79026	.	X	X	.	.	.	X	X	.	.	.	.	.	.	.	.	.	.	.	.
1663	DDX11	1663	X	X	X	X	.	X	X	X	X	X	.	.	.	X	.	.	.	.	.	.
3068	HDGF	3068	X	X	X	.	.	.	X	X	X	X	.	.	.	X	.	.	.	.	.	.
3190	HNRNPK	3190	X	X	X	.	X	X	X	X	.	X	.	.	.	X	.	X	.	.	.	.
3178	HNRNPA1	3178	X	X	X	.	.	X	X	X	X	X	X	.	.	.	.	X	.	.	.	.
3181	HNRNPA2B1	3181	X	X	X	.	.	X	X	X	X	X	.	.	X	.	.	X	.	.	.	.
3192	HNRNPU	3192	X	X	X	.	.	X	X	X	X	X	.	.	.	.	.	X	.	.	.	.
7073	TIAL1	7073	X	X	X	.	.	.	X	X	X	X	X	.	.	.	.	.	.	.	.	.
54921	CHTF8	54921	X	X	X	X	.	.	X	X	.	.	.	.	.	.	.	.	.	.	.	.
79706	PRKRIP1	79706	X	X	X	.	.	.	X	X	.	.	.	.	.	.	.	.	.	.	.	.
10409	BASP1	10409	X	X	X	.	X	.	X	X	.	.	.	.	.	.	.	.	.	.	.	.
10472	ZBTB18	10472	X	X	X	.	X	X	X	X	.	.	.	.	.	.	.	.	.	.	.	.
7178	TPT1	7178	X	X	X	.	.	X	X	X	.	.	.	.	.	.	.	.	.	.	.	.
23394	ADNP	23394	.	X	X	.	.	X	X	X	.	.	.	.	.	.	.	.	.	.	.	.
8661	EIF3A	8661	X	X	X	.	.	.	.	.	.	.	.	.	.	X	.	X	.	X	.	.
8669	EIF3J	8669	.	X	X	.	.	.	.	.	.	.	.	.	.	X	.	X	.	.	.	.
65083	NOL6	65083	X	X	X	.	.	.	.	.	.	.	.	.	X	.	.	X	.	.	.	.
11338	U2AF2	11338	X	X	X	.	.	.	.	.	X	.	.	.	X	.	.	X	.	.	.	.
9295	SRSF11	9295	X	X	X	.	.	.	.	.	X	.	.	.	X	.	.	X	.	.	.	.
6428	SRSF3	6428	X	X	X	.	.	.	.	.	X	.	.	.	X	.	.	X	.	.	.	.
7307	U2AF1	7307	X	X	X	.	.	.	.	.	X	.	.	.	X	.	.	X	.	.	.	.
6728	SRP19	6728	X	X	X	.	.	.	.	.	.	.	.	.	X	X	.	X	.	.	.	.
25873	RPL36	25873	X	X	X	.	.	.	.	.	.	.	.	.	X	X	X	X	.	.	.	.
2935	GSPT1	2935	.	X	X	X	.	.	.	.	X	.	.	.	.	X	.	X	.	.	.	.
4839	NOP2	4839	X	X	X	X	.	.	.	.	.	.	.	.	.	.	.	X	.	.	.	.
9329	GTF3C4	9329	X	X	X	X	.	.	.	.	.	.	.	.	.	.	.	X	.	.	.	.
102724594	U2AF1L5	102724594	X	X	X	.	.	.	.	.	.	.	.	.	.	.	.	X	.	.	.	.
116028	RMI2	116028	X	X	X	.	.	.	.	.	.	.	.	.	.	.	.	X	.	.	.	.
26048	ZNF500	26048	X	X	X	.	.	.	.	.	.	.	.	.	.	.	.	X	.	.	.	.
23450	SF3B3	23450	X	X	X	.	.	.	.	.	.	.	.	.	.	.	.	X	.	.	.	.
7559	ZNF12	7559	X	X	X	.	.	.	.	.	.	.	.	.	.	.	.	X	.	.	.	.
11100	HNRNPUL1	11100	X	X	X	.	.	.	.	.	.	.	.	.	.	.	.	X	.	.	.	.
23350	U2SURP	23350	X	X	X	.	.	.	.	.	X	.	.	.	.	.	.	X	.	.	.	.
9188	DDX21	9188	X	X	X	X	.	.	.	.	X	.	.	.	.	.	.	X	.	.	.	.
51755	CDK12	51755	X	X	X	X	.	.	.	.	X	.	.	.	.	.	.	X	.	.	.	.
6418	SET	6418	X	X	X	.	.	X	.	.	.	.	.	.	.	.	.	X	.	.	.	X
55035	NOL8	55035	X	X	X	.	.	X	.	.	X	.	.	.	X	.	.	.	.	.	.	.
23435	TARDBP	23435	X	X	X	.	.	X	.	.	X	.	.	.	.	.	.	.	.	.	.	.
8106	PABPN1	8106	X	X	X	.	.	X	.	.	X	X	.	.	X	.	.	X	.	.	.	.
23049	SMG1	23049	X	X	X	X	.	X	.	.	X	.	.	.	X	.	.	X	.	.	.	.
23137	SMC5	23137	X	.	X	.	.	X	.	.	X	.	.	.	.	X	.	.	.	.	.	.
9733	SART3	9733	X	X	X	.	X	X	.	.	X	.	.	.	.	.	.	.	.	.	.	.
26528	DAZAP1	26528	X	X	X	.	X	.	.	.	X	.	.	.	.	.	.	.	.	.	.	.
9782		9782	X	X	X	.	.	.	.	.	X	.	.	.	.	.	.	.	X	.	.	.
57659	ZBTB4	57659	X	X	X	.	.	.	.	.	X	.	.	.	.	.	.	.	.	.	.	.
5001	ORC5	5001	X	X	X	.	.	.	.	.	X	.	.	.	.	.	.	.	.	.	.	.
22828	SCAF8	22828	X	X	X	.	.	.	.	.	X	.	.	.	.	.	.	.	.	.	.	.
51444	RNF138	51444	.	X	X	X	.	.	.	.	.	.	.	X	.	.	.	.	X	.	.	.
27350	APOBEC3C	27350	.	X	X	X	.	X	.	.	.	.	.	.	.	.	.	X	X	.	.	.
4850	CNOT4	4850	.	X	X	X	.	.	.	.	X	.	.	.	.	.	.	X	X	.	.	.
4297	KMT2A	4297	X	X	X	X	X	X	.	.	.	.	.	.	.	.	.	.	X	.	.	.
7468	NSD2	7468	X	X	X	X	X	.	.	.	.	.	.	.	.	.	.	.	X	.	.	.
8085	KMT2D	8085	X	X	X	X	.	X	.	.	.	.	X	.	.	.	.	.	X	.	.	.
51317	PHF21A	51317	X	X	X	X	.	X	.	.	.	.	.	.	.	.	.	.	X	.	.	.
6839	SUV39H1	6839	X	X	X	X	.	X	.	.	.	X	.	.	.	.	.	X	X	.	.	.
10919	EHMT2	10919	X	X	X	X	.	.	.	.	.	X	.	.	.	.	.	X	X	.	.	.
51592	TRIM33	51592	X	X	X	X	.	.	.	.	.	.	X	.	.	.	.	X	X	.	.	.
7994	KAT6A	7994	X	X	X	X	X	.	.	.	.	.	.	.	.	.	.	X	X	.	.	.
9219	MTA2	9219	X	X	X	X	.	.	.	.	.	.	.	.	.	.	.	X	X	.	.	.
648	BMI1	648	X	.	X	.	X	.	.	.	.	.	.	.	.	X	.	.	X	.	.	.
7528	YY1	7528	X	X	X	.	X	.	.	.	.	.	.	.	.	X	.	X	X	.	.	.
7572	ZNF24	7572	.	X	X	.	.	X	.	.	.	.	.	.	.	.	.	.	X	.	.	.
23613	ZMYND8	23613	.	X	X	.	.	X	.	.	.	.	.	.	.	.	.	.	X	.	.	.
85364	ZCCHC3	85364	.	X	X	.	.	.	.	.	.	.	.	.	.	.	.	.	X	.	.	.
29994	BAZ2B	29994	.	X	X	.	.	.	.	.	.	.	.	.	.	.	.	.	X	.	.	.
7542	ZFPL1	7542	.	X	X	.	.	.	.	.	.	.	.	.	.	.	.	.	X	.	.	.
23174	ZCCHC14	23174	.	X	X	.	.	.	.	.	.	.	.	.	.	.	.	.	X	.	.	.
54469	ZFAND6	54469	.	X	X	.	.	.	.	.	.	X	.	.	X	.	.	.	X	.	.	.
7726	TRIM26	7726	.	X	X	.	.	.	.	.	.	X	.	X	.	.	.	.	X	.	.	.
7756	ZNF207	7756	X	X	X	.	.	X	.	.	.	.	.	.	.	.	.	.	X	X	.	.
6827	SUPT4H1	6827	X	X	X	.	.	.	.	.	.	.	.	.	.	.	.	X	X	.	.	.
11176	BAZ2A	11176	X	X	X	.	.	.	.	.	.	.	.	.	.	.	.	X	X	.	.	.
64375	IKZF4	64375	X	X	X	.	.	.	.	.	.	.	.	.	.	.	.	.	X	.	.	.
57786	RBAK	57786	X	X	X	.	.	.	.	.	.	.	.	.	.	.	.	.	X	.	.	.
57649	PHF12	57649	X	X	X	.	.	.	.	.	.	.	.	.	.	.	.	.	X	.	.	.
9203	ZMYM3	9203	X	X	X	.	.	.	.	.	.	.	.	.	.	.	.	.	X	.	.	.
24149	ZNF318	24149	X	X	X	.	.	.	.	.	.	.	.	.	.	.	.	.	X	.	.	.
5886	RAD23A	5886	X	X	X	.	.	X	.	.	.	.	.	.	.	X	.	.	.	.	.	.
10445	MCRS1	10445	X	X	X	X	.	X	.	.	.	.	.	.	.	X	.	.	.	.	.	.
8535	CBX4	8535	X	X	X	X	.	.	.	.	.	.	.	.	.	X	.	.	.	.	.	.
114785	MBD6	114785	X	X	X	.	.	.	.	.	.	.	.	.	.	X	.	.	.	.	.	.
58508	KMT2C	58508	X	X	X	X	.	.	.	.	.	.	.	.	.	.	.	.	X	.	.	.
23522	KAT6B	23522	X	X	X	X	.	.	.	.	.	.	.	.	.	.	.	.	X	.	.	.
22992	KDM2A	22992	X	X	X	X	.	.	.	.	.	.	.	.	.	.	.	.	X	.	.	.
8242	KDM5C	8242	X	X	X	X	.	.	.	.	.	.	.	.	.	.	.	.	X	.	.	.
9869	SETDB1	9869	X	X	X	X	.	.	.	.	.	.	.	.	.	.	.	.	X	.	.	.
548644	POLR2J3	548644	X	X	X	X	.	.	.	.	.	.	.	.	.	.	.	.	.	.	.	.
114034	TOE1	114034	X	X	X	X	.	.	.	.	.	.	.	.	.	.	.	.	.	.	.	.
80829	ZFP91	80829	X	X	X	X	.	.	.	.	.	.	.	.	.	.	.	.	.	.	.	.
57602	USP36	57602	X	X	X	X	.	.	.	.	.	.	.	.	.	.	.	.	.	.	.	.
57455	REXO1	57455	X	X	X	X	.	.	.	.	.	.	.	.	.	.	.	.	.	.	.	.
27343	POLL	27343	X	X	X	X	.	.	.	.	.	.	.	.	.	.	.	.	.	.	.	.
51780	KDM3B	51780	X	X	X	X	.	.	.	.	.	.	.	.	.	.	.	.	.	.	.	.
7799	PRDM2	7799	.	X	X	X	.	.	.	.	.	.	.	.	.	.	.	.	X	.	.	.
200205	IBA57	200205	.	X	X	X	.	.	.	.	.	.	.	.	.	.	.	.	.	.	.	.
142940	TRUB1	142940	.	X	X	X	.	.	.	.	.	.	.	.	.	.	.	.	.	.	.	.
9941	EXOG	9941	.	X	X	X	.	.	.	.	.	.	.	.	.	.	.	.	.	.	.	.
56257	MEPCE	56257	.	X	X	X	.	.	.	.	.	.	.	.	.	.	.	.	.	.	.	.
4775	NFATC3	4775	X	X	X	.	.	.	.	.	.	.	.	X	.	.	.	.	.	.	.	.
92140	MTDH	92140	X	X	X	.	.	.	.	.	.	X	.	.	.	.	.	.	.	.	.	.
221895	JAZF1	221895	X	X	X	.	.	.	.	.	.	.	.	.	.	.	.	.	.	.	.	.
166968	MIER3	166968	X	X	X	.	.	.	.	.	.	.	.	.	.	.	.	.	.	.	.	.
144108	SPTY2D1	144108	X	X	X	.	.	.	.	.	.	.	.	.	.	.	.	.	.	.	.	.
124944	C17orf49	124944	X	X	X	.	.	.	.	.	.	.	.	.	.	.	.	.	.	.	.	.
116113	FOXP4	116113	X	X	X	.	.	.	.	.	.	.	.	.	.	.	.	.	.	.	.	.
112939	NACC1	112939	X	X	X	.	.	.	.	.	.	.	.	.	.	.	.	.	.	.	.	.
84629	TNRC18	84629	X	X	X	.	.	.	.	.	.	.	.	.	.	.	.	.	.	.	.	.
84458	LCOR	84458	X	X	X	.	.	.	.	.	.	.	.	.	.	.	.	.	.	.	.	.
51043	ZBTB7B	51043	X	X	X	.	.	.	.	.	.	.	.	.	.	.	.	.	.	.	.	.
29803	REPIN1	29803	X	X	X	.	.	.	.	.	.	.	.	.	.	.	.	.	.	.	.	.
26017	FAM32A	26017	X	X	X	.	.	.	.	.	.	.	.	.	.	.	.	.	.	.	.	.
25957	PNISR	25957	X	X	X	.	.	.	.	.	.	.	.	.	.	.	.	.	.	.	.	.
23466	CBX6	23466	X	X	X	.	.	.	.	.	.	.	.	.	.	.	.	.	.	.	.	.
23126	POGZ	23126	X	X	X	.	.	.	.	.	.	.	.	.	.	.	.	.	.	.	.	.
11273	ATXN2L	11273	X	X	X	.	.	.	.	.	.	.	.	.	.	.	.	.	.	.	.	.
10150	MBNL2	10150	X	X	X	.	.	.	.	.	.	.	.	.	.	.	.	.	.	.	.	.
7764	ZNF217	7764	X	X	X	.	.	.	.	.	.	.	.	.	.	.	.	.	.	.	.	.
5814	PURB	5814	X	X	X	.	.	.	.	.	.	.	.	.	.	.	.	.	.	.	.	.
5089	PBX2	5089	X	X	X	.	.	.	.	.	.	.	.	.	.	.	.	.	.	.	.	.
4335	MNT	4335	X	X	X	.	.	.	.	.	.	.	.	.	.	.	.	.	.	.	.	.
4154	MBNL1	4154	X	X	X	.	.	.	.	.	.	.	.	.	.	.	.	.	.	.	.	.
4084	MXD1	4084	X	X	X	.	.	.	.	.	.	.	.	.	.	.	.	.	.	.	.	.
3609	ILF3	3609	X	X	X	.	.	.	.	.	.	.	.	.	.	.	.	.	.	.	.	.
2077	ERF	2077	X	X	X	.	.	.	.	.	.	.	.	.	.	.	.	.	.	.	.	.
3298	HSF2	3298	X	X	X	.	.	.	.	.	.	.	.	.	.	.	.	.	.	.	.	.
9098	USP6	9098	.	X	X	X	.	.	.	.	.	.	.	.	X	.	.	.	.	.	.	.
54890	ALKBH5	54890	X	X	X	X	.	.	.	.	.	.	.	.	X	.	.	.	.	.	.	.
10664	CTCF	10664	X	X	X	.	.	.	.	.	.	.	.	.	X	.	.	.	X	.	.	.
51068	NMD3	51068	X	X	X	.	.	.	.	.	.	.	.	.	X	.	.	.	.	.	.	.
9070	ASH2L	9070	X	X	X	X	X	.	.	.	.	.	X	.	.	.	.	.	.	.	.	.
5929	RBBP5	5929	X	X	X	X	.	.	.	.	.	.	X	.	.	.	.	.	.	.	.	.
80149	ZC3H12A	80149	X	X	X	X	.	X	.	.	.	X	.	.	.	.	.	.	.	.	.	.
6721	SREBF2	6721	X	X	X	X	.	X	.	.	.	.	.	.	.	.	X	.	.	.	.	.
23210	JMJD6	23210	X	X	X	X	X	X	.	.	.	.	.	.	.	.	.	.	.	.	.	.
80155	NAA15	80155	X	X	X	X	.	X	.	.	.	.	.	.	.	.	.	.	.	.	.	.
3159	HMGA1	3159	X	X	X	X	.	X	.	.	.	.	.	.	.	.	.	.	.	.	.	.
64858	DCLRE1B	64858	X	X	X	X	.	X	.	.	.	.	.	.	.	.	.	.	.	.	.	.
65981	CAPRIN2	65981	.	X	X	.	.	X	.	.	.	.	.	.	.	.	.	.	.	.	.	.
26057	ANKRD17	26057	.	X	X	.	.	X	.	.	.	.	.	.	.	.	.	.	.	.	.	.
1389	CREBL2	1389	.	X	X	.	.	X	.	.	.	.	.	.	.	.	.	.	.	.	.	.
9444	QKI	9444	.	X	X	.	.	X	.	.	.	.	.	.	.	.	.	.	.	.	.	.
79882	ZC3H14	79882	X	X	X	.	.	X	.	.	.	.	.	.	.	.	.	.	.	.	.	.
64710	NUCKS1	64710	X	X	X	.	.	X	.	.	.	.	.	.	.	.	.	.	.	.	.	.
4097	MAFG	4097	X	X	X	.	.	X	.	.	.	.	.	.	.	.	.	.	.	.	.	.
29855	UBN1	29855	X	X	X	.	.	X	.	.	.	.	.	.	.	.	.	.	.	.	.	.
8165	AKAP1	8165	.	X	X	.	.	X	.	.	.	X	.	.	.	.	.	.	.	.	.	.
23367	LARP1	23367	X	X	X	.	.	X	.	.	.	X	.	.	.	.	.	.	.	.	.	.
4487	MSX1	4487	X	X	X	.	X	X	.	.	.	X	.	.	X	.	.	.	.	.	.	.
10488	CREB3	10488	X	X	X	.	.	X	.	.	.	X	.	.	X	.	.	.	.	.	.	.
4776	NFATC4	4776	X	X	X	.	X	X	.	.	.	X	.	.	.	.	.	.	.	.	.	.
8289	ARID1A	8289	X	X	X	.	X	.	.	.	.	X	.	.	.	.	.	.	.	.	.	.
677	ZFP36L1	677	.	X	X	.	X	X	.	.	.	X	.	.	.	.	.	X	.	.	.	.
7538	ZFP36	7538	.	X	X	.	.	X	.	.	.	X	.	.	.	.	.	X	.	.	.	.
7026	NR2F2	7026	.	X	X	.	X	X	.	.	.	X	.	.	.	.	.	.	X	.	.	.
8531	YBX3	8531	.	X	X	.	X	X	.	.	.	X	.	.	.	.	.	.	.	.	X	.
23089	PEG10	23089	.	X	X	.	X	.	.	.	.	.	.	.	.	.	.	.	X	.	.	.
283078	MKX	283078	.	X	X	.	X	.	.	.	.	.	.	.	.	.	.	.	.	.	.	.
23215	PRRC2C	23215	.	X	X	.	X	.	.	.	.	.	.	.	.	.	.	.	.	.	.	.
9923	ZBTB40	9923	.	X	X	.	X	.	.	.	.	.	.	.	.	.	.	.	.	.	.	.
2115	ETV1	2115	.	X	X	.	X	.	.	.	.	.	.	.	.	.	.	.	.	.	.	.
865	CBFB	865	.	X	X	.	X	.	.	.	.	.	.	.	.	.	.	.	.	.	.	.
1747	DLX3	1747	.	X	X	.	X	.	.	.	.	.	.	.	.	.	.	.	.	.	.	.
27086	FOXP1	27086	X	X	X	.	X	.	.	.	.	.	.	.	X	.	.	.	.	.	.	.
100128927	ZBTB42	100128927	X	X	X	.	X	.	.	.	.	.	.	.	.	.	.	.	.	.	.	.
23152	CIC	23152	X	X	X	.	X	.	.	.	.	.	.	.	.	.	.	.	.	.	.	.
22809	ATF5	22809	X	X	X	.	X	.	.	.	.	.	.	.	.	.	.	.	.	.	.	.
9839	ZEB2	9839	X	X	X	.	X	.	.	.	.	.	.	.	.	.	.	.	.	.	.	.
9191	DEDD	9191	X	X	X	.	X	.	.	.	.	.	.	.	.	.	.	.	.	.	.	.
7942	TFEB	7942	X	X	X	.	X	.	.	.	.	.	.	.	.	.	.	.	.	.	.	.
7707	ZNF148	7707	X	X	X	.	X	.	.	.	.	.	.	.	.	.	.	.	.	.	.	.
6666	SOX12	6666	X	X	X	.	X	.	.	.	.	.	.	.	.	.	.	.	.	.	.	.
6601	SMARCC2	6601	X	X	X	.	X	.	.	.	.	.	.	.	.	.	.	.	.	.	.	.
4209	MEF2D	4209	X	X	X	.	X	.	.	.	.	.	.	.	.	.	.	.	.	.	.	.
3218	HOXB8	3218	X	X	X	.	X	.	.	.	.	.	.	.	.	.	.	.	.	.	.	.
3227	HOXC11	3227	X	X	X	.	X	.	.	.	.	.	.	.	.	.	.	.	.	.	.	.
130916	MTERF4	130916	.	X	X	.	X	.	.	.	.	.	.	.	X	.	.	X	.	.	.	.
4784	NFIX	4784	.	X	X	.	X	.	.	.	.	.	.	.	.	.	.	X	.	.	.	.
2353	FOS	2353	X	X	X	.	X	.	.	.	.	X	.	X	.	.	.	X	.	.	.	.
5457	POU4F1	5457	X	X	X	.	X	.	.	.	.	X	.	.	.	.	.	X	.	.	.	.
60436	TGIF2	60436	X	X	X	.	X	.	.	.	.	.	X	.	.	.	.	X	.	.	.	.
4782	NFIC	4782	X	X	X	.	X	.	.	.	.	.	.	.	.	.	.	X	.	.	.	.
6874	TAF4	6874	X	X	X	.	X	X	.	.	.	.	.	.	.	.	.	X	.	.	.	.
2011	MARK2	2011	X	X	X	X	.	.	.	.	X	.	.	.	.	.	.	.	.	X	.	.
79039	DDX54	79039	X	X	X	X	.	.	.	.	X	X	.	.	.	.	.	.	.	.	.	.
84656	GLYR1	84656	X	X	X	X	.	.	.	.	X	.	.	.	.	.	.	.	.	.	.	.
2956	MSH6	2956	X	X	X	X	.	.	.	.	X	.	.	.	.	.	.	.	.	.	.	.
10721	POLQ	10721	X	X	X	X	.	.	.	.	X	.	.	.	.	.	.	.	.	.	.	.
7153	TOP2A	7153	X	X	X	X	X	.	.	.	X	.	.	.	.	X	.	.	.	.	.	.
7155	TOP2B	7155	X	X	X	X	X	.	.	.	X	.	.	.	.	X	.	.	.	.	.	.
23135	KDM6B	23135	X	X	X	X	X	.	.	.	.	X	.	.	.	.	.	.	.	.	.	.
2872	MKNK2	2872	X	.	X	X	X	.	.	.	X	X	.	.	.	.	.	.	.	.	.	.
4171	MCM2	4171	X	X	X	X	X	.	.	.	X	X	.	.	.	.	.	.	.	.	.	.
10521	DDX17	10521	X	X	X	X	X	.	.	.	X	X	.	.	.	.	.	.	.	.	.	.
493856	CISD2	493856	.	X	X	.	.	.	.	.	.	.	.	.	.	.	.	.	.	.	.	.
197407	ZNF48	197407	.	X	X	.	.	.	.	.	.	.	.	.	.	.	.	.	.	.	.	.
152485	ZNF827	152485	.	X	X	.	.	.	.	.	.	.	.	.	.	.	.	.	.	.	.	.
149076	ZNF362	149076	.	X	X	.	.	.	.	.	.	.	.	.	.	.	.	.	.	.	.	.
128061	C1orf131	128061	.	X	X	.	.	.	.	.	.	.	.	.	.	.	.	.	.	.	.	.
127428	TCEANC2	127428	.	X	X	.	.	.	.	.	.	.	.	.	.	.	.	.	.	.	.	.
126626	GABPB2	126626	.	X	X	.	.	.	.	.	.	.	.	.	.	.	.	.	.	.	.	.
122953	JDP2	122953	.	X	X	.	.	.	.	.	.	.	.	.	.	.	.	.	.	.	.	.
121355	GTSF1	121355	.	X	X	.	.	.	.	.	.	.	.	.	.	.	.	.	.	.	.	.
91300	R3HDM4	91300	.	X	X	.	.	.	.	.	.	.	.	.	.	.	.	.	.	.	.	.
85416	ZIC5	85416	.	X	X	.	.	.	.	.	.	.	.	.	.	.	.	.	.	.	.	.
84726	PRRC2B	84726	.	X	X	.	.	.	.	.	.	.	.	.	.	.	.	.	.	.	.	.
84622	ZNF594	84622	.	X	X	.	.	.	.	.	.	.	.	.	.	.	.	.	.	.	.	.
83855	KLF16	83855	.	X	X	.	.	.	.	.	.	.	.	.	.	.	.	.	.	.	.	.
81566	CSRNP2	81566	.	X	X	.	.	.	.	.	.	.	.	.	.	.	.	.	.	.	.	.
58506	SCAF1	58506	.	X	X	.	.	.	.	.	.	.	.	.	.	.	.	.	.	.	.	.
55893	ZNF395	55893	.	X	X	.	.	.	.	.	.	.	.	.	.	.	.	.	.	.	.	.
54531	MIER2	54531	.	X	X	.	.	.	.	.	.	.	.	.	.	.	.	.	.	.	.	.
54516	MTRF1L	54516	.	X	X	.	.	.	.	.	.	.	.	.	.	.	.	.	.	.	.	.
51264	MRPL27	51264	.	X	X	.	.	.	.	.	.	.	.	.	.	.	.	.	.	.	.	.
27245	AHDC1	27245	.	X	X	.	.	.	.	.	.	.	.	.	.	.	.	.	.	.	.	.
23060	ZNF609	23060	.	X	X	.	.	.	.	.	.	.	.	.	.	.	.	.	.	.	.	.
10260	DENND4A	10260	.	X	X	.	.	.	.	.	.	.	.	.	.	.	.	.	.	.	.	.
9925	ZBTB5	9925	.	X	X	.	.	.	.	.	.	.	.	.	.	.	.	.	.	.	.	.
9689	BZW1	9689	.	X	X	.	.	.	.	.	.	.	.	.	.	.	.	.	.	.	.	.
8939	FUBP3	8939	.	X	X	.	.	.	.	.	.	.	.	.	.	.	.	.	.	.	.	.
8629	JRK	8629	.	X	X	.	.	.	.	.	.	.	.	.	.	.	.	.	.	.	.	.
7145	TNS1	7145	.	X	X	.	.	.	.	.	.	.	.	.	.	.	.	.	.	.	.	.
6322	SCML1	6322	.	X	X	.	.	.	.	.	.	.	.	.	.	.	.	.	.	.	.	.
4076	CAPRIN1	4076	.	X	X	.	.	.	.	.	.	.	.	.	.	.	.	.	.	.	.	.
4150	MAZ	4150	.	X	X	.	.	.	.	.	.	.	.	.	.	.	.	.	.	.	.	.
90576	ZNF799	90576	.	X	X	.	.	.	.	.	.	.	.	.	.	.	.	X	.	.	.	.
27300	ZNF544	27300	.	X	X	.	.	.	.	.	.	.	.	.	.	.	.	X	.	.	.	.
10224	ZNF443	10224	.	X	X	.	.	.	.	.	.	.	.	.	.	.	.	X	.	.	.	.
7587	ZNF37A	7587	.	X	X	.	.	.	.	.	.	.	.	.	.	.	.	X	.	.	.	.
7594	ZNF43	7594	.	X	X	.	.	.	.	.	.	.	.	.	.	.	.	X	.	.	.	.
10644	IGF2BP2	10644	.	X	X	.	.	.	.	.	X	.	.	.	.	.	.	X	.	.	.	.
132864	CPEB2	132864	.	X	X	.	.	.	.	.	X	X	.	.	.	.	.	.	.	.	.	.
22913	RALY	22913	.	X	X	.	.	X	.	.	X	.	.	.	.	.	.	.	.	.	.	.
113251	LARP4	113251	.	X	X	.	.	.	.	.	X	.	.	.	.	.	.	.	.	.	.	.
129831	RBM45	129831	.	X	X	.	.	.	.	.	X	.	.	.	.	.	.	.	.	.	.	.
26973	CHORDC1	26973	.	.	X	.	.	.	.	.	X	.	.	.	.	.	.	.	X	.	.	.
126298	IRGQ	126298	.	.	X	.	.	.	.	.	X	.	.	.	.	.	.	.	.	.	.	.
90634	N4BP2L1	90634	.	.	X	.	.	.	.	.	X	.	.	.	.	.	.	.	.	.	.	.
89795	NAV3	89795	.	.	X	.	.	.	.	.	X	.	.	.	.	.	.	.	.	.	.	.
55684	RABL6	55684	.	.	X	.	.	.	.	.	X	.	.	.	.	.	.	.	.	.	.	.
26278	SACS	26278	.	.	X	.	.	.	.	.	X	.	.	.	.	.	.	.	.	.	.	.
54471	MIEF1	54471	.	.	X	.	.	.	.	.	X	.	.	.	.	.	.	.	.	.	.	.
10424	PGRMC2	10424	.	.	X	.	.	.	.	.	.	X	.	.	.	.	.	.	.	.	.	.
116988	AGAP3	116988	.	.	X	.	.	.	.	.	X	X	.	.	.	.	.	.	.	.	.	.
283237	TTC9C	283237	.	.	X	X	.	.	.	.	.	.	.	.	.	.	.	.	.	.	.	.
55652	SLC48A1	55652	.	.	X	.	.	.	.	.	.	.	.	.	.	.	.	.	.	.	.	.
57479	PRR12	57479	.	.	X	.	.	.	.	.	.	.	.	.	.	.	.	.	.	.	.	.
81488	POLR2M	81488	X	.	.	X	.	X	.	.	.	.	.	.	.	.	.	.	.	.	.	.
8314	BAP1	8314	X	.	.	X	.	X	.	.	.	.	.	.	.	X	.	.	.	.	.	.
29843	SENP1	29843	X	.	.	X	.	X	.	.	.	.	.	.	.	X	.	.	.	.	.	.
8473	OGT	8473	X	.	.	X	X	X	.	.	.	X	.	.	.	X	.	.	.	.	.	.
59343	SENP2	59343	X	.	.	X	X	X	.	.	.	.	.	.	X	X	.	.	.	.	.	.
57599	WDR48	57599	X	.	.	X	X	X	.	.	.	.	.	.	.	X	.	.	.	.	.	.
331	XIAP	331	X	.	.	X	.	X	.	.	.	.	X	.	.	.	.	.	X	X	.	.
84447	SYVN1	84447	X	.	.	X	.	X	.	.	.	X	X	.	X	X	.	.	X	.	.	.
79594	MUL1	79594	X	.	.	X	.	X	.	.	.	X	.	.	.	X	.	.	X	.	.	.
1453	CSNK1D	1453	X	.	X	X	.	X	.	.	X	X	.	.	X	X	.	X	.	X	.	.
3800	KIF5C	3800	.	.	X	X	.	.	.	.	X	.	.	.	X	X	.	.	.	X	.	.
23095	KIF1B	23095	.	.	X	X	.	.	.	.	X	X	.	.	X	.	.	.	.	X	.	.
9093	DNAJA3	9093	.	.	X	.	X	X	.	.	X	.	.	.	X	.	.	.	.	X	.	.
139818	DOCK11	139818	.	.	X	.	X	X	.	.	X	.	.	.	.	.	.	.	.	.	.	.
200576	PIKFYVE	200576	.	.	X	X	.	X	.	.	X	.	.	.	X	.	X	.	X	.	.	.
5447	POR	5447	.	.	X	X	.	X	.	.	X	X	.	.	.	.	X	.	.	.	.	.
5831	PYCR1	5831	.	.	X	X	.	X	.	.	X	X	.	.	.	.	X	.	.	.	.	.
1455	CSNK1G2	1455	.	.	X	X	.	X	.	.	X	.	X	.	.	.	X	.	.	.	.	.
28976	ACAD9	28976	.	.	X	X	.	X	.	.	X	.	.	.	.	.	X	.	.	.	.	.
23530	NNT	23530	.	.	X	X	.	X	.	.	X	.	.	.	.	.	X	.	.	.	.	.
8310	ACOX3	8310	.	.	X	X	.	X	.	.	X	.	.	.	.	.	X	.	.	.	.	.
3705	ITPK1	3705	.	.	X	X	.	X	.	.	X	.	.	.	.	.	X	.	.	.	.	.
875	CBS	875	.	.	X	X	.	X	.	.	X	.	.	.	.	.	X	.	.	.	.	.
2232	FDXR	2232	.	.	X	X	.	X	.	.	X	.	.	.	.	.	X	.	.	.	.	.
156	GRK2	156	.	.	X	X	X	X	.	.	X	X	X	X	.	.	.	.	.	.	.	.
2931	GSK3A	2931	.	.	X	X	X	X	.	.	X	X	X	X	.	X	.	.	.	.	.	.
658	BMPR1B	658	.	.	X	X	X	.	.	.	X	X	X	.	.	.	.	.	.	.	.	.
6259	RYK	6259	.	.	X	X	X	X	.	.	X	X	X	.	.	.	.	.	.	.	.	.
23400	ATP13A2	23400	.	.	X	X	.	X	.	.	X	X	.	.	.	.	.	.	X	.	.	.
3480	IGF1R	3480	.	.	X	X	.	X	.	.	X	X	X	.	.	.	.	.	.	.	.	.
29904	EEF2K	29904	.	X	X	X	.	X	.	.	X	X	X	.	.	.	.	.	.	.	.	.
58528	RRAGD	58528	X	.	X	X	.	.	.	.	X	X	X	.	X	.	.	X	.	.	.	.
208	AKT2	208	X	.	X	X	X	X	.	.	X	X	X	X	X	.	.	X	.	.	.	.
2932	GSK3B	2932	.	.	X	X	X	X	.	.	X	X	X	X	X	.	.	X	.	.	.	.
23405	DICER1	23405	.	X	X	X	X	X	.	.	X	X	.	.	.	.	.	X	.	.	.	.
28996	HIPK2	28996	X	.	X	X	X	X	.	.	X	X	.	.	.	.	.	X	.	.	.	.
6446	SGK1	6446	X	.	X	X	.	X	.	.	X	X	.	.	.	.	.	X	.	.	.	.
11200	CHEK2	11200	X	.	X	X	.	X	.	.	X	X	.	.	.	.	.	X	.	.	.	.
1373	CPS1	1373	X	.	X	X	X	X	.	.	X	X	.	.	.	.	X	.	.	.	.	.
493	ATP2B4	493	.	.	X	X	X	X	.	.	X	X	.	.	.	.	.	.	.	.	.	.
1021	CDK6	1021	X	.	X	X	X	X	.	.	X	X	.	.	.	.	.	.	.	.	.	.
51128	SAR1B	51128	.	.	X	X	.	.	.	.	X	.	.	X	X	X	X	.	.	.	.	.
65264	UBE2Z	65264	X	.	X	X	.	.	.	.	X	.	.	X	.	X	.	.	.	.	.	.
27433	TOR2A	27433	.	.	X	.	.	.	X	.	X	.	.	.	.	.	.	.	.	.	.	.
57143	ADCK1	57143	.	.	X	X	.	.	X	.	X	.	.	.	.	.	.	.	.	.	.	.
10493	VAT1	10493	.	.	X	X	.	.	X	X	X	.	.	X	.	.	.	.	X	.	.	.
7326	UBE2G1	7326	.	.	X	X	.	.	X	X	X	.	.	X	.	X	.	.	.	.	.	.
127829	ARL8A	127829	.	.	X	X	.	.	X	X	X	.	.	X	.	.	.	.	.	.	.	.
6093	ROCK1	6093	.	.	X	X	.	.	X	.	X	.	X	X	X	.	.	.	.	.	.	.
2633	GBP1	2633	.	.	X	X	.	.	X	.	X	X	.	X	.	.	.	.	.	.	.	.
140739	UBE2F	140739	.	.	X	X	.	.	.	.	X	.	.	X	.	.	.	.	.	.	.	.
4215	MAP3K3	4215	.	.	X	X	.	.	.	.	X	.	.	X	.	.	.	.	.	.	.	.
79876	UBA5	79876	.	.	X	X	.	.	.	.	X	.	.	X	.	.	.	.	.	.	.	.
79077	DCTPP1	79077	.	.	X	X	.	.	.	.	X	.	.	.	.	.	X	.	.	.	.	.
23262	PPIP5K2	23262	.	.	X	X	.	.	.	.	X	.	.	.	.	.	X	.	.	.	.	.
1716	DGUOK	1716	.	.	X	X	.	.	.	.	X	.	.	.	.	.	X	.	.	.	.	.
4144	MAT2A	4144	.	.	X	X	.	.	.	.	X	.	.	.	.	.	X	.	.	.	.	.
8653	DDX3Y	8653	.	X	X	X	.	.	.	.	X	.	.	.	.	.	.	.	.	.	.	.
60625	DHX35	60625	.	X	X	X	.	.	.	.	X	.	.	.	.	.	.	.	.	.	.	.
10645	CAMKK2	10645	.	.	X	X	.	.	.	.	X	X	.	.	.	.	.	.	.	.	.	.
23457	ABCB9	23457	.	.	X	X	.	.	.	.	X	.	.	.	X	.	.	.	.	.	.	.
340371	NRBP2	340371	.	.	X	X	.	.	.	.	X	.	.	.	.	.	.	.	.	.	.	.
79877	DCAKD	79877	.	.	X	X	.	.	.	.	X	.	.	.	.	.	.	.	.	.	.	.
57787	MARK4	57787	.	.	X	X	.	.	.	.	X	.	.	.	.	.	.	.	.	.	.	.
55324	ABCF3	55324	.	.	X	X	.	.	.	.	X	.	.	.	.	.	.	.	.	.	.	.
23387	SIK3	23387	.	.	X	X	.	.	.	.	X	.	.	.	.	.	.	.	.	.	.	.
25923	ATL3	25923	.	.	X	X	.	.	.	.	X	.	.	.	.	.	.	.	.	.	.	.
112858	TP53RK	112858	X	.	X	X	.	.	.	.	X	.	.	.	.	.	.	X	.	.	.	.
57553	MICAL3	57553	X	.	X	X	.	.	.	.	X	.	.	.	.	.	.	.	X	.	.	.
83931	STK40	83931	X	.	X	X	X	.	.	.	X	.	.	.	.	.	.	.	.	.	.	.
149420	PDIK1L	149420	X	.	X	X	.	.	.	.	X	.	.	.	.	.	.	.	.	.	.	.
140901	STK35	140901	X	.	X	X	.	.	.	.	X	.	.	.	.	.	.	.	.	.	.	.
79834	PEAK1	79834	X	.	X	X	.	.	.	.	X	.	.	.	.	.	.	.	.	.	.	.
10746	MAP3K2	10746	X	.	X	X	.	.	.	.	X	.	.	.	.	.	.	.	.	.	.	.
10730	YME1L1	10730	X	.	X	X	.	.	.	.	X	.	.	.	.	.	.	.	.	.	.	.
9088	PKMYT1	9088	X	.	X	X	.	.	.	.	X	.	.	.	.	.	.	.	.	.	.	.
10114	HIPK3	10114	X	.	X	X	.	.	.	.	X	.	.	.	.	.	.	.	.	.	.	.
23200	ATP11B	23200	.	.	X	X	.	X	.	.	X	.	.	X	.	.	.	.	.	.	.	.
54963	UCKL1	54963	.	.	X	X	.	X	.	.	X	.	.	.	.	.	.	.	.	.	.	.
22848	AAK1	22848	.	.	X	X	.	X	.	.	X	.	.	.	.	.	.	.	.	.	.	.
1456	CSNK1G3	1456	.	.	X	X	.	X	.	.	X	.	.	.	.	.	.	.	.	.	.	.
11040	PIM2	11040	.	.	X	X	.	X	.	.	X	.	.	.	.	.	.	.	.	.	.	.
23395	LARS2	23395	.	.	X	X	.	X	.	.	X	.	.	.	.	.	.	X	.	.	.	.
115024	NT5C3B	115024	.	.	X	X	.	.	.	.	X	.	.	.	.	.	.	X	.	.	.	.
3984	LIMK1	3984	X	.	X	X	.	X	.	.	X	.	X	X	.	.	.	.	X	.	.	.
25865	PRKD2	25865	X	.	X	X	.	.	.	.	X	X	.	.	.	.	X	.	.	.	.	.
1738	DLD	1738	X	.	X	X	.	X	.	.	X	.	X	.	.	.	X	.	.	.	.	.
5164	PDK2	5164	X	.	X	X	.	X	.	.	X	X	X	.	.	.	X	.	.	.	.	.
8395	PIP5K1B	8395	.	.	X	X	.	.	.	.	X	.	X	X	.	.	X	.	.	.	.	.
8394	PIP5K1A	8394	X	.	X	X	X	.	.	.	X	X	X	X	X	.	X	.	.	.	.	.
5305	PIP4K2A	5305	X	.	X	X	X	.	.	.	X	.	X	X	.	.	X	X	.	.	.	.
1973	EIF4A1	1973	.	X	X	X	X	X	X	X	X	.	.	X	.	X	.	X	.	.	.	.
5479	PPIB	5479	.	X	X	X	X	X	X	X	.	.	.	.	.	.	.	.	.	.	.	.
136319	MTPN	136319	.	X	X	.	X	X	X	X	.	.	.	.	.	.	.	.	.	.	.	.
7052	TGM2	7052	.	.	X	X	X	X	X	X	X	.	.	.	.	.	.	.	.	.	.	.
445582	POTEE	445582	.	.	X	.	X	X	X	X	X	.	.	.	.	.	.	.	.	.	.	.
5880	RAC2	5880	.	.	X	X	.	X	X	X	X	.	X	.	.	.	.	.	.	X	.	.
57551	TAOK1	57551	.	.	X	X	.	.	X	X	X	.	X	.	.	.	.	.	.	.	.	.
5867	RAB4A	5867	.	.	X	X	.	.	X	X	X	.	X	.	X	X	X	.	.	.	.	.
2771	GNAI2	2771	X	.	X	X	.	X	X	X	X	X	X	.	.	X	X	.	.	.	.	.
2773	GNAI3	2773	X	.	X	X	.	X	X	X	X	.	X	.	.	X	.	.	.	.	.	.
4835	NQO2	4835	X	.	X	X	.	.	X	X	X	X	.	.	.	.	X	.	X	.	.	.
8566	PDXK	8566	X	.	X	X	.	.	X	X	X	.	.	X	.	.	X	.	X	.	.	.
31	ACACA	31	X	.	X	X	.	X	X	X	X	X	.	.	.	.	X	.	.	.	.	.
19	ABCA1	19	.	.	X	X	.	X	X	X	X	X	.	.	X	.	X	.	.	.	.	.
51079	NDUFA13	51079	X	.	X	X	.	X	X	X	X	X	.	.	X	.	X	.	.	.	.	.
5579	PRKCB	5579	X	.	X	X	.	X	X	X	X	X	X	X	X	.	.	.	X	.	.	.
5566	PRKACA	5566	X	.	X	X	.	X	X	X	X	X	X	X	.	.	X	.	.	.	.	.
6597	SMARCA4	6597	X	X	X	X	X	X	X	X	X	.	X	X	.	.	.	.	.	.	.	.
659	BMPR2	659	X	.	X	X	X	X	X	X	X	X	X	.	.	.	.	.	.	.	.	.
2260	FGFR1	2260	X	.	X	X	X	X	X	.	X	X	X	X	.	.	.	.	.	.	.	.
5604	MAP2K1	5604	.	.	X	X	X	.	X	X	X	X	X	X	.	.	.	.	.	.	.	.
4140	MARK3	4140	.	.	X	X	.	.	X	X	X	X	X	X	.	.	.	.	.	.	.	.
5908	RAP1B	5908	.	.	X	X	.	X	X	X	X	X	X	X	.	.	.	.	.	.	.	.
10097	ACTR2	10097	.	.	X	.	.	X	X	X	X	X	X	X	.	.	.	.	.	.	.	.
4343	MOV10	4343	.	X	X	X	.	.	X	X	X	.	X	X	.	.	.	X	.	.	.	.
79837	PIP4K2C	79837	.	.	X	X	.	.	X	X	X	.	X	X	.	.	X	X	.	.	.	.
2194	FASN	2194	.	X	X	X	X	.	X	X	X	X	.	.	.	.	X	.	.	.	.	.
6240	RRM1	6240	X	.	X	X	X	.	X	X	X	.	.	.	.	.	X	.	.	.	.	.
51727	CMPK1	51727	X	.	X	X	.	.	X	X	X	.	.	.	.	.	X	.	.	.	.	.
55163	PNPO	55163	X	.	X	X	.	.	X	X	X	.	.	.	.	.	X	.	.	.	.	.
204	AK2	204	.	.	X	X	X	.	X	X	X	.	.	.	.	.	X	.	.	.	.	.
2050	EPHB4	2050	.	.	X	X	X	.	X	X	X	.	.	.	.	.	.	.	.	.	.	.
22836	RHOBTB3	22836	.	.	X	X	X	.	X	X	X	.	.	.	.	.	.	.	.	.	.	.
50488	MINK1	50488	.	.	X	X	.	.	X	X	X	.	.	.	.	.	.	.	.	.	.	.
5297	PI4KA	5297	.	.	X	X	.	.	X	X	X	.	.	.	.	.	X	.	.	.	.	.
2182	ACSL4	2182	.	.	X	X	.	.	X	X	X	.	.	.	.	.	X	.	.	.	.	.
4363	ABCC1	4363	.	.	X	X	.	.	X	X	X	.	.	.	.	.	X	.	.	.	.	.
60559	SPCS3	60559	.	.	.	X	.	X	.	.	.	.	.	.	X	X	.	X	.	.	.	.
55706	NDC1	55706	.	.	.	.	.	X	.	.	.	.	.	X	X	X	X	X	.	.	.	.
23225	NUP210	23225	.	.	.	.	.	X	.	.	.	.	.	X	X	X	X	X	.	.	.	.
53371	NUP54	53371	.	.	.	.	.	X	.	.	.	.	.	X	X	X	X	X	.	.	.	.
2821	GPI	2821	X	.	.	X	.	X	X	X	.	.	.	X	.	.	X	X	.	.	.	.
5690	PSMB2	5690	X	.	.	X	.	X	X	X	.	X	X	X	.	X	X	X	.	.	.	.
5565	PRKAB2	5565	X	.	.	X	.	.	.	.	.	X	X	.	.	.	X	X	.	.	.	.
64223	MLST8	64223	X	.	.	.	.	X	.	.	.	X	X	X	.	.	.	X	.	.	.	.
9491	PSMF1	9491	X	.	.	.	.	X	.	.	.	X	X	X	.	X	X	X	.	.	.	.
10197	PSME3	10197	X	.	.	.	.	X	.	.	.	X	X	X	.	X	X	X	.	.	.	.
1981	EIF4G1	1981	.	X	X	.	.	X	.	.	X	X	X	X	.	X	.	X	.	.	.	.
23191	CYFIP1	23191	.	X	X	.	.	X	X	X	.	X	X	X	.	.	.	.	.	.	.	.
1729	DIAPH1	1729	.	X	X	.	.	X	.	.	.	X	X	X	X	.	.	.	.	.	.	.
10152	ABI2	10152	.	X	X	.	.	X	.	.	.	.	X	X	.	.	.	.	.	.	.	.
7706	TRIM25	7706	X	X	X	X	.	X	.	.	.	X	.	X	.	X	.	.	X	.	.	.
6095	RORA	6095	X	X	X	.	X	X	.	.	.	X	.	X	.	.	X	X	X	.	.	.
2033	EP300	2033	X	X	X	X	X	X	.	.	.	X	X	X	.	X	X	X	X	.	.	.
4088	SMAD3	4088	X	X	X	.	X	X	.	.	.	X	X	.	.	X	.	X	X	.	.	.
546	ATRX	546	X	X	X	X	X	X	.	.	X	X	.	.	X	.	.	.	.	.	.	.
7520	XRCC5	7520	X	X	X	X	X	X	X	.	X	X	.	X	X	.	.	.	.	.	.	.
10898	CPSF4	10898	X	X	X	X	.	X	.	.	.	.	.	.	X	.	.	X	X	.	.	.
23293	SMG6	23293	X	X	X	X	.	X	.	.	.	.	.	.	X	.	.	X	.	.	.	.
7067	THRA	7067	X	X	X	.	X	X	.	.	.	X	.	.	X	.	.	X	X	.	.	.
103	ADAR	103	X	X	X	X	X	X	.	.	.	X	.	X	X	.	.	X	.	.	.	.
2146	EZH2	2146	X	X	X	X	X	X	.	.	.	X	.	.	X	.	.	X	.	.	.	.
5432	POLR2C	5432	X	X	X	X	.	.	.	.	.	X	X	.	.	.	.	X	.	.	.	.
26523	AGO1	26523	X	X	X	X	.	.	.	.	.	X	X	X	.	.	.	X	.	.	.	.
27327	TNRC6A	27327	X	X	X	.	.	.	.	.	X	.	X	X	.	.	.	X	.	.	.	.
3185	HNRNPF	3185	X	X	X	.	.	.	.	.	X	X	X	.	.	.	.	X	.	.	.	.
6625	SNRNP70	6625	X	X	X	.	.	.	.	.	X	X	.	.	.	.	.	X	.	.	.	.
6497	SKI	6497	X	.	X	.	X	X	.	.	X	X	X	.	.	.	.	X	X	.	.	.
10642	IGF2BP1	10642	X	X	X	.	X	X	.	.	X	.	X	.	.	.	.	X	.	.	.	.
9612	NCOR2	9612	X	X	X	.	X	X	.	.	.	.	X	.	.	.	X	X	.	.	.	.
5467	PPARD	5467	X	X	X	.	X	X	.	.	.	X	X	.	.	.	X	X	X	.	.	.
6667	SP1	6667	X	X	X	.	X	X	.	.	.	X	X	.	.	.	X	X	.	.	.	.
1869	E2F1	1869	X	X	X	.	X	X	.	.	.	X	X	.	.	.	.	X	.	.	.	.
4221	MEN1	4221	X	X	X	X	X	X	.	.	.	X	X	.	.	.	.	X	.	.	.	.
23543	RBFOX2	23543	X	X	X	.	X	X	.	.	X	X	X	.	.	.	.	.	.	.	.	.
1385	CREB1	1385	X	X	X	.	X	X	.	.	.	X	X	X	.	.	.	.	.	.	.	.
6722	SRF	6722	X	X	X	.	X	X	.	.	.	X	X	.	.	.	.	.	.	.	.	.
5154	PDGFA	5154	.	.	.	X	X	X	X	X	.	X	X	X	.	.	.	.	.	.	.	.
8826	IQGAP1	8826	.	.	.	.	X	X	X	X	.	X	X	X	.	.	X	.	.	X	.	.
10094	ARPC3	10094	.	.	.	.	.	X	X	X	.	X	X	X	.	.	.	.	.	X	.	.
6712	SPTBN2	6712	.	.	.	.	X	X	X	X	.	X	X	X	.	X	.	.	.	.	.	.
7094	TLN1	7094	.	.	.	.	.	X	X	X	.	X	X	X	X	X	.	.	.	.	.	.
9114	ATP6V0D1	9114	.	.	.	X	X	X	X	X	.	X	X	X	X	X	.	.	.	.	.	.
3728	JUP	3728	X	.	.	.	X	X	X	X	.	X	X	X	X	.	.	.	.	X	.	.
801	CALM1	801	X	.	.	X	X	X	X	X	.	X	X	X	X	X	X	.	.	X	.	.
808	CALM3	808	X	.	.	X	X	X	X	X	.	X	X	X	X	X	X	.	.	X	.	.
140735	DYNLL2	140735	.	.	.	X	.	X	.	.	.	.	.	X	X	X	.	.	.	X	.	.
23122	CLASP2	23122	.	.	.	X	.	X	.	.	.	.	X	.	X	.	.	.	.	X	.	.
64837	KLC2	64837	.	.	.	X	.	X	.	.	.	.	X	X	.	.	.	.	.	X	.	.
6464	SHC1	6464	.	.	.	.	X	X	.	.	.	X	X	X	.	X	.	.	.	.	.	.
7466	WFS1	7466	.	.	.	.	X	X	.	.	.	X	.	.	.	X	.	.	.	.	.	.
3673	ITGA2	3673	.	.	.	.	X	X	.	.	.	X	X	.	X	.	.	.	.	.	.	.
1855	DVL1	1855	.	.	.	.	X	X	.	.	.	.	X	.	X	.	.	.	.	X	.	.
10018	BCL2L11	10018	.	.	.	.	X	X	.	.	.	.	X	.	X	.	.	.	.	X	.	.
7168	TPM1	7168	.	.	.	.	X	X	.	.	.	X	.	.	.	.	.	.	.	X	.	.
81565	NDEL1	81565	.	.	.	X	X	X	.	.	.	X	X	.	.	.	.	.	.	X	.	.
4499	MT1M	4499	.	.	.	.	.	.	.	.	.	X	.	.	.	.	X	.	X	.	.	.
201292	TRIM65	201292	X	.	.	.	.	.	.	.	.	.	.	.	.	.	.	.	X	.	.	.
56970	ATXN7L3	56970	X	.	.	.	.	.	.	.	.	.	.	.	.	.	.	.	X	.	.	.
84333	PCGF5	84333	X	.	.	.	.	.	.	.	.	.	.	.	.	.	.	.	X	.	.	.
51474	LIMA1	51474	.	.	.	.	.	X	.	.	.	.	.	.	.	.	.	.	X	.	.	.
5763	PTMS	5763	.	.	.	.	.	.	.	.	.	.	.	.	.	.	.	.	X	.	.	.
114804	RNF157	114804	.	.	.	.	.	.	.	.	.	.	.	.	.	.	.	.	X	.	.	.
51726	DNAJB11	51726	.	.	.	.	.	.	.	.	.	X	.	.	.	X	.	.	.	.	.	.
116138	KLHDC3	116138	X	.	.	.	.	.	.	.	.	X	.	.	.	X	.	.	.	.	.	.
54828	BCAS3	54828	X	.	.	.	.	.	.	.	.	X	.	.	.	.	.	.	.	X	.	.
163126	EID2	163126	X	.	.	.	X	.	.	.	.	X	.	.	.	.	.	.	.	.	.	.
6602	SMARCD1	6602	X	.	.	.	.	.	.	.	.	X	.	.	.	.	.	.	.	.	.	.
29979	UBQLN1	29979	X	.	.	.	.	.	.	.	.	X	.	.	.	.	.	.	.	.	.	.
27113	BBC3	27113	.	.	.	.	.	X	.	.	.	X	.	.	X	.	.	X	.	.	.	.
3397	ID1	3397	X	.	.	.	X	X	.	.	.	X	.	.	X	.	.	.	.	.	.	.
10979	FERMT2	10979	X	.	.	.	.	X	.	.	.	X	.	.	X	.	.	.	.	X	.	.
7351	UCP2	7351	.	.	.	.	X	X	.	.	.	X	.	.	.	.	X	.	.	.	.	.
51094	ADIPOR1	51094	.	.	.	.	.	X	.	.	.	X	.	.	.	.	X	.	.	.	.	.
2651	GCNT2	2651	.	.	.	X	.	X	.	.	.	X	.	.	.	.	.	.	.	.	.	.
55607	PPP1R9A	55607	.	.	.	.	.	X	.	.	.	X	.	.	.	.	.	.	.	.	.	.
4884	NPTX1	4884	.	.	.	.	.	X	.	.	.	X	.	.	.	.	.	.	.	.	.	.
23038	WDTC1	23038	.	.	.	.	.	X	.	.	.	X	.	.	.	.	.	.	.	.	.	.
9053	MAP7	9053	.	.	.	.	.	X	.	.	.	.	.	.	X	.	.	.	.	X	.	.
89781	HPS4	89781	.	.	.	.	.	X	.	.	.	.	.	.	X	.	.	.	.	.	.	.
83660	TLN2	83660	.	.	.	.	.	X	.	.	.	.	.	.	X	.	.	.	.	.	.	.
55690	PACS1	55690	.	.	.	.	.	X	.	.	.	.	.	.	X	.	.	.	.	.	.	.
23353	SUN1	23353	.	.	.	.	.	X	.	.	.	.	.	.	X	.	.	.	.	.	.	.
23136	EPB41L3	23136	.	.	.	.	.	X	.	.	.	.	.	.	X	.	.	.	.	.	.	.
23299	BICD2	23299	.	.	.	.	.	X	.	.	.	.	.	.	X	.	.	.	.	.	.	.
10300	KATNB1	10300	.	.	.	X	.	.	.	.	.	.	.	.	X	.	.	.	.	X	.	.
23399	CTDNEP1	23399	.	.	.	X	.	.	.	.	.	.	.	.	X	.	.	.	.	.	.	.
26088	GGA1	26088	X	.	.	.	.	.	.	.	.	.	.	.	X	X	.	.	.	.	.	.
55291	PPP6R3	55291	X	.	.	.	.	.	.	.	.	.	.	.	.	X	.	.	.	.	.	.
10238	DCAF7	10238	X	.	.	.	.	.	.	.	.	.	.	.	.	X	.	.	.	.	.	.
10735	STAG2	10735	X	.	.	.	.	.	.	.	.	.	.	.	.	X	.	.	.	.	.	.
56907	SPIRE1	56907	X	.	.	.	.	X	.	.	.	.	.	.	X	.	.	.	.	.	.	.
5064	PALM	5064	X	.	.	.	.	X	.	.	.	.	.	.	X	.	.	.	.	.	.	.
9648	GCC2	9648	X	.	.	.	.	X	.	.	.	.	.	.	X	.	.	.	.	.	.	.
353116	RILPL1	353116	X	.	.	.	.	.	.	.	.	.	.	.	X	.	.	.	.	.	.	.
55317	AP5S1	55317	X	.	.	.	.	.	.	.	.	.	.	.	X	.	.	.	.	.	.	.
9842	PLEKHM1	9842	X	.	.	.	.	.	.	.	.	.	.	.	X	.	.	.	.	.	.	.
23214	XPO6	23214	X	.	.	.	.	.	.	.	.	.	.	.	X	.	.	.	.	.	.	.
114885	OSBPL11	114885	X	.	.	.	.	X	.	.	.	.	.	.	.	.	.	.	.	.	.	.
23468	CBX5	23468	X	.	.	.	.	X	.	.	.	.	.	.	.	.	.	.	.	.	.	.
58476	TP53INP2	58476	X	.	.	.	.	X	.	.	.	.	.	.	.	.	.	.	.	.	.	.
100134938	UPK3BL1	100134938	X	.	.	.	.	.	.	.	.	.	.	.	.	.	.	.	.	.	.	.
359948	IRF2BP2	359948	X	.	.	.	.	.	.	.	.	.	.	.	.	.	.	.	.	.	.	.
285636	C5orf51	285636	X	.	.	.	.	.	.	.	.	.	.	.	.	.	.	.	.	.	.	.
89958	SAPCD2	89958	X	.	.	.	.	.	.	.	.	.	.	.	.	.	.	.	.	.	.	.
83719	YPEL3	83719	X	.	.	.	.	.	.	.	.	.	.	.	.	.	.	.	.	.	.	.
80232	WDR26	80232	X	.	.	.	.	.	.	.	.	.	.	.	.	.	.	.	.	.	.	.
64708	COPS7B	64708	X	.	.	.	.	.	.	.	.	.	.	.	.	.	.	.	.	.	.	.
63035	BCORL1	63035	X	.	.	.	.	.	.	.	.	.	.	.	.	.	.	.	.	.	.	.
57600	FNIP2	57600	X	.	.	.	.	.	.	.	.	.	.	.	.	.	.	.	.	.	.	.
57513	CASKIN2	57513	X	.	.	.	.	.	.	.	.	.	.	.	.	.	.	.	.	.	.	.
55671	PPP4R3A	55671	X	.	.	.	.	.	.	.	.	.	.	.	.	.	.	.	.	.	.	.
55573	CDV3	55573	X	.	.	.	.	.	.	.	.	.	.	.	.	.	.	.	.	.	.	.
54458	PRR13	54458	X	.	.	.	.	.	.	.	.	.	.	.	.	.	.	.	.	.	.	.
26043	UBXN7	26043	X	.	.	.	.	.	.	.	.	.	.	.	.	.	.	.	.	.	.	.
23741	EID1	23741	X	.	.	.	.	.	.	.	.	.	.	.	.	.	.	.	.	.	.	.
23244	PDS5A	23244	X	.	.	.	.	.	.	.	.	.	.	.	.	.	.	.	.	.	.	.
10927	SPIN1	10927	X	.	.	.	.	.	.	.	.	.	.	.	.	.	.	.	.	.	.	.
10776	ARPP19	10776	X	.	.	.	.	.	.	.	.	.	.	.	.	.	.	.	.	.	.	.
10618	TGOLN2	10618	X	.	.	.	.	.	.	.	.	.	.	.	.	.	.	.	.	.	.	.
9772	TMEM94	9772	X	.	.	.	.	.	.	.	.	.	.	.	.	.	.	.	.	.	.	.
9643	MORF4L2	9643	X	.	.	.	.	.	.	.	.	.	.	.	.	.	.	.	.	.	.	.
4863	NPAT	4863	X	.	.	.	.	.	.	.	.	.	.	.	.	.	.	.	.	.	.	.
4685	NCAM2	4685	X	.	.	.	.	.	.	.	.	.	.	.	.	.	.	.	.	.	.	.
1822	ATN1	1822	X	.	.	.	.	.	.	.	.	.	.	.	.	.	.	.	.	.	.	.
3177	SLC29A2	3177	X	.	.	.	.	.	.	.	.	.	.	.	.	.	.	.	.	.	.	.
9709	HERPUD1	9709	.	.	.	.	.	X	.	.	.	X	.	.	X	X	.	.	.	.	.	.
10897	YIF1A	10897	.	.	.	.	.	.	.	.	.	X	.	.	X	X	.	.	.	.	.	.
5201	PFDN1	5201	.	.	.	.	.	.	.	.	.	.	.	.	.	X	.	.	.	.	.	.
122553	TRAPPC6B	122553	.	.	.	.	.	.	.	.	.	.	.	.	.	X	.	.	.	.	.	.
8027	STAM	8027	.	.	.	.	.	.	.	.	.	.	X	.	X	X	.	.	.	.	.	.
6746	SSR2	6746	.	.	.	.	.	.	.	.	.	.	.	.	X	X	.	X	.	.	.	.
10640	EXOC5	10640	.	.	.	.	.	.	.	.	.	.	.	.	X	X	.	.	.	.	.	.
51272	BET1L	51272	.	.	.	.	.	.	.	.	.	.	.	.	X	X	.	.	.	.	.	.
1831	TSC22D3	1831	.	.	.	.	.	X	.	.	.	.	.	.	.	.	.	.	.	.	X	.
114908	TMEM123	114908	.	.	.	.	.	X	.	.	.	.	.	.	.	.	.	.	.	.	.	.
56882	CDC42SE1	56882	.	.	.	.	.	X	.	.	.	.	.	.	.	.	.	.	.	.	.	.
55858	TMEM165	55858	.	.	.	.	.	X	.	.	.	.	.	.	.	.	.	.	.	.	.	.
54982	CLN6	54982	.	.	.	.	.	X	.	.	.	.	.	.	.	.	.	.	.	.	.	.
26037	SIPA1L1	26037	.	.	.	.	.	X	.	.	.	.	.	.	.	.	.	.	.	.	.	.
23516	SLC39A14	23516	.	.	.	.	.	X	.	.	.	.	.	.	.	.	.	.	.	.	.	.
11135	CDC42EP1	11135	.	.	.	.	.	X	.	.	.	.	.	.	.	.	.	.	.	.	.	.
9026	HIP1R	9026	.	.	.	.	.	X	.	.	.	.	.	.	.	.	.	.	.	.	.	.
7162	TPBG	7162	.	.	.	.	.	X	.	.	.	.	.	.	.	.	.	.	.	.	.	.
5376	PMP22	5376	.	.	.	.	.	X	.	.	.	.	.	.	.	.	.	.	.	.	.	.
4289	MKLN1	4289	.	.	.	.	.	X	.	.	.	.	.	.	.	.	.	.	.	.	.	.
2907	GRINA	2907	.	.	.	.	.	X	.	.	.	.	.	.	.	.	.	.	.	.	.	.
1952	CELSR2	1952	.	.	.	.	.	X	.	.	.	.	.	.	.	.	.	.	.	.	.	.
41	ASIC1	41	.	.	.	.	.	X	.	.	.	.	.	.	.	.	.	.	.	.	.	.
694	BTG1	694	.	.	.	.	.	X	.	.	.	.	.	.	.	.	.	.	.	.	.	.
813	CALU	813	.	.	.	.	.	X	X	.	.	.	.	.	.	.	.	.	.	.	.	.
10669	CGREF1	10669	.	.	.	.	.	X	X	.	.	.	.	.	.	.	.	.	.	.	.	.
81873	ARPC5L	81873	.	.	.	.	.	X	X	X	.	.	.	.	.	.	.	.	.	.	.	.
9373	PLAA	9373	.	.	.	.	.	X	X	X	.	.	.	.	.	.	.	.	.	.	.	.
10313	RTN3	10313	.	.	.	.	.	X	X	X	.	.	.	.	.	.	.	.	.	.	.	.
55638	SYBU	55638	X	.	.	.	.	X	.	.	.	.	.	.	.	.	.	.	.	X	.	.
84260	TCHP	84260	.	.	.	.	.	X	.	.	.	.	.	.	.	.	.	.	.	X	.	.
57698	SHTN1	57698	.	.	.	.	.	X	.	.	.	.	.	.	.	.	.	.	.	X	.	.
4131	MAP1B	4131	.	.	.	.	.	X	.	.	.	.	.	.	.	.	.	.	.	X	.	.
22941	SHANK2	22941	.	.	.	.	.	X	.	.	.	.	.	.	.	.	.	.	.	X	.	.
23022	PALLD	23022	.	.	.	.	X	.	.	.	.	.	.	.	.	.	.	.	.	X	.	.
144501	KRT80	144501	.	.	.	.	X	.	.	.	.	.	.	.	.	.	.	.	.	X	.	.
51361	HOOK1	51361	.	.	.	.	.	.	.	.	.	.	.	.	X	.	.	.	.	X	.	.
57701	NCKAP5L	57701	.	.	.	.	.	.	.	.	.	.	.	.	.	.	.	.	.	X	.	.
57326	PBXIP1	57326	.	.	.	.	.	.	.	.	.	.	.	.	.	.	.	.	.	X	.	.
25941	TPGS2	25941	.	.	.	.	.	.	.	.	.	.	.	.	.	.	.	.	.	X	.	.
3476	IGBP1	3476	.	.	.	.	.	.	.	.	.	.	.	.	.	.	.	.	.	X	.	.
23271	CAMSAP2	23271	.	.	.	.	.	.	.	.	.	.	.	.	.	.	.	.	.	X	.	.
94103	ORMDL3	94103	.	.	.	.	.	X	.	.	.	.	.	X	.	.	X	.	.	.	.	.
114882	OSBPL8	114882	.	.	.	.	.	X	.	.	.	.	.	.	X	.	X	.	.	.	.	.
55697	VAC14	55697	.	.	.	.	.	X	.	.	.	.	.	.	.	.	X	.	.	.	.	.
91452	ACBD5	91452	X	.	.	.	.	.	.	.	.	.	.	.	.	.	X	.	.	.	.	.
80306	MED28	80306	X	.	.	.	.	.	.	.	.	.	.	.	.	.	X	.	.	.	.	.
5007	OSBP	5007	X	.	.	.	.	.	.	.	.	.	.	.	.	.	X	.	.	.	.	.
64210	MMS19	64210	X	.	.	.	.	.	.	.	.	.	.	.	.	.	X	.	.	.	.	.
3638	INSIG1	3638	.	.	.	.	X	.	.	.	.	.	.	.	.	.	X	.	.	.	.	.
347734	SLC35B2	347734	.	.	.	.	.	.	.	.	.	.	.	.	.	.	X	.	.	.	.	.
81034	SLC25A32	81034	.	.	.	.	.	.	.	.	.	.	.	.	.	.	X	.	.	.	.	.
57605	PITPNM2	57605	.	.	.	.	.	.	.	.	.	.	.	.	.	.	X	.	.	.	.	.
26031	OSBPL3	26031	.	.	.	.	.	.	.	.	.	.	.	.	.	.	X	.	.	.	.	.
23344	ESYT1	23344	.	.	.	.	.	.	.	.	.	.	.	.	.	.	X	.	.	.	.	.
6535	SLC6A8	6535	.	.	.	.	.	.	.	.	.	.	.	.	.	.	X	.	.	.	.	.
22937	SCAP	22937	.	.	.	.	.	.	.	.	.	.	.	.	.	.	X	.	.	.	.	.
2592	GALT	2592	.	.	.	X	.	.	.	.	.	.	.	.	.	.	X	.	X	.	.	.
253832	ZDHHC20	253832	.	.	.	X	.	.	.	.	.	.	.	.	.	.	.	.	X	.	.	.
196403	DTX3	196403	.	.	.	X	.	.	.	.	.	.	.	.	.	.	.	.	X	.	.	.
6650	CAPN15	6650	.	.	.	X	.	.	.	.	.	.	.	.	.	.	.	.	X	.	.	.
64429	ZDHHC6	64429	.	.	.	X	.	.	.	.	.	.	.	.	.	.	.	.	X	.	.	.
55223	TRIM62	55223	.	.	.	X	.	.	.	.	.	X	.	X	.	.	.	.	X	.	.	.
197131	UBR1	197131	.	.	.	X	.	.	.	.	.	X	.	X	.	.	.	.	X	.	.	.
10612	TRIM3	10612	.	.	.	X	.	.	.	.	.	.	.	X	X	.	.	.	X	.	.	.
84243	ZDHHC18	84243	.	.	.	X	.	.	.	.	.	.	.	.	X	.	.	.	X	.	.	.
10600	USP16	10600	X	.	.	X	.	.	.	.	.	.	.	.	.	X	.	.	X	.	.	.
4122	MAN2A2	4122	.	.	.	X	.	.	.	.	.	.	.	.	.	X	.	.	X	.	.	.
4591	TRIM37	4591	X	.	.	X	.	.	.	.	.	.	.	X	.	.	.	.	X	.	.	.
51132	RLIM	51132	X	.	.	X	.	.	.	.	.	.	.	X	.	.	.	.	X	.	.	.
54904	NSD3	54904	X	.	.	X	.	X	.	.	.	.	.	.	.	.	.	.	X	.	.	.
254225	RNF169	254225	X	.	.	X	.	.	.	.	.	.	.	.	.	.	.	.	X	.	.	.
149603	RNF187	149603	X	.	.	X	.	.	.	.	.	.	.	.	.	.	.	.	X	.	.	.
51773	RSF1	51773	X	.	.	X	.	.	.	.	.	.	.	.	.	.	.	.	X	.	.	.
55167	MSL2	55167	X	.	.	X	.	.	.	.	.	.	.	.	.	.	.	.	X	.	.	.
2589	GALNT1	2589	.	.	.	X	.	.	X	.	.	.	.	.	.	X	.	.	.	.	.	.
64847	SPATA20	64847	.	.	.	X	.	.	X	.	.	.	.	.	.	.	.	.	.	.	.	.
116150	NUS1	116150	.	.	.	X	.	X	.	.	.	.	.	.	.	X	.	.	.	.	.	.
64841	GNPNAT1	64841	.	.	.	X	X	.	.	.	.	.	.	.	.	X	.	.	.	.	.	.
23463	ICMT	23463	.	.	.	X	.	.	.	.	.	.	.	.	X	X	.	.	.	.	.	.
284098	PIGW	284098	.	.	.	X	.	.	.	.	.	.	.	.	X	X	.	.	.	.	.	.
30815	ST6GALNAC6	30815	.	.	.	X	.	.	.	.	.	.	.	.	.	X	.	.	.	.	.	.
9486	CHST10	9486	.	.	.	X	.	.	.	.	.	.	.	.	.	X	.	.	.	.	.	.
9945	GFPT2	9945	.	.	.	X	.	.	.	.	.	.	.	.	.	X	.	.	.	.	.	.
51495	HACD3	51495	.	.	.	X	.	X	.	.	.	.	.	.	.	.	X	.	.	.	.	.
63874	ABHD4	63874	.	.	.	X	.	X	.	.	.	.	.	.	.	.	X	.	.	.	.	.
54495	TMX3	54495	.	.	.	X	.	X	.	.	.	.	.	.	.	.	.	.	.	.	.	.
283450	HECTD4	283450	.	.	.	X	.	X	.	.	.	.	.	.	.	.	.	.	.	.	.	.
83440	ADPGK	83440	.	.	.	X	.	.	X	.	.	.	.	.	.	.	X	.	.	.	.	.
102724560	CBSL	102724560	.	.	.	X	.	.	.	.	.	.	.	.	.	.	X	.	.	.	.	.
114971	PTPMT1	114971	.	.	.	X	.	.	.	.	.	.	.	.	.	.	X	.	.	.	.	.
85465	SELENOI	85465	.	.	.	X	.	.	.	.	.	.	.	.	.	.	X	.	.	.	.	.
81490	PTDSS2	81490	.	.	.	X	.	.	.	.	.	.	.	.	.	.	X	.	.	.	.	.
79966	SCD5	79966	.	.	.	X	.	.	.	.	.	.	.	.	.	.	X	.	.	.	.	.
79178	THTPA	79178	.	.	.	X	.	.	.	.	.	.	.	.	.	.	X	.	.	.	.	.
56894	AGPAT3	56894	.	.	.	X	.	.	.	.	.	.	.	.	.	.	X	.	.	.	.	.
54704	PDP1	54704	.	.	.	X	.	.	.	.	.	.	.	.	.	.	X	.	.	.	.	.
51582	AZIN1	51582	.	.	.	X	.	.	.	.	.	.	.	.	.	.	X	.	.	.	.	.
6723	SRM	6723	.	.	.	X	.	.	.	.	.	.	.	.	.	.	X	.	.	.	.	.
6307	MSMO1	6307	.	.	.	X	.	.	.	.	.	.	.	.	.	.	X	.	.	.	.	.
3423	IDS	3423	.	.	.	X	.	.	.	.	.	.	.	.	.	.	X	.	.	.	.	.
3628	INPP1	3628	.	.	.	X	.	.	.	.	.	.	.	.	.	.	X	.	.	.	.	.
10116	FEM1B	10116	X	.	.	X	X	.	.	.	.	.	.	.	.	.	.	.	.	.	.	.
80314	EPC1	80314	X	.	.	X	.	.	.	.	.	.	.	.	.	.	.	.	.	.	.	.
80018	NAA25	80018	X	.	.	X	.	.	.	.	.	.	.	.	.	.	.	.	.	.	.	.
79697	RIOX1	79697	X	.	.	X	.	.	.	.	.	.	.	.	.	.	.	.	.	.	.	.
55683	KANSL3	55683	X	.	.	X	.	.	.	.	.	.	.	.	.	.	.	.	.	.	.	.
51514	DTL	51514	X	.	.	X	.	.	.	.	.	.	.	.	.	.	.	.	.	.	.	.
11091	WDR5	11091	X	.	.	X	.	.	.	.	.	.	.	.	.	.	.	.	.	.	.	.
8520	HAT1	8520	X	.	.	X	.	.	.	.	.	.	.	.	.	.	.	.	.	.	.	.
7126	TNFAIP1	7126	X	.	.	X	.	.	.	.	.	.	.	.	.	.	.	.	.	.	.	.
2140	EYA3	2140	X	.	.	X	.	.	.	.	.	.	.	.	.	.	.	.	.	.	.	.
4820	NKTR	4820	X	.	.	X	.	.	.	.	.	.	.	.	.	.	.	.	.	.	.	.
387893	KMT5A	387893	X	.	.	X	.	.	.	.	.	.	.	.	.	.	.	X	.	.	.	X
79813	EHMT1	79813	X	.	.	X	.	.	.	.	.	.	.	.	.	.	.	X	X	.	.	.
65123	INTS3	65123	X	.	.	.	.	.	.	.	.	.	.	.	.	.	.	X	.	.	.	.
10622	POLR3G	10622	X	.	.	X	.	.	.	.	.	.	.	X	.	.	.	X	.	.	.	.
27339	PRPF19	27339	X	.	.	X	.	.	.	.	.	.	.	.	X	.	.	X	.	.	.	.
221830	TWISTNB	221830	X	.	.	X	.	.	.	.	.	.	.	.	.	.	.	X	.	.	.	.
5520	PPP2R2A	5520	X	.	.	X	.	.	.	.	.	.	.	.	.	.	.	X	.	.	.	.
10465	PPIH	10465	X	.	.	X	.	.	.	.	.	.	.	.	.	.	.	X	.	.	.	.
114757	CYGB	114757	X	.	X	X	.	.	.	.	.	.	.	.	.	.	X	.	.	.	.	.
3992	FADS1	3992	.	.	X	X	.	.	.	.	.	.	.	.	.	.	X	.	.	.	.	.
1353	COX11	1353	.	.	.	X	.	.	.	.	.	.	.	.	.	.	X	X	.	.	.	.
54205	CYCS	54205	.	.	X	X	.	.	.	.	.	.	.	.	.	.	X	X	.	.	.	.
11057	ABHD2	11057	.	.	.	X	.	.	.	.	.	X	.	.	.	.	.	.	.	.	.	.
55627	SMPD4	55627	.	.	.	X	.	.	.	.	.	X	.	.	.	.	X	.	.	.	.	.
3157	HMGCS1	3157	X	.	.	X	X	.	.	.	.	X	.	.	.	.	X	.	.	.	.	.
3340	NDST1	3340	.	.	.	X	X	.	.	.	.	X	.	.	.	.	X	.	.	.	.	.
55326	AGPAT5	55326	.	.	.	X	X	.	.	.	.	.	.	.	.	.	X	.	.	.	.	.
10908	PNPLA6	10908	.	.	.	X	X	.	.	.	.	.	.	.	.	.	X	.	.	.	.	.
9653	HS2ST1	9653	.	.	.	X	X	.	.	.	.	.	.	.	.	.	X	.	.	.	.	.
2820	GPD2	2820	.	.	.	X	X	.	.	.	.	.	.	.	.	.	X	.	.	.	.	.
2997	GYS1	2997	.	.	.	X	X	.	.	.	.	.	.	.	.	.	X	.	.	.	.	.
8065	CUL5	8065	.	.	.	X	X	X	.	.	.	.	X	X	.	.	.	.	.	.	.	.
57534	MIB1	57534	.	.	.	X	X	.	.	.	.	.	X	.	.	.	.	.	X	.	.	.
51107	APH1A	51107	.	.	.	X	X	.	.	.	.	.	X	.	.	.	.	.	.	.	.	.
3714	JAG2	3714	.	.	.	.	X	.	.	.	.	.	X	.	.	.	.	.	.	.	.	.
7855	FZD5	7855	.	.	.	.	X	.	.	.	.	.	X	.	.	.	.	.	.	.	.	.
56006	SMG9	56006	.	.	.	.	X	.	.	.	.	.	.	.	.	.	.	X	.	.	.	.
863	CBFA2T3	863	X	.	.	.	X	.	.	.	.	.	.	.	.	.	.	.	.	.	.	.
79144	PPDPF	79144	.	.	.	.	X	.	.	.	.	.	.	.	.	.	.	.	.	.	.	.
54808	DYM	54808	.	.	.	.	X	.	.	.	.	.	.	.	.	.	.	.	.	.	.	.
54510	PCDH18	54510	.	.	.	.	X	.	.	.	.	.	.	.	.	.	.	.	.	.	.	.
26133	TRPC4AP	26133	.	.	.	.	X	.	.	.	.	.	.	.	.	.	.	.	.	.	.	.
8502	PKP4	8502	.	.	.	.	X	.	.	.	.	.	.	.	.	.	.	.	.	.	.	.
6091	ROBO1	6091	.	.	.	.	X	.	.	.	.	.	.	.	.	.	.	.	.	.	.	.
6443	SGCB	6443	.	.	.	.	X	.	.	.	.	.	.	.	.	.	.	.	.	.	.	.
84876	ORAI1	84876	.	.	.	.	X	X	.	.	.	.	.	X	.	.	.	.	.	.	.	.
10611	PDLIM5	10611	.	.	.	.	X	X	.	.	.	.	.	.	.	.	.	.	X	.	.	.
94081	SFXN1	94081	.	.	.	.	X	X	.	.	.	.	.	.	.	.	.	.	.	.	.	.
57561	ARRDC3	57561	.	.	.	.	X	X	.	.	.	.	.	.	.	.	.	.	.	.	.	.
56704	JPH1	56704	.	.	.	.	X	X	.	.	.	.	.	.	.	.	.	.	.	.	.	.
55558	PLXNA3	55558	.	.	.	.	X	X	.	.	.	.	.	.	.	.	.	.	.	.	.	.
10501	SEMA6B	10501	.	.	.	.	X	X	.	.	.	.	.	.	.	.	.	.	.	.	.	.
8301	PICALM	8301	.	.	.	.	X	X	.	.	.	.	.	.	.	.	.	.	.	.	.	.
5362	PLXNA2	5362	.	.	.	.	X	X	.	.	.	.	.	.	.	.	.	.	.	.	.	.
7009	TMBIM6	7009	.	.	.	.	X	X	.	.	.	.	.	.	.	.	.	.	.	.	.	.
8728	ADAM19	8728	.	.	.	X	X	.	.	.	.	.	.	.	.	.	.	.	X	.	.	.
57448	BIRC6	57448	.	.	.	X	X	.	.	.	.	.	.	.	.	.	.	.	.	.	.	.
57190	SELENON	57190	.	.	.	X	X	X	.	.	.	X	.	.	.	.	.	.	.	.	.	.
93974	ATP5IF1	93974	.	.	.	X	X	X	.	.	.	.	.	.	.	.	.	.	.	.	.	.
84957	RELT	84957	.	.	.	.	.	.	X	X	.	X	.	.	.	.	.	.	.	.	.	.
255252	LRRC57	255252	.	.	.	.	.	.	X	X	.	.	.	.	.	.	.	.	.	.	.	.
80727	TTYH3	80727	.	.	.	.	.	.	X	X	.	.	.	.	.	.	.	.	.	.	.	.
80303	EFHD1	80303	.	.	.	.	.	.	X	X	.	.	.	.	.	.	.	.	.	.	.	.
65108	MARCKSL1	65108	.	.	.	.	.	.	X	X	.	.	.	.	.	.	.	.	.	.	.	.
54749	EPDR1	54749	.	.	.	.	.	.	X	X	.	.	.	.	.	.	.	.	.	.	.	.
54680	ZNHIT6	54680	.	.	.	.	.	.	X	X	.	.	.	.	.	.	.	.	.	.	.	.
3241	HPCAL1	3241	.	.	.	.	.	.	X	X	.	.	.	.	.	.	.	.	.	.	.	.
2195	FAT1	2195	.	.	.	.	.	.	X	X	.	.	.	.	.	.	.	.	.	.	.	.
977	CD151	977	.	.	.	.	.	.	X	X	.	.	.	.	.	.	.	.	.	.	.	.
1303	COL12A1	1303	.	.	.	.	.	.	X	X	.	.	.	.	.	.	.	.	.	.	.	.
3554	IL1R1	3554	.	.	.	.	.	X	X	X	.	X	.	X	.	.	.	.	.	.	.	.
396	ARHGDIA	396	.	.	.	.	.	X	X	X	.	X	X	.	.	.	.	.	.	.	.	.
23370		23370	.	.	.	.	.	X	X	X	.	X	X	.	.	.	.	.	.	.	.	.
56963	RGMA	56963	.	.	.	.	.	X	X	X	.	X	.	.	.	.	.	.	.	.	.	.
7035	TFPI	7035	.	.	.	.	.	X	X	X	.	X	.	.	.	.	.	.	.	.	.	.
55023	PHIP	55023	.	.	.	.	.	X	X	X	.	X	.	.	.	.	.	.	.	.	.	.
57509	MTUS1	57509	X	.	.	.	.	.	X	X	.	X	.	.	.	.	.	.	.	X	.	.
889	KRIT1	889	.	.	.	.	.	X	X	X	.	.	.	.	.	.	.	.	.	X	.	.
7171	TPM4	7171	.	.	.	.	.	.	X	X	.	.	.	.	.	.	.	.	.	X	.	.
667	DST	667	.	.	.	.	.	.	X	X	.	.	.	.	.	.	.	.	.	X	.	.
7170	TPM3	7170	.	.	.	.	.	.	X	X	.	.	.	.	.	.	.	.	.	X	.	.
3339	HSPG2	3339	.	.	.	.	.	.	X	X	.	.	X	.	.	X	X	.	.	.	.	.
30851	TAX1BP3	30851	X	.	.	.	.	.	X	X	.	.	X	.	.	.	.	.	.	.	.	.
1287	COL4A5	1287	.	.	.	.	.	.	X	X	.	.	X	.	.	.	.	.	.	.	.	.
3915	LAMC1	3915	.	.	.	.	.	.	X	X	.	.	X	.	.	.	.	.	.	.	.	.
63935	PCIF1	63935	X	.	.	.	.	.	X	X	.	.	.	.	.	.	.	.	.	.	.	.
10443	N4BP2L2	10443	X	.	.	.	.	.	X	X	.	.	.	.	.	.	.	.	.	.	.	.
5250	SLC25A3	5250	X	.	.	.	.	.	X	X	.	.	.	.	.	.	.	.	.	.	.	.
7266	DNAJC7	7266	X	.	.	.	.	.	X	X	.	.	.	.	.	.	.	.	.	.	.	.
51138	COPS4	51138	X	.	.	X	.	.	X	X	.	.	.	.	.	.	.	.	.	.	.	.
58190	CTDSP1	58190	X	.	.	X	.	.	X	X	.	.	.	.	.	.	.	.	.	.	.	.
57153	SLC44A2	57153	.	.	.	.	.	.	X	X	.	.	.	X	.	.	X	.	.	.	.	.
93100	NAPRT	93100	.	.	.	X	.	.	X	X	.	.	.	X	.	.	X	.	.	.	.	.
55276	PGM2	55276	.	.	.	X	.	.	X	X	.	.	.	X	.	.	X	.	.	.	.	.
2990	GUSB	2990	.	.	.	X	.	.	X	X	.	.	.	X	.	.	X	.	.	.	.	.
5223	PGAM1	5223	.	.	.	X	.	.	X	X	.	.	.	X	.	.	X	.	.	.	.	.
387522	TMEM189-UBE2V1	387522	.	.	.	X	.	.	X	X	.	.	.	.	.	.	.	.	.	.	.	.
196463	PLBD2	196463	.	.	.	X	.	.	X	X	.	.	.	.	.	.	.	.	.	.	.	.
9528	TMEM59	9528	.	.	.	X	.	.	X	X	.	.	.	.	.	.	.	.	.	.	.	.
7803	PTP4A1	7803	.	.	.	X	.	.	X	X	.	.	.	.	.	.	.	.	.	.	.	.
5480	PPIC	5480	.	.	.	X	.	.	X	X	.	.	.	.	.	.	.	.	.	.	.	.
5789	PTPRD	5789	.	.	.	X	.	.	X	X	.	.	.	.	.	.	.	.	.	.	.	.
95	ACY1	95	.	.	.	X	.	.	X	X	.	X	.	.	.	.	X	.	.	.	.	.
60496	AASDHPPT	60496	.	.	.	X	.	.	X	X	.	.	.	.	.	.	X	.	.	.	.	.
8898	MTMR2	8898	.	.	.	X	.	X	X	X	.	.	.	.	.	.	X	.	.	.	.	.
23576	DDAH1	23576	.	.	.	X	.	X	X	X	.	.	.	.	.	.	X	.	.	.	.	.
8754	ADAM9	8754	.	.	.	X	X	.	X	X	.	X	.	.	.	.	.	.	X	.	.	.
10728	PTGES3	10728	X	.	.	X	X	X	X	X	.	X	.	.	.	.	X	.	.	.	.	.
25932	CLIC4	25932	X	.	.	X	X	X	X	X	.	X	.	.	.	.	.	.	.	.	.	.
1281	COL3A1	1281	.	.	.	.	X	X	X	X	.	X	.	.	.	.	.	.	.	.	.	.
2006	ELN	2006	.	.	.	.	X	X	X	X	.	X	.	.	.	.	.	.	.	.	.	.
5361	PLXNA1	5361	.	.	.	.	X	X	X	X	.	.	.	.	.	.	.	.	.	.	.	.
6693	SPN	6693	.	.	.	.	X	X	X	X	.	.	.	.	.	.	.	.	.	.	.	.
56034	PDGFC	56034	.	.	.	.	X	X	X	X	.	X	X	.	.	.	.	.	.	.	.	.
3675	ITGA3	3675	.	.	.	.	X	X	X	X	.	.	X	.	.	.	.	.	.	.	.	.
7423	VEGFB	7423	.	.	.	.	X	X	X	X	.	.	X	.	.	.	.	.	.	.	.	.
7832	BTG2	7832	.	.	.	.	X	.	X	X	.	.	.	.	.	.	.	X	.	.	.	.
50509	COL5A3	50509	.	.	.	.	X	.	X	X	.	.	.	.	.	.	.	.	.	.	.	.
1289	COL5A1	1289	.	.	.	.	X	.	X	X	.	.	.	.	.	.	.	.	.	.	.	.
23094	SIPA1L3	23094	.	.	.	.	X	.	X	X	.	.	.	.	.	.	.	.	.	.	.	.
10163	WASF2	10163	.	.	.	.	X	.	X	X	.	.	X	X	.	.	.	.	.	.	.	.
5228	PGF	5228	.	.	.	.	X	.	X	X	.	X	X	.	.	.	.	.	.	.	.	.
4637	MYL6	4637	.	.	.	X	X	.	X	X	.	.	X	.	.	.	.	.	.	.	.	.
182	JAG1	182	.	.	.	.	X	.	X	.	.	.	X	.	.	.	.	.	.	.	.	.
1500	CTNND1	1500	.	.	.	.	X	.	X	X	.	.	X	.	.	.	.	.	.	.	.	.
1808	DPYSL2	1808	.	.	.	X	X	X	X	X	.	.	.	.	.	.	.	.	.	X	.	.
1739	DLG1	1739	.	.	.	X	X	X	X	X	.	.	.	.	X	.	.	.	.	X	.	.
5048	PAFAH1B1	5048	.	.	.	X	X	X	X	X	.	.	X	.	X	.	.	.	.	X	.	.
972	CD74	972	.	.	.	.	X	X	X	X	.	X	.	X	X	.	.	.	.	.	.	.
581	BAX	581	.	.	.	.	X	X	X	X	.	X	.	.	X	.	.	X	.	.	.	.
655	BMP7	655	.	.	.	.	X	.	X	X	.	X	.	.	X	.	.	.	.	.	.	.
255743	NPNT	255743	.	.	.	.	X	.	X	X	.	X	.	.	X	.	.	.	.	.	.	.
483	ATP1B3	483	.	.	.	X	.	X	X	X	.	.	.	.	X	.	.	.	.	.	.	.
10015	PDCD6IP	10015	.	.	.	.	.	X	X	X	.	.	.	.	X	.	.	.	.	.	.	.
2054	STX2	2054	.	.	.	.	X	X	X	X	.	.	.	.	X	.	.	.	.	.	.	.
7070	THY1	7070	.	.	.	.	X	X	X	X	.	.	.	.	X	X	.	.	.	.	.	.
4012	LNPEP	4012	.	.	.	X	.	X	X	.	.	.	.	X	.	.	.	.	X	.	.	.
6051	RNPEP	6051	.	.	.	X	.	X	X	X	.	.	.	.	.	.	.	.	X	.	.	.
10093	ARPC4	10093	.	.	.	.	.	X	X	X	.	.	X	X	.	.	.	.	.	.	.	.
11059	WWP1	11059	.	.	.	X	.	X	X	X	.	.	X	X	.	.	.	.	.	.	.	.
966	CD59	966	.	.	.	.	.	X	X	X	.	.	.	X	.	X	.	.	.	.	.	.
22918	CD93	22918	.	.	.	.	.	X	X	X	.	.	.	X	.	.	.	.	.	.	.	.
5768	QSOX1	5768	.	.	.	X	.	X	X	X	.	.	.	X	.	.	.	.	.	.	.	.
7336	UBE2V2	7336	X	.	.	X	.	X	X	X	.	.	.	X	.	.	.	.	.	.	.	.
27154	BRPF3	27154	X	.	.	.	.	X	X	.	.	.	.	.	.	.	.	X	X	.	.	.
79960	JADE1	79960	X	.	.	.	.	X	X	X	.	.	.	.	.	.	.	.	X	.	.	.
10857	PGRMC1	10857	X	.	X	.	.	.	X	X	.	.	.	X	.	.	.	.	.	.	.	.
6923	ELOB	6923	X	.	.	.	.	.	X	X	.	X	.	X	.	.	.	X	.	.	.	.
85403	EAF1	85403	X	.	.	.	.	.	X	X	.	.	.	.	.	.	.	X	.	.	.	.
117145	THEM4	117145	.	.	.	X	.	X	.	.	.	X	X	X	.	.	X	.	.	.	.	.
8936	WASF1	8936	.	.	.	.	.	X	.	.	.	X	X	X	.	.	.	.	.	.	.	.
8682	PEA15	8682	.	.	.	.	.	.	.	.	.	X	X	X	.	.	.	.	.	.	.	.
9462	RASAL2	9462	.	.	.	.	.	.	.	.	.	X	X	X	.	.	.	.	.	.	.	.
57154	SMURF1	57154	X	.	.	X	.	.	X	X	.	X	X	X	X	.	.	.	.	.	.	.
5530	PPP3CA	5530	X	.	.	X	X	X	.	.	.	X	X	X	X	.	.	.	.	.	.	.
8831	SYNGAP1	8831	.	.	.	.	.	X	.	.	.	X	X	X	X	.	.	.	.	.	.	.
155066	ATP6V0E2	155066	.	.	.	X	.	X	.	.	.	X	X	X	X	.	.	.	.	.	.	.
1742	DLG4	1742	.	.	.	X	.	X	.	.	.	X	X	X	X	.	.	.	.	.	.	.
23545	ATP6V0A2	23545	.	.	.	X	.	X	.	.	.	X	X	X	X	.	.	.	.	.	.	.
7289	TULP3	7289	X	.	.	.	X	.	X	.	.	.	X	.	X	.	.	.	.	.	.	.
160	AP2A1	160	.	.	.	.	.	.	.	.	.	.	X	X	X	.	X	.	.	.	.	.
1173	AP2M1	1173	.	.	.	.	.	.	X	X	.	.	X	X	X	.	X	.	.	.	.	.
11274	USP18	11274	.	.	.	X	.	.	.	.	.	.	.	X	.	X	.	.	.	.	.	.
9761	MLEC	9761	.	.	.	.	.	.	.	.	.	.	.	X	.	X	.	.	.	.	.	.
79980	DSN1	79980	.	.	.	.	.	.	X	.	.	.	X	X	.	.	.	.	.	.	.	.
135250	RAET1E	135250	.	.	.	.	.	.	X	.	.	.	.	X	.	.	.	.	.	.	.	.
130574	LYPD6	130574	.	.	.	.	.	.	X	.	.	.	.	.	.	.	.	.	.	.	.	.
60343	FAM3A	60343	.	.	.	.	.	.	X	.	.	.	.	.	.	.	.	.	.	.	.	.
84859	LRCH3	84859	.	.	.	.	.	.	X	.	.	.	.	.	.	.	.	.	.	.	.	.
440400	RNASEK	440400	.	.	.	X	.	.	.	.	.	.	.	.	.	.	.	.	.	.	.	.
387521	TMEM189	387521	.	.	.	X	.	.	.	.	.	.	.	.	.	.	.	.	.	.	.	.
159195	USP54	159195	.	.	.	X	.	.	.	.	.	.	.	.	.	.	.	.	.	.	.	.
152002	XXYLT1	152002	.	.	.	X	.	.	.	.	.	.	.	.	.	.	.	.	.	.	.	.
143384	CACUL1	143384	.	.	.	X	.	.	.	.	.	.	.	.	.	.	.	.	.	.	.	.
84919	PPP1R15B	84919	.	.	.	X	.	.	.	.	.	.	.	.	.	.	.	.	.	.	.	.
79956	ERMP1	79956	.	.	.	X	.	.	.	.	.	.	.	.	.	.	.	.	.	.	.	.
64943	NT5DC2	64943	.	.	.	X	.	.	.	.	.	.	.	.	.	.	.	.	.	.	.	.
56896	DPYSL5	56896	.	.	.	X	.	.	.	.	.	.	.	.	.	.	.	.	.	.	.	.
23276	KLHL18	23276	.	.	.	X	.	.	.	.	.	.	.	.	.	.	.	.	.	.	.	.
11099	PTPN21	11099	.	.	.	X	.	.	.	.	.	.	.	.	.	.	.	.	.	.	.	.
8493	PPM1D	8493	.	.	.	X	.	.	.	.	.	.	.	.	.	.	.	.	.	.	.	.
9805	SCRN1	9805	.	.	.	X	.	.	.	.	.	.	.	.	.	.	.	.	.	.	.	.
146330	FBXL16	146330	.	.	.	X	.	.	.	.	.	.	.	X	.	.	.	.	.	.	.	.
89890	KBTBD6	89890	.	.	.	X	.	.	.	.	.	.	.	X	.	.	.	.	.	.	.	.
138050	HGSNAT	138050	.	.	.	X	.	.	.	.	.	.	.	X	.	.	.	.	.	.	.	.
9180	OSMR	9180	.	.	.	.	.	.	.	.	.	X	.	X	.	.	.	.	.	.	.	.
6272	SORT1	6272	.	.	.	.	.	.	.	.	.	X	.	.	.	.	.	.	.	.	.	.
54788	DNAJB12	54788	.	.	.	.	.	.	.	.	.	X	.	.	.	.	.	.	.	.	.	.
140459	ASB6	140459	.	.	.	.	.	.	.	.	.	.	.	X	.	.	.	.	.	.	.	.
55740	ENAH	55740	.	.	.	.	.	.	.	.	.	.	.	X	.	.	.	.	.	.	.	.
53339	BTBD1	53339	.	.	.	.	.	.	.	.	.	.	.	X	.	.	.	.	.	.	.	.
10695	CNPY3	10695	.	.	.	.	.	.	.	.	.	.	.	X	.	.	.	.	.	.	.	.
25847	ANAPC13	25847	.	.	.	.	.	.	.	.	.	.	.	X	.	.	.	.	.	.	.	.
164	AP1G1	164	.	.	.	.	.	.	.	.	.	.	.	X	X	.	.	.	.	.	.	.
113178	SCAMP4	113178	.	.	.	.	.	.	.	.	.	.	.	.	X	.	.	.	.	.	.	.
56270	WDR45B	56270	.	.	.	.	.	.	.	.	.	.	.	.	X	.	.	.	.	.	.	.
23431	AP4E1	23431	.	.	.	.	.	.	.	.	.	.	.	.	X	.	.	.	.	.	.	.
22891		22891	.	.	.	.	.	.	.	.	.	.	.	.	X	.	.	.	.	.	.	.
9697	TRAM2	9697	.	.	.	.	.	.	.	.	.	.	.	.	X	.	.	.	.	.	.	.
9712	USP6NL	9712	.	.	.	.	.	.	.	.	.	.	.	.	X	.	.	.	.	.	.	.
1846	DUSP4	1846	X	.	.	X	.	.	.	.	.	.	X	X	.	.	.	.	.	.	.	.
8555	CDC14B	8555	X	.	.	X	.	.	.	.	.	.	X	.	.	.	.	.	.	.	.	.
56937	PMEPA1	56937	X	.	.	.	.	.	.	.	.	X	X	.	.	.	.	.	.	.	.	.
161742	SPRED1	161742	X	.	.	.	.	.	.	.	.	X	X	X	.	.	.	.	.	.	.	.
92840	REEP6	92840	.	.	.	.	.	.	.	.	.	.	X	.	.	.	.	.	.	.	.	.
55114	ARHGAP17	55114	.	.	.	.	.	.	.	.	.	.	X	.	.	.	.	.	.	.	.	.
6004	RGS16	6004	.	.	.	.	.	.	.	.	.	.	X	.	.	.	.	.	.	.	.	.
23401	FRAT2	23401	.	.	.	.	.	.	.	.	.	.	X	.	.	.	.	.	.	.	.	.
9055	PRC1	9055	X	.	.	.	.	.	.	.	.	.	X	.	.	.	.	.	.	X	.	.
283149	BCL9L	283149	X	.	.	.	X	.	.	.	.	.	X	.	.	.	.	.	.	.	.	.
4660	PPP1R12B	4660	X	.	.	.	.	.	.	.	.	.	X	.	.	.	.	.	.	.	.	.
9743	ARHGAP32	9743	X	.	.	.	.	.	.	.	.	.	X	.	.	.	.	.	.	.	.	.
2664	GDI1	2664	.	.	.	X	.	.	.	.	.	.	X	.	X	.	.	.	.	.	.	.
2060	EPS15	2060	.	.	.	.	.	.	.	.	.	.	X	.	X	.	.	.	.	.	.	.
65055	REEP1	65055	.	.	.	.	.	.	.	.	.	.	X	.	X	.	.	.	.	.	.	.
5796	PTPRK	5796	.	.	.	X	.	.	.	.	.	X	X	.	X	.	.	.	.	.	.	.
9765	ZFYVE16	9765	.	.	.	.	.	.	.	.	.	X	X	.	X	.	.	.	.	.	.	.
9958	USP15	9958	.	.	.	X	.	.	.	.	.	X	X	.	.	X	.	.	.	.	.	.
57530	CGN	57530	.	.	.	X	.	.	.	.	.	X	X	.	.	.	.	.	.	.	.	.
57486	NLN	57486	.	.	.	X	.	.	X	.	.	.	X	.	.	.	.	.	.	.	.	.
64840	PORCN	64840	.	.	.	X	.	.	.	.	.	.	X	.	.	.	.	.	.	.	.	.
