# Supplementary material for: Identification of Specific Circular RNA Expression Patterns and MicroRNA Interaction Networks in Mesial Temporal Lobe Epilepsy
Source: Front Genet. 2020 Sep 25;11:564301. doi: 10.3389/fgene.2020.564301 (PMC7546880; doi:10.3389/fgene.2020.564301)
Supplement: Supplementary File 1 — SetRank membership files showing to which GSEA terms each gene is attributed. (A) BNIP3l. (B) FBXL4. (C) HOMER1. (D) NMD3. (E) RPS6KC1. (F) TLL1. [file Data_Sheet_1.ZIP › File S1E.txt]

gene	hgnc_symbol	gene.1	GO.0097159	GO.1901363	GO.0043167	GO.0046872	GO.0032502	GO.0044425	GO.0051128	GO.0043168	R.HSA.168256	GO.0023056	GO.1902531	GO.0035556	R.HSA.162582	R.HSA.1430728	GO.0065003	R.HSA.392499	GO.0044877	GO.0046983	GO.0005813	GO.0098796
1213	CLTC	1213	X	X	.	.	X	X	X	.	X	.	.	.	X	X	X	.	.	.	.	X
160	AP2A1	160	.	.	.	.	X	X	.	.	X	.	.	.	X	X	.	.	X	.	.	X
163	AP2B1	163	.	.	.	.	X	X	.	.	X	.	.	.	X	X	X	.	X	.	.	X
533	ATP6V0B	533	.	.	.	.	.	X	.	.	X	.	.	.	X	.	.	.	.	.	.	X
8503	PIK3R3	8503	.	.	.	.	.	X	.	.	X	.	.	.	X	X	.	.	.	.	.	X
201595	STT3B	201595	.	.	X	X	.	X	.	.	.	.	.	.	.	.	.	.	.	.	.	X
4728	NDUFS8	4728	.	.	X	X	.	X	.	.	.	.	.	.	.	X	X	.	.	.	.	X
10367	MICU1	10367	.	.	X	X	.	X	.	.	.	.	.	.	.	.	X	.	.	X	.	X
9632	SEC24C	9632	.	.	X	X	X	X	.	.	X	.	.	.	.	X	X	X	.	.	.	X
55706	NDC1	55706	.	.	.	.	.	X	.	.	X	.	.	.	.	X	X	X	.	.	.	X
5728	PTEN	5728	.	.	X	X	X	X	X	.	X	X	X	X	X	X	.	X	X	.	.	.
8826	IQGAP1	8826	.	.	X	X	X	X	X	X	X	X	X	X	X	X	.	.	X	.	.	.
3685	ITGAV	3685	.	.	X	X	X	X	X	.	X	X	X	X	X	.	.	.	.	.	.	X
5335	PLCG1	5335	.	.	X	X	X	.	.	.	X	X	X	X	X	X	.	.	.	.	.	.
9978	RBX1	9978	.	.	X	X	X	.	X	.	X	X	.	X	X	.	X	.	X	.	.	.
8878	SQSTM1	8878	.	.	X	X	X	.	X	.	X	.	X	X	X	.	X	.	.	X	.	.
2683	B4GALT1	2683	.	.	X	X	X	X	.	.	X	.	.	.	X	X	.	X	.	X	.	.
84168	ANTXR1	84168	.	.	X	X	X	X	X	.	.	.	.	.	.	.	.	.	X	.	.	.
57534	MIB1	57534	.	.	X	X	X	.	X	.	.	.	.	.	X	.	.	.	.	.	X	.
9181	ARHGEF2	9181	.	.	X	X	X	X	X	.	.	.	X	X	X	.	.	.	.	.	.	.
23413	NCS1	23413	.	.	X	X	X	X	X	.	.	.	.	X	.	.	.	.	.	.	.	.
9289	ADGRG1	9289	.	.	X	.	X	X	.	X	.	X	X	X	.	.	.	.	X	.	.	.
8473	OGT	8473	.	.	X	.	X	.	X	X	.	.	X	X	.	.	X	X	.	.	.	.
51735	RAPGEF6	51735	.	.	X	.	X	X	.	X	.	.	.	X	.	.	.	.	.	.	X	.
55704	CCDC88A	55704	.	.	X	.	X	.	X	X	.	.	.	X	.	.	.	.	.	X	X	.
23092	ARHGAP26	23092	.	.	X	.	X	.	.	X	.	.	X	.	X	.	.	.	.	.	.	.
7289	TULP3	7289	.	.	X	.	X	.	.	X	.	.	.	.	X	.	.	.	X	.	.	.
5228	PGF	5228	.	.	X	.	X	.	.	X	.	.	.	.	X	.	.	.	.	X	.	.
5306	PITPNA	5306	.	.	X	.	X	.	.	X	.	.	.	.	.	.	.	.	.	.	.	.
29934	SNX12	29934	.	.	X	.	.	X	X	X	.	.	.	.	.	.	.	.	.	.	.	.
6533	SLC6A6	6533	.	.	X	.	.	X	.	X	.	.	.	.	.	.	.	.	.	.	.	.
56995	TULP4	56995	.	.	X	.	.	.	.	X	.	.	.	X	.	.	.	.	.	.	.	.
59339	PLEKHA2	59339	.	.	X	.	.	.	.	X	.	.	.	.	.	X	.	.	.	.	.	.
331	XIAP	331	.	.	X	X	.	.	X	.	.	X	X	.	X	.	X	.	.	.	.	.
4853	NOTCH2	4853	.	.	X	X	X	X	.	.	.	X	X	.	X	.	.	.	.	.	.	.
5533	PPP3CC	5533	.	.	X	X	X	.	X	.	.	X	.	.	X	.	.	.	.	.	.	.
54778	RNF111	54778	.	.	X	X	X	.	.	.	X	X	.	.	X	.	.	.	.	.	.	.
149041	RC3H1	149041	X	X	X	X	X	.	.	.	.	X	X	.	.	.	X	.	.	.	.	.
54542	RC3H2	54542	X	X	X	X	X	.	.	.	.	X	X	.	.	.	.	.	.	.	.	.
56829	ZC3HAV1	56829	X	X	X	X	.	.	.	.	.	X	X	.	.	.	.	.	.	.	.	.
6477	SIAH1	6477	.	.	X	X	X	.	.	.	X	X	X	.	.	.	.	X	.	.	.	.
663	BNIP2	663	.	.	X	X	X	.	.	.	.	X	X	.	.	.	.	.	.	.	X	.
1281	COL3A1	1281	.	.	X	X	X	.	.	.	.	X	X	.	.	.	.	.	X	.	.	.
7077	TIMP2	7077	.	.	X	X	X	.	.	.	X	X	X	.	.	.	.	.	X	.	.	.
84333	PCGF5	84333	.	.	X	X	.	.	.	.	.	.	.	.	.	.	.	.	.	.	X	.
388403	YPEL2	388403	.	.	X	X	.	.	.	.	.	.	.	.	.	.	.	.	.	.	.	.
201626	PDE12	201626	.	.	X	X	.	.	.	.	.	.	.	.	.	.	.	.	.	.	.	.
128387	TATDN3	128387	.	.	X	X	.	.	.	.	.	.	.	.	.	.	.	.	.	.	.	.
116983	ACAP3	116983	.	.	X	X	.	.	.	.	.	.	.	.	.	.	.	.	.	.	.	.
114804	RNF157	114804	.	.	X	X	.	.	.	.	.	.	.	.	.	.	.	.	.	.	.	.
64943	NT5DC2	64943	.	.	X	X	.	.	.	.	.	.	.	.	.	.	.	.	.	.	.	.
51559	NT5DC3	51559	.	.	X	X	.	.	.	.	.	.	.	.	.	.	.	.	.	.	.	.
51123	ZNF706	51123	.	.	X	X	.	.	.	.	.	.	.	.	.	.	.	.	.	.	.	.
27154	BRPF3	27154	.	.	X	X	.	.	.	.	.	.	.	.	.	.	.	.	.	.	.	.
25843	MOB4	25843	.	.	X	X	.	.	.	.	.	.	.	.	.	.	.	.	.	.	.	.
23338	JADE2	23338	.	.	X	X	.	.	.	.	.	.	.	.	.	.	.	.	.	.	.	.
9813	EFCAB14	9813	.	.	X	X	.	.	.	.	.	.	.	.	.	.	.	.	.	.	.	.
794	CALB2	794	.	.	X	X	.	.	.	.	.	.	.	.	.	.	.	.	.	.	.	.
5763	PTMS	5763	.	.	X	X	.	.	.	.	.	.	.	.	.	.	.	.	.	.	.	.
5357	PLS1	5357	.	.	X	X	.	.	X	.	.	.	.	.	.	.	.	.	X	.	.	.
3927	LASP1	3927	.	.	X	X	.	.	.	.	.	X	.	.	.	.	.	.	X	.	.	.
28964	GIT1	28964	.	.	X	X	X	.	.	.	.	.	.	.	.	.	.	.	X	.	.	.
4077	NBR1	4077	.	.	X	X	.	.	.	.	.	.	X	.	.	.	X	.	.	.	.	.
9185	REPS2	9185	.	.	X	X	.	.	.	.	.	.	.	.	.	.	X	.	.	.	.	.
5537	PPP6C	5537	.	.	X	X	.	.	.	.	.	.	.	.	.	.	X	X	.	.	.	.
79184	BRCC3	79184	.	.	X	X	.	.	.	.	.	.	.	.	.	.	.	X	.	.	.	.
5069	PAPPA	5069	.	.	X	X	.	.	.	.	.	.	.	.	.	.	.	X	.	.	.	.
10106	CTDSP2	10106	.	.	X	X	.	.	.	.	.	.	.	.	.	.	.	X	.	.	.	.
50	ACO2	50	.	.	X	X	X	.	.	.	.	.	.	.	.	X	.	X	.	.	.	.
4495	MT1G	4495	.	.	X	X	X	.	.	.	.	.	.	.	.	X	.	.	.	.	.	.
5238	PGM3	5238	.	.	X	X	X	.	.	.	.	.	.	.	.	.	.	X	.	.	.	.
80853	KDM7A	80853	.	.	X	X	X	.	.	.	.	.	.	.	.	.	.	.	.	.	.	.
64093	SMOC1	64093	.	.	X	X	X	.	.	.	.	.	.	.	.	.	.	.	.	.	.	.
58190	CTDSP1	58190	.	.	X	X	X	.	.	.	.	.	.	.	.	.	.	.	.	.	.	.
55904	KMT2E	55904	.	.	X	X	X	.	.	.	.	.	.	.	.	.	.	.	.	.	.	.
23287	AGTPBP1	23287	.	.	X	X	X	.	.	.	.	.	.	.	.	.	.	.	.	.	.	.
4884	NPTX1	4884	.	.	X	X	X	.	.	.	.	.	.	.	.	.	.	.	.	.	.	.
9317	PTER	9317	.	.	X	X	X	.	.	.	.	.	.	.	.	.	.	.	.	.	.	.
83394	PITPNM3	83394	.	.	X	X	.	X	.	.	.	.	.	.	.	X	.	.	.	.	.	.
55627	SMPD4	55627	.	.	X	X	.	X	.	.	.	.	.	.	.	X	.	.	.	.	.	.
55454	CSGALNACT2	55454	.	.	X	X	.	X	.	.	.	.	.	.	.	X	.	.	.	.	.	.
10423	CDIPT	10423	.	.	X	X	.	X	.	.	.	.	.	.	.	X	.	.	.	.	.	.
10390	CEPT1	10390	.	.	X	X	.	X	.	.	.	.	.	.	.	X	.	.	.	.	.	.
771	CA12	771	.	.	X	X	.	X	.	.	.	.	.	.	.	X	.	.	.	.	.	.
6319	SCD	6319	.	.	X	X	.	X	.	.	.	.	.	.	.	X	.	.	.	.	.	.
1362	CPD	1362	.	.	X	X	.	X	.	.	.	.	.	.	.	.	.	.	.	.	.	.
29957	SLC25A24	29957	.	.	X	X	.	X	.	.	.	.	.	.	.	.	.	.	.	.	.	.
8702	B4GALT4	8702	.	.	X	X	.	X	.	.	.	.	.	.	.	X	.	X	.	.	.	.
2589	GALNT1	2589	.	.	X	X	.	X	.	.	.	.	.	.	.	.	.	X	.	.	.	.
55568	GALNT10	55568	.	.	X	X	.	X	.	.	.	.	.	.	.	.	.	X	.	.	.	.
4012	LNPEP	4012	.	.	X	X	.	X	.	.	X	.	.	.	.	.	.	.	.	.	.	.
84085	FBXO30	84085	.	.	X	X	.	.	.	.	X	.	.	.	.	.	.	.	.	.	.	.
27246	RNF115	27246	.	.	X	X	.	.	.	.	X	.	.	.	.	.	.	.	.	.	.	.
51132	RLIM	51132	.	.	X	X	.	.	.	.	X	.	.	.	.	.	.	.	.	.	.	.
9867	PJA2	9867	.	.	X	X	.	X	.	.	X	.	X	X	.	.	.	.	.	.	.	.
23295	MGRN1	23295	.	.	X	X	.	.	.	.	X	.	X	.	.	.	.	.	.	.	.	.
23304	UBR2	23304	.	.	X	X	.	.	.	X	X	.	X	.	.	.	.	.	.	.	.	.
197131	UBR1	197131	.	.	X	X	.	.	.	X	X	.	X	.	.	.	.	.	.	.	.	.
10314	LANCL1	10314	.	.	X	X	.	X	.	X	.	.	.	.	.	.	.	.	.	.	.	.
54681	P4HTM	54681	.	.	X	X	.	X	.	X	.	.	.	.	.	.	.	.	.	.	.	.
308	ANXA5	308	.	.	X	X	.	X	X	X	.	.	.	.	.	.	X	.	.	.	.	.
9847	C2CD5	9847	.	.	X	X	.	X	X	X	.	.	.	.	.	.	.	.	.	.	.	.
4493	MT1E	4493	.	.	X	X	.	.	.	.	.	.	.	.	.	X	.	.	.	.	.	.
83594	NUDT12	83594	.	.	X	X	.	.	.	.	.	.	.	.	.	X	.	.	.	.	.	.
23259	DDHD2	23259	.	.	X	X	.	.	X	.	.	.	.	.	.	X	.	.	.	.	.	.
85465	SELENOI	85465	.	.	X	X	.	X	X	.	.	.	.	.	.	X	.	.	.	.	.	.
4591	TRIM37	4591	.	.	X	X	.	.	X	.	X	.	.	.	.	.	.	.	.	X	.	.
126374	WTIP	126374	.	.	X	X	.	.	X	.	.	.	X	.	.	.	.	.	.	.	.	.
9139	CBFA2T2	9139	.	.	X	X	X	.	X	.	.	.	.	.	.	.	.	.	.	.	.	.
79960	JADE1	79960	.	.	X	X	.	.	X	.	.	.	.	.	.	.	.	.	.	.	.	.
4627	MYH9	4627	X	X	X	.	X	X	X	X	X	.	.	.	X	.	.	.	X	X	.	X
5524	PTPA	5524	X	X	X	.	.	X	X	X	.	.	.	.	.	.	.	.	.	X	.	X
29028	ATAD2	29028	X	X	X	.	.	.	X	X	.	.	.	.	.	.	.	.	.	.	.	.
170506	DHX36	170506	X	X	X	.	.	.	X	X	X	.	.	.	.	.	.	.	.	.	.	.
60558	GUF1	60558	X	X	X	.	.	.	.	X	.	.	.	.	.	.	.	.	X	.	.	.
4524	MTHFR	4524	X	X	X	.	.	.	X	X	.	.	.	.	.	X	.	.	X	.	.	.
3192	HNRNPU	3192	X	X	X	.	X	.	X	X	.	.	.	.	.	.	.	.	X	.	.	.
399687	MYO18A	399687	X	X	X	.	.	.	X	X	.	.	.	.	.	.	.	.	X	.	.	.
1654	DDX3X	1654	X	X	X	.	.	.	X	X	X	.	X	X	.	.	X	.	X	.	.	.
203068	TUBB	203068	X	X	X	.	.	X	X	X	X	.	.	.	.	.	X	.	X	.	.	.
2932	GSK3B	2932	X	X	X	.	X	X	X	X	X	X	X	X	X	.	X	.	X	.	X	.
3146	HMGB1	3146	X	X	X	.	X	.	X	X	X	X	X	.	.	.	X	.	.	.	.	.
5601	MAPK9	5601	X	X	X	.	X	.	X	X	X	X	X	X	.	.	.	.	.	.	.	.
5245	PHB	5245	X	X	.	.	X	X	X	.	X	X	X	.	X	.	.	.	.	.	.	.
3551	IKBKB	3551	X	X	X	.	X	X	X	X	X	X	X	X	X	.	.	.	.	X	.	X
5594	MAPK1	5594	X	X	X	.	X	X	X	X	X	X	X	X	X	.	.	.	.	.	.	.
192670	AGO4	192670	X	X	.	.	X	.	X	.	X	.	.	X	X	.	X	.	.	.	.	.
10152	ABI2	10152	X	X	.	.	X	.	X	.	X	.	.	X	X	.	.	.	X	.	.	.
57690	TNRC6C	57690	X	X	.	.	X	.	.	.	X	.	.	X	X	.	.	.	.	.	.	.
53916	RAB4B	53916	X	X	X	.	.	.	X	X	X	.	.	X	X	.	.	X	.	.	.	.
1981	EIF4G1	1981	X	X	X	.	X	.	X	X	X	.	.	.	X	.	.	X	.	.	.	.
10097	ACTR2	10097	X	X	X	.	X	.	X	X	X	.	.	.	X	.	.	.	X	.	.	.
2909	ARHGAP35	2909	X	X	X	.	X	.	X	X	.	.	X	X	X	.	.	.	.	.	.	.
399	RHOH	399	X	X	X	.	X	X	.	X	.	.	X	X	X	.	.	.	.	.	.	.
2241	FER	2241	X	X	X	.	X	X	X	X	.	.	.	X	X	.	.	.	.	.	.	.
51422	PRKAG2	51422	X	X	X	.	.	.	.	X	.	.	X	X	X	X	.	.	.	.	.	.
7204	TRIO	7204	X	X	X	.	X	.	.	X	.	.	X	.	X	.	.	.	.	.	.	.
204851	HIPK1	204851	X	X	X	.	X	.	.	X	.	.	X	X	.	.	.	.	.	.	X	.
1452	CSNK1A1	1452	X	X	X	.	X	.	X	X	.	X	.	.	X	.	X	.	.	.	X	.
1454	CSNK1E	1454	X	X	X	.	X	.	X	X	.	X	.	.	X	.	.	.	.	.	.	.
5599	MAPK8	5599	X	X	X	.	X	.	X	X	X	X	.	X	X	.	.	.	.	.	.	.
5062	PAK2	5062	X	X	X	.	X	.	.	X	X	X	.	.	X	.	.	.	.	.	.	.
4893	NRAS	4893	X	X	X	.	X	.	.	X	X	X	.	X	X	.	.	.	X	.	.	.
5037	PEBP1	5037	X	X	X	.	X	.	.	X	X	X	.	X	X	.	.	.	.	.	.	.
1488	CTBP2	1488	X	X	X	.	X	.	.	X	.	X	.	.	X	.	.	.	X	X	.	.
6789	STK4	6789	X	X	X	X	X	.	.	X	.	X	.	X	X	.	.	.	.	X	.	.
4296	MAP3K11	4296	X	X	X	.	.	.	.	X	X	X	X	X	X	.	.	.	.	X	X	.
7867	MAPKAPK3	7867	X	X	X	.	.	.	.	X	X	X	X	X	X	.	.	.	.	.	.	.
5606	MAP2K3	5606	X	X	X	.	.	.	.	X	X	X	X	X	.	.	.	.	.	.	.	.
29110	TBK1	29110	X	X	X	.	.	.	.	X	X	X	X	X	.	.	.	.	.	.	.	.
5597	MAPK6	5597	X	X	X	.	.	.	X	X	.	.	.	X	X	.	.	.	.	X	.	.
4343	MOV10	4343	X	X	X	.	.	.	.	X	X	.	.	X	X	.	.	.	.	.	.	.
5586	PKN2	5586	X	X	X	.	.	.	.	X	.	.	.	X	X	.	.	.	.	.	X	.
4642	MYO1D	4642	X	X	X	.	X	X	.	X	.	.	.	.	.	.	.	.	X	.	.	.
4646	MYO6	4646	X	X	X	.	X	X	.	X	.	.	.	X	.	.	.	.	X	.	.	.
9625	AATK	9625	X	X	X	.	X	X	X	X	.	.	.	.	.	.	.	.	.	.	.	.
2043	EPHA4	2043	X	X	X	.	X	X	X	X	.	X	X	.	.	.	.	.	.	.	.	.
9927	MFN2	9927	X	X	X	.	X	X	X	X	.	.	X	.	.	.	.	.	.	.	.	.
9093	DNAJA3	9093	X	X	X	X	X	X	.	X	.	.	X	X	.	.	.	.	.	.	.	.
27032	ATP2C1	27032	X	X	X	X	X	X	.	X	.	X	X	.	.	.	.	.	.	.	.	.
493	ATP2B4	493	X	X	X	X	X	X	.	X	.	.	X	.	.	.	.	.	.	.	.	.
489	ATP2A3	489	X	X	X	X	.	X	.	X	.	.	.	.	X	.	.	.	.	.	.	.
9517	SPTLC2	9517	X	X	X	.	.	X	.	X	.	.	.	.	.	X	.	.	.	.	.	X
10061	ABCF2	10061	X	X	X	.	.	X	.	X	.	.	.	.	.	.	.	.	.	.	.	X
5825	ABCD3	5825	X	X	X	.	.	X	.	X	.	.	.	.	.	.	.	.	.	X	.	.
1185	CLCN6	1185	X	X	X	.	.	X	.	X	.	.	.	.	.	.	.	.	.	.	.	.
22853	LMTK2	22853	X	X	X	.	.	X	.	X	.	.	.	.	.	.	.	.	.	.	.	.
1727	CYB5R3	1727	X	X	X	.	.	X	.	X	X	.	.	.	.	X	.	.	.	.	.	.
5447	POR	5447	X	X	X	.	.	X	.	X	.	X	.	.	.	X	.	.	.	.	.	.
5243	ABCB1	5243	X	X	X	.	.	X	.	X	.	.	.	.	.	X	.	.	.	.	.	.
10057	ABCC5	10057	X	X	X	.	.	X	.	X	.	.	.	.	.	X	.	.	.	.	.	.
376267	RAB15	376267	X	X	X	.	.	.	.	X	.	.	.	X	.	.	.	X	.	.	.	.
381	ARF5	381	X	X	X	.	.	.	.	X	.	.	.	X	.	.	.	X	.	.	.	.
57799	RAB40C	57799	X	X	X	.	.	.	.	X	.	.	.	X	.	.	.	X	.	.	.	.
221079	ARL5B	221079	X	X	X	.	.	.	.	X	.	.	.	X	.	.	.	.	.	.	.	.
285598	ARL10	285598	X	X	X	.	.	.	.	X	.	.	.	X	.	.	.	.	.	.	.	.
55284	UBE2W	55284	X	X	X	.	.	.	.	X	X	.	.	.	.	.	.	X	.	.	.	.
54926	UBE2R2	54926	X	X	X	.	.	.	.	X	X	.	.	.	.	.	.	X	.	.	.	.
7327	UBE2G2	7327	X	X	X	.	.	.	.	X	X	.	.	.	.	.	.	X	.	.	.	.
7328	UBE2H	7328	X	X	X	.	.	.	.	X	X	.	.	.	.	.	.	X	.	.	.	.
3068	HDGF	3068	X	X	X	.	.	.	.	X	.	.	.	.	.	.	.	X	.	.	.	.
2671	GFER	2671	X	X	X	.	X	.	.	X	.	.	.	.	.	.	.	X	.	.	.	.
3800	KIF5C	3800	X	X	X	.	X	.	.	X	.	.	.	.	.	.	.	X	.	.	.	.
10376	TUBA1B	10376	X	X	X	.	.	X	.	X	.	.	.	.	.	.	X	X	.	.	.	.
8576	STK16	8576	X	X	X	.	.	.	.	X	.	.	.	.	.	.	X	.	.	.	.	.
92335	STRADA	92335	X	X	X	.	.	.	.	X	.	.	.	.	X	.	X	.	.	.	.	.
7301	TYRO3	7301	X	X	X	.	X	X	.	X	.	.	.	X	.	.	.	.	.	X	.	.
29959	NRBP1	29959	X	X	X	.	.	.	.	X	.	.	.	X	.	.	.	.	.	X	.	.
259217	HSPA12A	259217	X	X	X	.	.	.	.	X	.	.	.	.	.	.	.	.	.	.	.	.
90990	KIFC2	90990	X	X	X	.	.	.	.	X	.	.	.	.	.	.	.	.	.	.	.	.
64848	YTHDC2	64848	X	X	X	.	.	.	.	X	.	.	.	.	.	.	.	.	.	.	.	.
55687	TRMU	55687	X	X	X	.	.	.	.	X	.	.	.	.	.	.	.	.	.	.	.	.
23095	KIF1B	23095	X	X	X	.	.	.	.	X	.	.	.	.	.	.	.	.	.	.	.	.
23046	KIF21B	23046	X	X	X	.	.	.	.	X	.	.	.	.	.	.	.	.	.	.	.	.
10922	FASTK	10922	X	X	X	.	.	.	.	X	.	.	.	.	.	.	.	.	.	.	.	.
7284	TUFM	7284	X	X	X	.	.	.	.	X	.	.	.	.	.	.	.	.	.	.	.	.
6854	SYN2	6854	X	X	X	.	.	.	.	X	.	.	.	.	.	.	.	.	.	.	.	.
5129	CDK18	5129	X	X	X	.	.	.	.	X	.	.	.	.	.	.	.	.	.	.	.	.
4173	MCM4	4173	X	X	X	.	.	.	.	X	.	.	.	.	.	.	.	.	.	.	.	.
4174	MCM5	4174	X	X	X	.	.	.	.	X	.	.	.	.	.	.	.	.	.	.	.	.
57649	PHF12	57649	X	X	X	X	.	.	.	X	.	.	.	.	.	.	.	.	.	.	.	.
23174	ZCCHC14	23174	X	X	X	X	.	.	.	X	.	.	.	.	.	.	.	.	.	.	.	.
6596	HLTF	6596	X	X	X	X	.	.	.	X	.	.	.	.	.	.	.	.	.	.	.	.
9931	HELZ	9931	X	X	X	X	.	.	.	X	.	.	.	.	.	.	.	.	.	.	.	.
54861	SNRK	54861	X	X	X	X	X	.	.	X	.	.	.	X	.	.	.	.	.	.	.	.
3336	HSPE1	3336	X	X	X	X	X	.	.	X	.	.	.	.	.	.	.	.	.	.	.	.
9031	BAZ1B	9031	X	X	X	X	X	.	.	X	.	.	.	.	.	.	.	.	.	.	.	.
8804	CREG1	8804	X	X	X	.	X	.	.	X	X	.	.	.	.	.	.	.	.	.	.	.
1021	CDK6	1021	X	X	X	.	X	.	.	X	.	.	.	.	.	.	.	.	.	.	X	.
205	AK4	205	X	X	X	.	X	.	.	X	.	.	.	.	.	X	.	.	.	.	.	.
1152	CKB	1152	X	X	X	.	X	.	.	X	.	.	.	.	.	X	.	.	.	.	.	.
162394	SLFN5	162394	X	X	X	.	X	.	.	X	.	.	.	.	.	.	.	.	.	.	.	.
89797	NAV2	89797	X	X	X	.	X	.	.	X	.	.	.	.	.	.	.	.	.	.	.	.
10277	UBE4B	10277	X	X	X	.	X	.	.	X	.	.	.	.	.	.	.	.	.	.	.	.
9188	DDX21	9188	X	X	X	.	X	.	.	X	.	.	.	.	.	.	.	.	.	.	.	.
8438	RAD54L	8438	X	X	X	.	X	.	.	X	.	.	.	.	.	.	.	.	.	.	.	.
1106	CHD2	1106	X	X	X	.	X	.	.	X	.	.	.	.	.	.	.	.	.	.	.	.
5613	PRKX	5613	X	X	X	.	X	.	.	X	.	.	.	.	.	.	.	.	.	.	.	.
5609	MAP2K7	5609	X	X	X	X	.	.	X	X	X	X	X	X	.	.	.	.	.	.	.	.
4216	MAP3K4	4216	X	X	X	X	X	.	X	X	.	X	X	X	.	.	.	.	.	.	.	.
51776	MAP3K20	51776	X	X	X	X	X	.	.	X	.	X	X	X	.	.	.	.	.	.	.	.
1760	DMPK	1760	X	X	X	X	.	X	X	X	.	.	.	X	.	.	.	.	.	.	.	.
7756	ZNF207	7756	X	X	X	X	.	.	X	X	.	.	.	.	.	.	X	.	.	.	.	.
255967	PAN3	255967	X	X	X	X	.	.	X	X	.	.	.	.	.	.	.	.	.	.	.	.
23049	SMG1	23049	X	X	X	X	.	.	X	X	.	.	.	.	.	.	.	.	.	.	.	.
53944	CSNK1G1	53944	X	X	X	X	.	.	X	X	.	.	.	.	.	.	.	.	.	.	.	.
10771	ZMYND11	10771	X	X	X	X	.	.	.	.	.	.	X	.	.	.	.	.	.	.	.	.
55240	STEAP3	55240	X	X	X	X	.	X	.	.	.	.	X	.	.	.	.	.	.	.	.	.
400	ARL1	400	X	X	X	X	.	.	.	X	.	.	.	X	.	.	.	.	.	.	.	.
64393	ZMAT3	64393	X	X	X	X	.	.	.	.	.	.	.	X	.	.	.	.	.	.	.	.
51701	NLK	51701	X	X	X	X	.	.	.	X	.	.	X	X	X	.	.	.	.	.	.	.
10746	MAP3K2	10746	X	X	X	X	.	.	.	X	.	X	X	X	.	.	.	.	.	.	.	.
9891	NUAK1	9891	X	X	X	X	.	.	.	X	.	.	X	X	.	.	.	.	.	.	.	.
10120	ACTR1B	10120	X	X	X	.	.	.	.	X	X	.	.	.	.	.	.	.	.	.	X	.
29789	OLA1	29789	X	X	X	X	.	.	.	X	.	.	.	.	.	.	.	.	X	.	X	.
6059	ABCE1	6059	X	X	X	X	.	.	.	X	.	.	.	.	.	.	.	.	X	.	.	.
6095	RORA	6095	X	X	X	X	X	.	.	.	X	.	X	.	.	X	.	.	.	.	.	.
26007	TKFC	26007	X	X	X	X	.	.	.	X	X	.	X	.	.	X	.	.	.	.	.	.
5567	PRKACB	5567	X	X	X	X	X	.	.	X	X	.	.	.	X	X	.	.	.	.	X	.
1373	CPS1	1373	X	X	X	X	X	.	.	X	.	.	.	.	.	X	.	.	X	.	.	.
5315	PKM	5315	X	X	X	X	X	.	.	X	X	.	.	.	.	X	.	.	X	.	.	.
1663	DDX11	1663	X	X	X	X	X	.	X	X	.	.	.	.	.	.	.	X	.	.	X	.
4644	MYO5A	4644	X	X	X	X	X	.	X	X	X	.	X	.	.	.	.	X	.	.	.	.
6197	RPS6KA3	6197	X	X	X	X	X	.	X	X	X	.	.	X	X	.	.	.	.	.	.	.
11113	CIT	11113	X	X	X	X	X	.	X	X	.	.	.	X	X	.	.	.	.	.	.	.
6239	RREB1	6239	X	X	X	X	X	.	X	.	.	.	.	X	.	.	.	.	.	.	.	.
677	ZFP36L1	677	X	X	X	X	X	.	.	.	.	.	.	X	.	.	.	.	.	.	.	.
5936	RBM4	5936	X	X	X	X	X	.	.	.	.	.	.	X	.	.	.	.	.	.	.	.
8428	STK24	8428	X	X	X	X	X	.	X	X	.	.	.	X	.	.	.	.	.	.	.	.
546	ATRX	546	X	X	X	X	X	.	X	X	.	.	.	X	.	.	X	.	.	.	.	.
6732	SRPK1	6732	X	X	X	X	X	.	.	X	.	.	.	X	.	.	X	.	.	.	.	.
2068	ERCC2	2068	X	X	X	X	X	.	X	X	.	.	.	.	.	X	X	.	.	.	.	.
2181	ACSL3	2181	X	X	X	.	X	X	X	X	.	.	.	.	.	X	X	.	.	.	.	.
2182	ACSL4	2182	X	X	X	.	X	X	X	X	.	.	.	.	.	X	.	.	.	.	.	.
6342	SCP2	6342	X	.	X	.	.	.	.	X	.	.	.	.	.	X	.	.	.	.	.	.
728294	D2HGDH	728294	X	X	X	.	.	.	.	X	.	.	.	.	.	X	.	.	.	.	.	.
23262	PPIP5K2	23262	X	X	X	.	.	.	.	X	.	.	.	.	.	X	.	.	.	.	.	.
80205	CHD9	80205	X	X	X	.	.	.	.	X	.	.	.	.	.	X	.	.	.	.	.	.
51447	IP6K2	51447	X	X	X	.	.	.	X	X	X	.	.	.	.	X	.	.	.	.	.	.
3098	HK1	3098	X	X	X	.	.	X	X	X	.	.	.	.	.	X	.	.	.	.	.	.
80271	ITPKC	80271	X	X	X	.	.	.	X	X	.	.	.	.	.	X	.	.	.	.	.	.
128	ADH5	128	X	X	X	X	.	.	.	X	.	.	.	.	.	X	.	.	.	X	.	.
5198	PFAS	5198	X	X	X	X	.	.	.	X	.	.	.	.	.	X	.	.	.	.	.	.
10797	MTHFD2	10797	X	X	X	X	.	.	.	X	.	.	.	.	.	X	.	.	.	.	.	.
11164	NUDT5	11164	X	X	X	X	.	.	.	.	.	.	.	.	.	X	.	.	.	X	.	.
114757	CYGB	114757	X	X	X	X	.	.	.	.	.	.	.	.	.	X	.	.	.	.	.	.
30833	NT5C	30833	X	X	X	X	.	.	.	.	.	.	.	.	.	X	.	.	.	.	.	.
51251	NT5C3A	51251	X	X	X	X	.	.	.	.	.	.	.	.	.	X	.	.	.	.	.	.
978	CDA	978	X	X	X	X	.	.	X	.	X	.	.	.	.	X	X	.	.	X	.	.
5211	PFKL	5211	X	X	X	X	.	.	.	X	X	.	.	.	.	X	X	.	.	.	.	.
51592	TRIM33	51592	X	X	X	X	.	.	.	.	.	.	.	.	X	.	.	.	.	.	.	.
6919	TCEA2	6919	X	X	X	X	.	.	.	.	.	.	.	.	.	.	.	.	.	.	X	.
7559	ZNF12	7559	X	X	X	X	.	.	.	.	.	.	.	.	.	.	.	.	.	.	X	.
11176	BAZ2A	11176	X	X	X	X	.	.	.	.	.	.	.	.	.	.	X	.	.	.	.	.
55696	RBM22	55696	X	X	X	X	.	.	.	.	.	.	.	.	.	.	X	.	.	.	.	.
374655	ZNF710	374655	X	X	X	X	.	.	.	.	.	.	.	.	.	.	.	.	.	.	.	.
284309	ZNF776	284309	X	X	X	X	.	.	.	.	.	.	.	.	.	.	.	.	.	.	.	.
252969	NEIL2	252969	X	X	X	X	.	.	.	.	.	.	.	.	.	.	.	.	.	.	.	.
163050	ZNF564	163050	X	X	X	X	.	.	.	.	.	.	.	.	.	.	.	.	.	.	.	.
152485	ZNF827	152485	X	X	X	X	.	.	.	.	.	.	.	.	.	.	.	.	.	.	.	.
85460	ZNF518B	85460	X	X	X	X	.	.	.	.	.	.	.	.	.	.	.	.	.	.	.	.
84256	FLYWCH1	84256	X	X	X	X	.	.	.	.	.	.	.	.	.	.	.	.	.	.	.	.
79027	ZNF655	79027	X	X	X	X	.	.	.	.	.	.	.	.	.	.	.	.	.	.	.	.
65986	ZBTB10	65986	X	X	X	X	.	.	.	.	.	.	.	.	.	.	.	.	.	.	.	.
64397	ZNF106	64397	X	X	X	X	.	.	.	.	.	.	.	.	.	.	.	.	.	.	.	.
57592	ZNF687	57592	X	X	X	X	.	.	.	.	.	.	.	.	.	.	.	.	.	.	.	.
57169	ZNFX1	57169	X	X	X	X	.	.	.	.	.	.	.	.	.	.	.	.	.	.	.	.
55892	MYNN	55892	X	X	X	X	.	.	.	.	.	.	.	.	.	.	.	.	.	.	.	.
51427	ZNF107	51427	X	X	X	X	.	.	.	.	.	.	.	.	.	.	.	.	.	.	.	.
51276	ZNF571	51276	X	X	X	X	.	.	.	.	.	.	.	.	.	.	.	.	.	.	.	.
29803	REPIN1	29803	X	X	X	X	.	.	.	.	.	.	.	.	.	.	.	.	.	.	.	.
26994	RNF11	26994	X	X	X	X	.	.	.	.	.	.	.	.	.	.	.	.	.	.	.	.
26009		26009	X	X	X	X	.	.	.	.	.	.	.	.	.	.	.	.	.	.	.	.
23119	HIC2	23119	X	X	X	X	.	.	.	.	.	.	.	.	.	.	.	.	.	.	.	.
22847	ZNF507	22847	X	X	X	X	.	.	.	.	.	.	.	.	.	.	.	.	.	.	.	.
22835	ZFP30	22835	X	X	X	X	.	.	.	.	.	.	.	.	.	.	.	.	.	.	.	.
10898	CPSF4	10898	X	X	X	X	.	.	.	.	.	.	.	.	.	.	.	.	.	.	.	.
9877	ZC3H11A	9877	X	X	X	X	.	.	.	.	.	.	.	.	.	.	.	.	.	.	.	.
9534	ZNF254	9534	X	X	X	X	.	.	.	.	.	.	.	.	.	.	.	.	.	.	.	.
8148	TAF15	8148	X	X	X	X	.	.	.	.	.	.	.	.	.	.	.	.	.	.	.	.
8028	MLLT10	8028	X	X	X	X	.	.	.	.	.	.	.	.	.	.	.	.	.	.	.	.
7587	ZNF37A	7587	X	X	X	X	.	.	.	.	.	.	.	.	.	.	.	.	.	.	.	.
7555	CNBP	7555	X	X	X	X	.	.	.	.	.	.	.	.	.	.	.	.	.	.	.	.
2960	GTF2E1	2960	X	X	X	X	.	.	.	.	.	.	.	.	.	.	.	.	.	.	.	.
6018	RLF	6018	X	X	X	X	.	.	.	.	.	.	.	.	.	.	.	.	.	.	.	.
5073	PARN	5073	X	X	X	X	.	.	X	.	.	.	.	.	.	.	.	X	.	.	.	.
9112	MTA1	9112	X	X	X	X	.	.	.	.	.	.	.	.	.	.	.	X	.	.	.	.
23293	SMG6	23293	X	X	X	X	.	.	X	.	.	.	.	.	.	.	.	.	X	.	.	.
90459	ERI1	90459	X	X	X	X	.	.	.	.	.	.	.	.	.	.	.	.	X	.	.	.
6827	SUPT4H1	6827	X	X	X	X	.	.	.	.	.	.	.	.	.	.	.	.	X	X	.	.
253461	ZBTB38	253461	X	X	X	X	.	.	.	.	.	.	.	.	.	.	.	.	.	X	.	.
129450	TYW5	129450	X	X	X	X	.	.	.	.	.	.	.	.	.	.	.	.	.	X	.	.
5612	THAP12	5612	X	X	X	X	.	.	.	.	.	.	.	.	.	.	.	.	.	X	.	.
54487	DGCR8	54487	X	X	X	X	.	.	.	.	.	.	.	.	.	.	.	.	.	X	.	.
9810	RNF40	9810	X	X	X	X	.	X	X	.	.	.	.	.	.	.	.	X	X	X	.	.
81	ACTN4	81	X	X	X	X	.	.	X	.	.	X	X	.	.	.	.	.	X	X	.	.
7067	THRA	7067	X	X	X	X	X	.	X	.	.	.	.	.	.	.	.	.	X	X	.	.
23499	MACF1	23499	X	X	X	X	X	X	X	.	.	X	.	.	.	.	.	.	X	.	.	.
84327	ZBED3	84327	X	X	X	X	.	.	X	.	.	X	.	.	.	.	.	.	.	.	.	.
7750	ZMYM2	7750	X	X	X	X	X	.	X	.	.	.	.	.	.	.	.	.	.	.	.	.
64145	RBSN	64145	X	X	X	X	.	X	X	.	X	.	.	.	.	.	.	.	.	.	.	.
80315	CPEB4	80315	X	X	X	X	.	X	.	.	.	.	.	.	.	.	.	.	X	.	.	.
152518	NFXL1	152518	X	X	X	X	.	X	.	.	.	.	.	.	.	.	.	.	.	.	.	.
4924	NUCB1	4924	X	X	X	X	.	X	.	.	.	.	.	.	.	.	.	.	.	.	.	.
7697	ZNF138	7697	X	X	X	X	.	X	.	.	.	.	.	.	.	.	.	.	.	.	.	.
747	DAGLA	747	.	.	X	X	X	X	.	.	.	.	.	.	X	.	.	.	.	.	.	.
130507	UBR3	130507	.	.	X	X	X	X	.	.	.	.	.	.	.	.	.	.	.	.	.	.
114789	SLC25A25	114789	.	.	X	X	X	X	.	.	.	.	.	.	.	.	.	.	.	.	.	.
57575	PCDH10	57575	.	.	X	X	X	X	.	.	.	.	.	.	.	.	.	.	.	.	.	.
54928	IMPAD1	54928	.	.	X	X	X	X	.	.	.	.	.	.	.	.	.	.	.	.	.	.
813	CALU	813	.	.	X	X	X	X	.	.	.	.	.	.	.	.	.	.	.	.	.	.
1952	CELSR2	1952	.	.	X	X	X	X	.	.	.	.	.	.	.	.	.	.	.	.	.	.
4090	SMAD5	4090	X	X	X	X	X	X	.	.	.	.	.	.	X	.	.	.	.	.	.	.
57003	CCDC47	57003	X	X	X	X	X	X	.	.	.	.	.	.	.	.	.	.	.	.	.	.
3164	NR4A1	3164	X	X	X	X	X	.	.	.	X	.	.	.	X	.	.	.	.	X	.	.
103	ADAR	103	X	X	X	X	X	.	.	.	X	.	.	.	.	.	X	.	.	.	.	.
7536	SF1	7536	X	X	X	X	X	.	.	.	.	.	.	.	.	.	X	.	.	.	.	.
7707	ZNF148	7707	X	X	X	X	X	.	.	.	.	.	.	.	.	.	X	.	.	.	.	.
463	ZFHX3	463	X	X	X	X	X	.	.	.	.	.	.	.	.	.	.	.	.	X	.	.
85416	ZIC5	85416	X	X	X	X	X	.	.	.	.	.	.	.	.	.	.	.	.	.	.	.
58508	KMT2C	58508	X	X	X	X	X	.	.	.	.	.	.	.	.	.	.	.	.	.	.	.
54816		54816	X	X	X	X	X	.	.	.	.	.	.	.	.	.	.	.	.	.	.	.
51663	ZFR	51663	X	X	X	X	X	.	.	.	.	.	.	.	.	.	.	.	.	.	.	.
25976	TIPARP	25976	X	X	X	X	X	.	.	.	.	.	.	.	.	.	.	.	.	.	.	.
23512	SUZ12	23512	X	X	X	X	X	.	.	.	.	.	.	.	.	.	.	.	.	.	.	.
23135	KDM6B	23135	X	X	X	X	X	.	.	.	.	.	.	.	.	.	.	.	.	.	.	.
23089	PEG10	23089	X	X	X	X	X	.	.	.	.	.	.	.	.	.	.	.	.	.	.	.
7763	ZFAND5	7763	X	X	X	X	X	.	.	.	.	.	.	.	.	.	.	.	.	.	.	.
7468	NSD2	7468	X	X	X	X	X	.	.	.	.	.	.	.	.	.	.	.	.	.	.	.
7716	VEZF1	7716	X	X	X	X	X	.	.	.	.	.	.	.	.	.	.	.	.	.	.	.
5903	RANBP2	5903	X	X	X	X	.	X	X	.	X	.	.	.	X	X	.	X	.	.	X	X
2771	GNAI2	2771	X	X	X	X	.	X	.	X	.	X	X	X	X	X	.	X	X	.	X	X
2776	GNAQ	2776	X	X	X	X	X	X	.	X	.	.	.	.	X	X	.	.	X	.	.	X
2775	GNAO1	2775	X	X	X	X	X	X	.	X	.	.	.	.	X	.	.	X	X	.	.	X
2781	GNAZ	2781	X	X	X	X	.	X	.	X	.	.	.	.	X	.	.	X	X	.	.	X
402	ARL2	402	X	X	X	.	.	X	X	X	.	.	.	X	.	X	X	X	.	.	X	.
81876	RAB1B	81876	X	X	X	.	X	X	X	X	.	.	.	X	.	.	X	X	.	.	.	.
10890	RAB10	10890	X	X	X	.	X	X	.	X	X	.	.	X	.	.	.	X	.	.	.	.
51552	RAB14	51552	X	X	X	.	X	X	X	X	X	.	.	X	.	X	.	X	.	.	.	.
3710	ITPR3	3710	.	.	X	X	.	X	.	X	X	X	.	X	X	X	X	.	.	.	.	.
5562	PRKAA1	5562	X	X	X	X	.	X	.	X	.	X	X	X	X	.	X	.	.	.	.	.
4723	NDUFV1	4723	X	X	X	X	.	X	.	X	.	.	.	.	.	X	X	.	.	.	.	X
113	ADCY7	113	X	X	X	X	.	X	.	X	X	.	.	X	X	X	.	.	.	.	.	.
54205	CYCS	54205	X	X	X	X	.	X	.	.	.	.	.	X	.	X	.	.	.	.	.	.
1499	CTNNB1	1499	X	X	.	.	X	X	X	.	X	X	X	.	X	.	X	X	X	X	X	X
4088	SMAD3	4088	X	X	X	X	X	.	X	.	.	X	.	.	X	.	X	X	X	X	.	.
7094	TLN1	7094	.	.	X	.	X	X	.	X	X	.	.	.	X	.	X	X	X	.	.	.
6464	SHC1	6464	.	.	X	.	X	X	.	X	X	X	X	X	X	.	.	X	X	.	.	X
6712	SPTBN2	6712	.	.	X	.	X	X	X	X	X	X	.	X	X	.	.	X	.	.	.	.
3092	HIP1	3092	.	.	X	.	X	X	X	X	.	X	X	.	.	.	X	.	X	X	.	X
7049	TGFBR3	7049	.	.	X	.	X	X	X	X	.	X	X	X	.	.	X	.	X	.	.	X
1000	CDH2	1000	.	.	X	X	X	X	X	.	.	X	X	.	.	.	X	.	X	.	.	X
2697	GJA1	2697	.	.	.	.	X	X	X	.	.	X	X	.	.	.	X	.	.	.	.	X
6844	VAMP2	6844	.	.	X	.	.	X	.	X	.	X	.	.	.	X	X	X	X	.	.	X
6642	SNX1	6642	.	.	X	.	X	X	.	X	.	.	.	.	.	.	.	.	X	X	.	X
8301	PICALM	8301	.	.	X	.	X	X	X	X	.	.	.	.	.	.	X	.	.	.	.	X
6904	TBCD	6904	.	.	.	.	X	X	X	.	.	.	.	.	.	.	X	X	.	.	X	.
8775	NAPA	8775	.	.	.	.	X	X	X	.	.	.	.	.	.	.	X	X	X	.	.	X
3397	ID1	3397	.	.	.	.	X	.	X	.	.	.	X	.	.	.	.	.	X	X	X	.
9798	IST1	9798	.	.	.	.	X	.	X	.	X	.	.	.	.	.	.	.	X	.	X	.
4130	MAP1A	4130	.	.	.	.	.	.	X	.	.	.	.	.	.	.	.	.	X	.	.	.
5885	RAD21	5885	.	.	.	.	.	.	X	.	.	.	.	.	.	.	.	X	X	.	.	.
23122	CLASP2	23122	.	.	.	.	X	X	X	.	.	.	.	.	X	.	X	.	X	.	.	.
23332	CLASP1	23332	.	.	.	.	X	.	X	.	.	.	.	.	X	.	X	.	X	.	X	.
79577	CDC73	79577	.	.	.	.	X	.	X	.	.	X	.	.	X	.	X	X	X	.	.	.
2670	GFAP	2670	.	.	.	.	X	.	X	.	.	X	.	.	X	.	.	.	X	.	.	.
2887	GRB10	2887	.	.	.	.	X	.	.	.	.	X	.	.	X	.	.	.	X	.	.	.
57153	SLC44A2	57153	.	.	.	.	.	X	.	.	X	X	X	.	.	X	.	.	.	.	.	.
1435	CSF1	1435	.	.	.	.	X	X	.	.	X	X	X	.	.	.	.	.	.	X	.	.
9218	VAPA	9218	.	.	.	.	X	X	.	.	X	X	X	.	.	X	.	.	.	X	.	.
26037	SIPA1L1	26037	.	.	.	.	X	X	X	.	.	.	X	.	.	.	.	.	.	.	.	.
51763	INPP5K	51763	.	.	.	.	X	X	X	.	.	.	X	.	.	X	.	.	.	.	.	.
8870	IER3	8870	.	.	.	.	X	X	X	.	X	.	X	.	X	.	.	.	.	.	.	.
2150	F2RL1	2150	.	.	.	.	X	X	X	.	.	X	X	.	X	.	.	.	.	.	.	.
6091	ROBO1	6091	.	.	.	.	X	X	X	.	.	X	X	.	.	.	.	.	.	.	.	.
65009	NDRG4	65009	.	.	.	.	X	X	X	.	.	X	X	.	.	.	.	.	.	.	.	.
5663	PSEN1	5663	.	.	.	.	X	X	X	.	X	X	X	X	.	.	.	.	.	.	X	X
3572	IL6ST	3572	.	.	.	.	X	X	.	.	X	X	X	.	X	.	.	.	.	X	.	X
55004	LAMTOR1	55004	.	.	.	.	.	X	.	.	X	X	X	.	X	.	.	.	.	.	.	X
23198	PSME4	23198	.	.	.	.	X	.	.	.	X	X	.	X	X	X	.	X	X	.	.	.
10197	PSME3	10197	.	.	.	.	X	.	.	.	X	X	.	X	X	X	.	X	.	.	.	.
5707	PSMD1	5707	.	.	.	.	X	.	.	.	X	X	.	X	X	X	.	X	.	.	.	.
5720	PSME1	5720	.	.	.	.	X	.	.	.	X	X	.	X	X	X	.	X	.	.	.	.
2674	GFRA1	2674	.	.	.	.	X	X	.	.	X	.	.	X	X	.	.	.	.	.	.	.
7414	VCL	7414	.	.	.	.	X	X	.	.	X	.	.	.	X	.	.	.	.	.	.	.
10163	WASF2	10163	.	.	.	.	X	.	X	.	X	.	.	X	X	.	.	.	X	.	.	.
10787	NCKAP1	10787	.	.	.	.	X	X	X	.	X	.	.	X	X	.	.	.	X	.	.	.
128239	IQGAP3	128239	.	.	.	.	.	X	.	.	.	X	X	X	X	.	.	.	.	.	.	.
9821	RB1CC1	9821	.	.	.	.	X	X	.	.	.	X	X	X	.	.	.	.	.	.	.	.
51246	SHISA5	51246	.	.	.	.	.	X	.	.	.	X	X	X	.	.	.	.	.	.	.	.
10044	SH2D3C	10044	.	.	.	.	.	.	.	.	.	X	.	X	.	.	.	.	.	.	.	.
10962	MLLT11	10962	.	.	.	.	.	.	X	.	.	X	.	X	.	.	.	.	.	.	.	.
9220	TIAF1	9220	.	.	.	.	.	.	.	.	.	.	.	X	.	.	.	.	.	.	.	.
51512	GTSE1	51512	.	.	.	.	.	.	.	.	.	.	.	X	.	.	.	.	.	.	.	.
55103	RALGPS2	55103	.	.	.	.	.	.	.	.	.	.	X	X	.	.	.	.	.	.	.	.
122809	SOCS4	122809	.	.	.	.	.	.	.	.	.	.	X	X	.	.	.	.	.	.	.	.
5781	PTPN11	5781	.	.	.	.	X	.	X	.	X	X	X	X	X	.	.	.	X	.	.	.
8831	SYNGAP1	8831	.	.	.	.	X	X	X	.	X	X	X	X	X	.	.	.	.	.	.	.
9462	RASAL2	9462	.	.	.	.	X	X	.	.	X	X	X	X	X	.	.	.	.	.	.	.
23365	ARHGEF12	23365	.	.	.	.	X	.	.	.	.	.	X	X	X	.	.	.	.	.	.	.
29	ABR	29	.	.	.	.	X	.	X	.	.	.	X	X	X	.	.	.	.	.	.	.
2664	GDI1	2664	.	.	.	.	X	.	X	.	.	.	X	X	X	.	.	.	.	.	.	.
55114	ARHGAP17	55114	.	.	.	.	.	.	.	.	.	.	X	.	X	.	.	.	.	.	.	.
57522	SRGAP1	57522	.	.	.	.	X	.	.	.	.	.	X	.	X	.	.	.	.	.	.	.
10252	SPRY1	10252	.	.	.	.	X	.	.	.	.	.	X	.	X	.	.	.	.	.	.	.
26084	ARHGEF26	26084	.	.	.	.	X	.	.	.	.	.	X	.	X	.	.	.	.	.	.	.
1894	ECT2	1894	.	.	.	.	X	.	.	.	.	X	X	X	X	.	X	.	.	X	.	.
599	BCL2L2	599	.	.	.	.	X	.	.	.	.	.	X	X	.	.	.	.	.	X	.	.
200734	SPRED2	200734	.	.	.	.	X	.	.	.	X	X	X	.	X	.	.	.	.	.	.	.
835	CASP2	835	.	.	.	.	X	.	.	.	X	X	.	X	X	.	.	.	.	.	.	.
56983	POGLUT1	56983	.	.	.	.	X	.	.	.	.	X	.	.	X	.	.	.	.	.	.	.
231	AKR1B1	231	.	.	.	.	X	.	.	.	.	X	X	X	.	X	.	.	.	.	.	.
9516	LITAF	9516	.	.	.	.	X	.	.	.	.	X	X	.	.	.	.	.	.	.	.	.
10927	SPIN1	10927	.	.	.	.	X	.	.	.	.	X	.	.	.	.	.	.	.	.	.	.
57045	TWSG1	57045	.	.	.	.	X	.	.	.	.	X	.	.	.	.	.	.	.	.	.	.
64769	MEAF6	64769	.	.	.	.	.	.	.	.	.	.	X	.	.	.	.	.	.	.	X	.
80014	WWC2	80014	.	.	.	.	.	.	.	.	.	.	X	.	.	.	.	.	.	.	.	.
10174	SORBS3	10174	.	.	.	.	.	.	X	.	.	X	X	.	.	.	.	.	.	.	.	.
8405	SPOP	8405	.	.	.	.	.	.	.	.	.	X	X	.	X	.	.	.	.	.	.	.
23328	SASH1	23328	.	.	.	.	.	.	.	.	.	X	X	.	.	.	.	.	.	.	.	.
23369	PUM2	23369	X	X	.	.	.	.	.	.	.	X	X	.	.	.	X	.	.	.	.	.
92140	MTDH	92140	X	X	.	.	.	X	.	.	.	X	X	.	.	.	.	.	.	.	.	.
9774	BCLAF1	9774	X	X	.	.	.	.	X	.	.	X	X	.	.	.	.	.	.	.	.	.
29117	BRD7	29117	X	X	.	.	.	.	X	.	.	.	X	.	.	.	.	.	.	.	.	.
6749	SSRP1	6749	X	X	.	.	.	.	.	.	.	.	X	.	.	.	.	.	.	.	.	.
9698	PUM1	9698	X	X	.	.	X	.	.	.	.	X	X	.	.	.	.	.	.	.	.	.
80010	RMI1	80010	X	X	.	.	X	.	.	.	.	.	X	.	.	.	.	.	.	.	.	.
10657	KHDRBS1	10657	X	X	.	.	.	X	.	.	.	X	.	.	X	.	.	.	X	.	.	X
3105	HLA-A	3105	X	X	.	.	.	X	.	.	X	.	.	.	.	.	.	.	X	.	.	X
6726	SRP9	6726	X	X	.	.	.	X	.	.	.	.	.	.	.	.	.	X	X	.	.	X
408050	NOMO3	408050	.	.	.	.	.	X	.	.	.	.	.	.	.	.	.	.	.	.	.	.
285761	DCBLD1	285761	.	.	.	.	.	X	.	.	.	.	.	.	.	.	.	.	.	.	.	.
283820	NOMO2	283820	.	.	.	.	.	X	.	.	.	.	.	.	.	.	.	.	.	.	.	.
283578	TMED8	283578	.	.	.	.	.	X	.	.	.	.	.	.	.	.	.	.	.	.	.	.
206358	SLC36A1	206358	.	.	.	.	.	X	.	.	.	.	.	.	.	.	.	.	.	.	.	.
203197	TMEM268	203197	.	.	.	.	.	X	.	.	.	.	.	.	.	.	.	.	.	.	.	.
160335	TMTC2	160335	.	.	.	.	.	X	.	.	.	.	.	.	.	.	.	.	.	.	.	.
152519	NIPAL1	152519	.	.	.	.	.	X	.	.	.	.	.	.	.	.	.	.	.	.	.	.
116068	LYSMD3	116068	.	.	.	.	.	X	.	.	.	.	.	.	.	.	.	.	.	.	.	.
113178	SCAMP4	113178	.	.	.	.	.	X	.	.	.	.	.	.	.	.	.	.	.	.	.	.
113146	AHNAK2	113146	.	.	.	.	.	X	.	.	.	.	.	.	.	.	.	.	.	.	.	.
112476	PRRT2	112476	.	.	.	.	.	X	.	.	.	.	.	.	.	.	.	.	.	.	.	.
90488	TMEM263	90488	.	.	.	.	.	X	.	.	.	.	.	.	.	.	.	.	.	.	.	.
85027	SMIM3	85027	.	.	.	.	.	X	.	.	.	.	.	.	.	.	.	.	.	.	.	.
84918	LRP11	84918	.	.	.	.	.	X	.	.	.	.	.	.	.	.	.	.	.	.	.	.
83877	TM2D2	83877	.	.	.	.	.	X	.	.	.	.	.	.	.	.	.	.	.	.	.	.
81614	NIPA2	81614	.	.	.	.	.	X	.	.	.	.	.	.	.	.	.	.	.	.	.	.
80381	CD276	80381	.	.	.	.	.	X	.	.	.	.	.	.	.	.	.	.	.	.	.	.
80235	PIGZ	80235	.	.	.	.	.	X	.	.	.	.	.	.	.	.	.	.	.	.	.	.
79157	MFSD11	79157	.	.	.	.	.	X	.	.	.	.	.	.	.	.	.	.	.	.	.	.
79137	RETREG2	79137	.	.	.	.	.	X	.	.	.	.	.	.	.	.	.	.	.	.	.	.
57380	MRS2	57380	.	.	.	.	.	X	.	.	.	.	.	.	.	.	.	.	.	.	.	.
55783	CMTR2	55783	.	.	.	.	.	X	.	.	.	.	.	.	.	.	.	.	.	.	.	.
55069	TMEM248	55069	.	.	.	.	.	X	.	.	.	.	.	.	.	.	.	.	.	.	.	.
51629	SLC25A39	51629	.	.	.	.	.	X	.	.	.	.	.	.	.	.	.	.	.	.	.	.
51398	WDR83OS	51398	.	.	.	.	.	X	.	.	.	.	.	.	.	.	.	.	.	.	.	.
51030	TVP23B	51030	.	.	.	.	.	X	.	.	.	.	.	.	.	.	.	.	.	.	.	.
25966	C2CD2	25966	.	.	.	.	.	X	.	.	.	.	.	.	.	.	.	.	.	.	.	.
25963	TMEM87A	25963	.	.	.	.	.	X	.	.	.	.	.	.	.	.	.	.	.	.	.	.
25825	BACE2	25825	.	.	.	.	.	X	.	.	.	.	.	.	.	.	.	.	.	.	.	.
23516	SLC39A14	23516	.	.	.	.	.	X	.	.	.	.	.	.	.	.	.	.	.	.	.	.
23505	TMEM131	23505	.	.	.	.	.	X	.	.	.	.	.	.	.	.	.	.	.	.	.	.
23420	NOMO1	23420	.	.	.	.	.	X	.	.	.	.	.	.	.	.	.	.	.	.	.	.
23306	NEMP1	23306	.	.	.	.	.	X	.	.	.	.	.	.	.	.	.	.	.	.	.	.
23151	GRAMD4	23151	.	.	.	.	.	X	.	.	.	.	.	.	.	.	.	.	.	.	.	.
22990	PCNX1	22990	.	.	.	.	.	X	.	.	.	.	.	.	.	.	.	.	.	.	.	.
11311	VPS45	11311	.	.	.	.	.	X	.	.	.	.	.	.	.	.	.	.	.	.	.	.
11094	CACFD1	11094	.	.	.	.	.	X	.	.	.	.	.	.	.	.	.	.	.	.	.	.
10953	TOMM34	10953	.	.	.	.	.	X	.	.	.	.	.	.	.	.	.	.	.	.	.	.
10867	TSPAN9	10867	.	.	.	.	.	X	.	.	.	.	.	.	.	.	.	.	.	.	.	.
10712	FAM189B	10712	.	.	.	.	.	X	.	.	.	.	.	.	.	.	.	.	.	.	.	.
10067	SCAMP3	10067	.	.	.	.	.	X	.	.	.	.	.	.	.	.	.	.	.	.	.	.
9900	SV2A	9900	.	.	.	.	.	X	.	.	.	.	.	.	.	.	.	.	.	.	.	.
9741	LAPTM4A	9741	.	.	.	.	.	X	.	.	.	.	.	.	.	.	.	.	.	.	.	.
9673	SLC25A44	9673	.	.	.	.	.	X	.	.	.	.	.	.	.	.	.	.	.	.	.	.
8508	NIPSNAP1	8508	.	.	.	.	.	X	.	.	.	.	.	.	.	.	.	.	.	.	.	.
6542	SLC7A2	6542	.	.	.	.	.	X	.	.	.	.	.	.	.	.	.	.	.	.	.	.
6510	SLC1A5	6510	.	.	.	.	.	X	.	.	.	.	.	.	.	.	.	.	.	.	.	.
4238	MFAP3	4238	.	.	.	.	.	X	.	.	.	.	.	.	.	.	.	.	.	.	.	.
4059	BCAM	4059	.	.	.	.	.	X	.	.	.	.	.	.	.	.	.	.	.	.	.	.
2802	GOLGA3	2802	.	.	.	.	.	X	.	.	.	.	.	.	.	.	.	.	.	.	.	.
2631	NIPSNAP2	2631	.	.	.	.	.	X	.	.	.	.	.	.	.	.	.	.	.	.	.	.
1955	MEGF9	1955	.	.	.	.	.	X	.	.	.	.	.	.	.	.	.	.	.	.	.	.
951	CD37	951	.	.	.	.	.	X	.	.	.	.	.	.	.	.	.	.	.	.	.	.
1201	CLN3	1201	.	.	.	.	.	X	.	.	.	.	.	.	.	.	.	.	.	.	.	.
23299	BICD2	23299	.	.	.	.	.	X	.	.	.	.	.	.	.	.	.	.	X	.	.	.
977	CD151	977	.	.	.	.	.	X	.	.	.	.	.	.	.	.	.	.	X	.	.	.
2217	FCGRT	2217	.	.	.	.	.	X	.	.	.	.	.	.	.	.	.	.	X	.	.	.
4074	M6PR	4074	.	.	.	.	.	X	.	.	.	.	.	.	.	.	.	.	X	.	.	X
80727	TTYH3	80727	.	.	.	.	.	X	.	.	.	.	.	.	.	.	.	.	.	.	.	X
55707	NECAP2	55707	.	.	.	.	.	X	.	.	.	.	.	.	.	.	.	.	.	.	.	X
55317	AP5S1	55317	.	.	.	.	.	X	.	.	.	.	.	.	.	.	.	.	.	.	.	X
51271	UBAP1	51271	.	.	.	.	.	X	.	.	.	.	.	.	.	.	.	.	.	.	.	X
8675	STX16	8675	.	.	.	.	.	X	.	.	.	.	.	.	.	.	.	.	.	.	.	X
29107	NXT1	29107	.	.	.	.	.	X	.	.	.	.	.	.	.	.	.	.	.	.	.	X
2013	EMP2	2013	.	.	.	.	X	X	.	.	.	X	.	.	.	.	.	.	X	.	.	.
9456	HOMER1	9456	.	.	.	.	X	X	.	.	.	X	.	.	.	.	.	.	.	.	.	.
9170	LPAR2	9170	.	.	.	.	.	X	.	.	.	X	.	.	X	.	.	.	.	.	.	.
57181	SLC39A10	57181	.	.	.	.	.	X	.	.	.	X	.	.	.	.	.	.	.	.	.	.
2898	GRIK2	2898	.	.	.	.	.	X	.	.	.	X	X	.	.	.	.	.	.	X	.	X
153129	SLC38A9	153129	.	.	.	.	.	X	.	.	.	X	X	.	.	.	.	.	.	.	.	X
2059	EPS8	2059	.	.	.	.	.	X	X	.	.	X	.	X	.	.	.	.	.	.	.	X
143098	MPP7	143098	.	.	.	.	.	X	X	.	.	X	.	.	.	.	.	.	.	X	.	X
6397	SEC14L1	6397	.	.	.	.	.	X	.	.	.	.	X	.	.	.	.	.	.	.	.	.
9322	TRIP10	9322	.	.	.	.	.	X	.	.	.	.	X	.	X	.	.	.	.	.	.	.
9559	VPS26A	9559	.	.	.	.	.	X	.	.	.	.	.	.	X	.	.	.	.	.	.	X
56413	LTB4R2	56413	.	.	.	.	.	X	.	.	.	.	.	.	X	.	.	.	.	.	.	.
221035	REEP3	221035	.	.	.	.	.	X	.	.	.	.	.	.	X	.	.	.	.	.	.	.
54732	TMED9	54732	.	.	.	.	.	X	X	.	.	.	.	.	.	.	.	X	.	.	.	.
57171	DOLPP1	57171	.	.	.	.	.	X	.	.	.	.	.	.	.	.	.	X	.	.	.	.
54965	PIGX	54965	.	.	.	.	.	X	.	.	.	.	.	.	.	.	.	X	.	.	.	.
11070	TMEM115	11070	.	.	.	.	.	X	.	.	.	.	.	.	.	.	.	X	.	.	.	.
9986	RCE1	9986	.	.	.	.	.	X	.	.	.	.	.	.	.	.	.	X	.	.	.	.
6745	SSR1	6745	.	.	.	.	.	X	.	.	.	.	.	.	.	.	.	X	.	.	.	.
9526	MPDU1	9526	.	.	.	.	.	X	.	.	.	.	.	.	.	.	.	X	.	.	.	.
9804	TOMM20	9804	.	.	.	.	.	X	.	.	.	.	.	.	.	.	X	X	.	.	.	X
100188893	TOMM6	100188893	.	.	.	.	.	X	.	.	.	.	.	.	.	.	.	X	.	.	.	X
60559	SPCS3	60559	.	.	.	.	.	X	.	.	.	.	.	.	.	.	.	X	.	.	.	X
9868	TOMM70	9868	.	.	.	.	.	X	.	.	.	.	.	.	.	.	.	X	.	.	.	X
10652	YKT6	10652	.	.	.	.	.	X	.	.	.	.	.	.	.	.	.	X	.	.	.	X
51361	HOOK1	51361	.	.	.	.	X	X	.	.	.	.	.	.	.	.	.	.	.	.	X	X
2319	FLOT2	2319	.	.	.	.	X	X	.	.	.	.	.	.	.	.	.	.	.	X	.	X
164	AP1G1	164	.	.	.	.	X	X	.	.	X	.	.	.	.	.	.	.	.	.	.	X
1741	DLG3	1741	.	.	.	.	X	X	.	.	.	.	.	.	.	.	.	.	.	.	.	X
10791	VAMP5	10791	.	.	.	.	X	X	.	.	.	.	.	.	.	.	.	.	.	.	.	X
81502	HM13	81502	.	.	.	.	.	X	.	.	.	.	.	.	.	.	X	.	.	X	.	X
203547	VMA21	203547	.	.	.	.	.	X	.	.	.	.	.	.	.	.	X	.	.	.	.	X
3749	KCNC4	3749	.	.	.	.	.	X	.	.	.	.	.	.	.	.	X	.	.	.	.	X
170850	KCNG3	170850	.	.	.	.	.	X	.	.	.	.	.	.	.	.	X	.	.	.	.	X
4717	NDUFC1	4717	.	.	.	.	.	X	.	.	.	.	.	.	.	X	X	.	.	.	.	X
4698	NDUFA5	4698	.	.	.	.	.	X	.	.	.	.	.	.	.	X	X	.	.	.	.	X
4711	NDUFB5	4711	.	.	.	.	.	X	.	.	.	.	.	.	.	X	X	.	.	.	.	X
4683	NBN	4683	X	X	.	.	X	.	X	.	.	.	X	X	.	.	.	.	.	.	.	.
9100	USP10	9100	X	X	.	.	.	.	.	.	.	.	X	X	.	.	.	X	.	.	.	.
9908	G3BP2	9908	X	X	.	.	.	.	.	.	.	.	X	X	.	.	X	.	.	.	.	.
7003	TEAD1	7003	X	X	.	.	X	.	.	.	.	.	.	X	.	X	X	.	.	X	.	.
6659	SOX4	6659	X	X	.	.	X	.	.	.	.	X	.	X	X	.	.	.	.	X	.	.
3315	HSPB1	3315	X	X	.	.	.	.	.	.	.	.	X	X	X	.	.	.	.	X	.	.
23171	GPD1L	23171	X	X	.	.	.	.	.	.	.	.	X	.	.	X	.	.	.	X	.	.
3069	HDLBP	3069	X	X	.	.	.	.	.	.	.	.	.	.	.	X	.	.	.	.	.	.
1431	CS	1431	X	X	.	.	.	.	.	.	.	.	.	.	.	X	.	X	.	.	.	.
27430	MAT2B	27430	X	X	.	.	.	.	.	.	.	.	.	.	.	X	.	X	.	.	.	.
1241	LTB4R	1241	X	X	.	.	.	X	.	.	.	.	.	.	X	.	.	.	.	.	.	.
79026	AHNAK	79026	X	X	.	.	.	X	.	.	.	.	.	.	.	.	X	.	.	.	.	.
129787	TMEM18	129787	X	X	.	.	.	X	.	.	.	.	.	.	.	.	.	.	.	.	.	.
55652	SLC48A1	55652	X	X	.	.	.	X	.	.	.	.	.	.	.	.	.	.	.	.	.	.
6924	ELOA	6924	X	X	.	.	.	X	.	.	.	.	.	.	.	.	.	.	.	.	.	.
7112	TMPO	7112	X	X	.	.	.	X	.	.	.	.	.	.	.	.	.	.	.	.	.	.
7158	TP53BP1	7158	X	X	.	.	.	.	.	.	.	.	.	.	.	.	X	X	.	.	.	.
23451	SF3B1	23451	X	X	.	.	X	.	.	.	.	.	.	.	.	.	X	.	.	.	.	.
29777	ABT1	29777	X	X	.	.	X	.	.	.	.	.	.	.	.	.	X	.	.	.	.	.
135295	SRSF12	135295	X	X	.	.	.	.	.	.	.	.	.	.	.	.	X	.	.	.	.	.
80153	EDC3	80153	X	X	.	.	.	.	.	.	.	.	.	.	.	.	X	.	.	.	.	.
51631	LUC7L2	51631	X	X	.	.	.	.	.	.	.	.	.	.	.	.	X	.	.	.	.	.
3842	TNPO1	3842	X	X	.	.	.	.	.	.	.	.	.	.	.	.	X	.	.	.	.	.
4676	NAP1L4	4676	X	X	.	.	.	.	.	.	.	.	.	.	.	.	X	.	.	.	.	.
118460	EXOSC6	118460	X	X	.	.	X	.	.	.	.	.	.	.	.	.	.	X	.	.	.	.
51013	EXOSC1	51013	X	X	.	.	.	.	.	.	.	.	.	.	.	.	.	X	.	.	.	.
6613	SUMO2	6613	X	X	.	.	.	.	.	.	.	.	.	.	.	.	.	X	.	.	.	.
23193	GANAB	23193	X	X	.	.	.	.	.	.	.	.	.	.	.	.	.	X	.	.	.	.
4335	MNT	4335	X	X	.	.	X	.	.	.	.	.	.	.	.	.	.	.	.	X	.	.
6938	TCF12	6938	X	X	.	.	X	.	.	.	.	.	.	.	.	.	.	.	.	X	.	.
54108	CHRAC1	54108	X	X	.	.	.	.	.	.	.	.	.	.	.	.	.	.	.	X	.	.
23269	MGA	23269	X	X	.	.	.	.	.	.	.	.	.	.	.	.	.	.	.	X	.	.
8553	BHLHE40	8553	X	X	.	.	.	.	.	.	.	.	.	.	.	.	.	.	.	X	.	.
2553	GABPB1	2553	X	X	.	.	.	.	.	.	.	.	.	.	.	.	.	.	.	X	.	.
2957	GTF2A1	2957	X	X	.	.	.	.	.	.	.	.	.	.	.	.	.	.	.	X	.	.
285855	RPL7L1	285855	X	X	.	.	X	.	.	.	.	.	.	.	.	.	.	.	.	.	.	.
283078	MKX	283078	X	X	.	.	X	.	.	.	.	.	.	.	.	.	.	.	.	.	.	.
84726	PRRC2B	84726	X	X	.	.	X	.	.	.	.	.	.	.	.	.	.	.	.	.	.	.
79840	NHEJ1	79840	X	X	.	.	X	.	.	.	.	.	.	.	.	.	.	.	.	.	.	.
64651	CSRNP1	64651	X	X	.	.	X	.	.	.	.	.	.	.	.	.	.	.	.	.	.	.
56987	BBX	56987	X	X	.	.	X	.	.	.	.	.	.	.	.	.	.	.	.	.	.	.
55193	PBRM1	55193	X	X	.	.	X	.	.	.	.	.	.	.	.	.	.	.	.	.	.	.
51742	ARID4B	51742	X	X	.	.	X	.	.	.	.	.	.	.	.	.	.	.	.	.	.	.
27044	SND1	27044	X	X	.	.	X	.	.	.	.	.	.	.	.	.	.	.	.	.	.	.
23314	SATB2	23314	X	X	.	.	X	.	.	.	.	.	.	.	.	.	.	.	.	.	.	.
23215	PRRC2C	23215	X	X	.	.	X	.	.	.	.	.	.	.	.	.	.	.	.	.	.	.
23013	SPEN	23013	X	X	.	.	X	.	.	.	.	.	.	.	.	.	.	.	.	.	.	.
9480	ONECUT2	9480	X	X	.	.	X	.	.	.	.	.	.	.	.	.	.	.	.	.	.	.
8721	EDF1	8721	X	X	.	.	X	.	.	.	.	.	.	.	.	.	.	.	.	.	.	.
8204	NRIP1	8204	X	X	.	.	X	.	.	.	.	.	.	.	.	.	.	.	.	.	.	.
5814	PURB	5814	X	X	.	.	X	.	.	.	.	.	.	.	.	.	.	.	.	.	.	.
4857	NOVA1	4857	X	X	.	.	X	.	.	.	.	.	.	.	.	.	.	.	.	.	.	.
4784	NFIX	4784	X	X	.	.	X	.	.	.	.	.	.	.	.	.	.	.	.	.	.	.
4781	NFIB	4781	X	X	.	.	X	.	.	.	.	.	.	.	.	.	.	.	.	.	.	.
3226	HOXC10	3226	X	X	.	.	X	.	.	.	.	.	.	.	.	.	.	.	.	.	.	.
3212	HOXB2	3212	X	X	.	.	X	.	.	.	.	.	.	.	.	.	.	.	.	.	.	.
831	CAST	831	X	X	.	.	X	.	.	.	.	.	.	.	.	.	.	.	.	.	.	.
2355	FOSL2	2355	X	X	.	.	X	.	.	.	.	.	.	.	.	.	.	.	.	.	.	.
905	CCNT2	905	X	X	.	.	X	.	.	.	.	.	.	.	X	.	.	.	.	.	.	.
60436	TGIF2	60436	X	X	.	.	X	.	.	.	.	.	.	.	X	.	.	.	.	.	.	.
23367	LARP1	23367	X	X	.	.	.	.	.	.	.	.	.	X	.	.	.	.	.	.	.	.
64782	AEN	64782	X	X	.	.	.	.	.	.	.	.	.	X	.	.	.	.	.	.	.	.
64710	NUCKS1	64710	X	X	.	.	.	.	.	.	.	X	.	.	.	.	.	.	.	.	.	.
153222	CREBRF	153222	X	X	.	.	.	.	.	.	.	X	.	.	.	.	.	.	.	.	.	.
200014	CC2D1B	200014	X	X	.	.	.	.	.	.	.	.	.	.	.	.	.	.	.	.	.	.
125950	RAVER1	125950	X	X	.	.	.	.	.	.	.	.	.	.	.	.	.	.	.	.	.	.
124944	C17orf49	124944	X	X	.	.	.	.	.	.	.	.	.	.	.	.	.	.	.	.	.	.
113000	RPUSD1	113000	X	X	.	.	.	.	.	.	.	.	.	.	.	.	.	.	.	.	.	.
92856	IMP4	92856	X	X	.	.	.	.	.	.	.	.	.	.	.	.	.	.	.	.	.	.
84948	TIGD5	84948	X	X	.	.	.	.	.	.	.	.	.	.	.	.	.	.	.	.	.	.
84324	SARNP	84324	X	X	.	.	.	.	.	.	.	.	.	.	.	.	.	.	.	.	.	.
84263	HSDL2	84263	X	X	.	.	.	.	.	.	.	.	.	.	.	.	.	.	.	.	.	.
83448	PUS7L	83448	X	X	.	.	.	.	.	.	.	.	.	.	.	.	.	.	.	.	.	.
79159	NOL12	79159	X	X	.	.	.	.	.	.	.	.	.	.	.	.	.	.	.	.	.	.
64864	RFX7	64864	X	X	.	.	.	.	.	.	.	.	.	.	.	.	.	.	.	.	.	.
64859	NABP1	64859	X	X	.	.	.	.	.	.	.	.	.	.	.	.	.	.	.	.	.	.
58487	CREBZF	58487	X	X	.	.	.	.	.	.	.	.	.	.	.	.	.	.	.	.	.	.
57594	HOMEZ	57594	X	X	.	.	.	.	.	.	.	.	.	.	.	.	.	.	.	.	.	.
56061	UBFD1	56061	X	X	.	.	.	.	.	.	.	.	.	.	.	.	.	.	.	.	.	.
55749	CCAR1	55749	X	X	.	.	.	.	.	.	.	.	.	.	.	.	.	.	.	.	.	.
55147	RBM23	55147	X	X	.	.	.	.	.	.	.	.	.	.	.	.	.	.	.	.	.	.
55119	PRPF38B	55119	X	X	.	.	.	.	.	.	.	.	.	.	.	.	.	.	.	.	.	.
55094	GPATCH1	55094	X	X	.	.	.	.	.	.	.	.	.	.	.	.	.	.	.	.	.	.
55010	PARPBP	55010	X	X	.	.	.	.	.	.	.	.	.	.	.	.	.	.	.	.	.	.
54921	CHTF8	54921	X	X	.	.	.	.	.	.	.	.	.	.	.	.	.	.	.	.	.	.
54726	OTUD4	54726	X	X	.	.	.	.	.	.	.	.	.	.	.	.	.	.	.	.	.	.
51497	NELFCD	51497	X	X	.	.	.	.	.	.	.	.	.	.	.	.	.	.	.	.	.	.
28977	MRPL42	28977	X	X	.	.	.	.	.	.	.	.	.	.	.	.	.	.	.	.	.	.
26959	HBP1	26959	X	X	.	.	.	.	.	.	.	.	.	.	.	.	.	.	.	.	.	.
25940	FAM98A	25940	X	X	.	.	.	.	.	.	.	.	.	.	.	.	.	.	.	.	.	.
23277	CLUH	23277	X	X	.	.	.	.	.	.	.	.	.	.	.	.	.	.	.	.	.	.
23196	FAM120A	23196	X	X	.	.	.	.	.	.	.	.	.	.	.	.	.	.	.	.	.	.
23185	LARP4B	23185	X	X	.	.	.	.	.	.	.	.	.	.	.	.	.	.	.	.	.	.
23125	CAMTA2	23125	X	X	.	.	.	.	.	.	.	.	.	.	.	.	.	.	.	.	.	.
22889	KHDC4	22889	X	X	.	.	.	.	.	.	.	.	.	.	.	.	.	.	.	.	.	.
11157	LSM6	11157	X	X	.	.	.	.	.	.	.	.	.	.	.	.	.	.	.	.	.	.
11100	HNRNPUL1	11100	X	X	.	.	.	.	.	.	.	.	.	.	.	.	.	.	.	.	.	.
10438	C1D	10438	X	X	.	.	.	.	.	.	.	.	.	.	.	.	.	.	.	.	.	.
10436	EMG1	10436	X	X	.	.	.	.	.	.	.	.	.	.	.	.	.	.	.	.	.	.
10179	RBM7	10179	X	X	.	.	.	.	.	.	.	.	.	.	.	.	.	.	.	.	.	.
10147	SUGP2	10147	X	X	.	.	.	.	.	.	.	.	.	.	.	.	.	.	.	.	.	.
9689	BZW1	9689	X	X	.	.	.	.	.	.	.	.	.	.	.	.	.	.	.	.	.	.
9329	GTF3C4	9329	X	X	.	.	.	.	.	.	.	.	.	.	.	.	.	.	.	.	.	.
9295	SRSF11	9295	X	X	.	.	.	.	.	.	.	.	.	.	.	.	.	.	.	.	.	.
8939	FUBP3	8939	X	X	.	.	.	.	.	.	.	.	.	.	.	.	.	.	.	.	.	.
7978	MTERF1	7978	X	X	.	.	.	.	.	.	.	.	.	.	.	.	.	.	.	.	.	.
6627	SNRPA1	6627	X	X	.	.	.	.	.	.	.	.	.	.	.	.	.	.	.	.	.	.
5989	RFX1	5989	X	X	.	.	.	.	.	.	.	.	.	.	.	.	.	.	.	.	.	.
1478	CSTF2	1478	X	X	.	.	.	.	.	.	.	.	.	.	.	.	.	.	.	.	.	.
5339	PLEC	5339	X	X	.	.	.	.	.	.	.	.	.	.	.	.	.	.	.	.	.	.
3065	HDAC1	3065	X	X	.	.	X	.	.	.	.	.	X	.	X	.	X	.	X	.	.	.
8562	DENR	8562	X	X	.	.	.	.	.	.	.	.	.	.	.	.	X	.	X	.	.	.
23450	SF3B3	23450	X	X	.	.	.	.	.	.	.	.	.	.	.	.	X	.	X	.	.	.
8932	MBD2	8932	X	X	.	.	X	.	.	.	.	X	.	.	.	.	X	.	X	.	.	.
4149	MAX	4149	X	X	.	.	X	.	.	.	.	.	.	.	.	.	X	.	X	X	.	.
79618	HMBOX1	79618	X	X	.	.	.	.	X	.	.	.	.	.	.	.	.	.	X	.	.	.
6830	SUPT6H	6830	X	X	.	.	.	.	X	.	.	.	.	.	.	.	.	.	X	.	.	.
23381	SMG5	23381	X	X	.	.	.	.	X	.	.	.	.	.	.	.	.	.	X	.	.	.
132864	CPEB2	132864	X	X	.	.	.	.	.	.	.	.	.	.	.	.	.	.	X	.	.	.
51585	PCF11	51585	X	X	.	.	.	.	.	.	.	.	.	.	.	.	.	.	X	.	.	.
10473	HMGN4	10473	X	X	.	.	.	.	.	.	.	.	.	.	.	.	.	.	X	.	.	.
9887	SMG7	9887	X	X	.	.	.	.	.	.	.	.	.	.	.	.	.	.	X	.	.	.
9728	SECISBP2L	9728	X	X	.	.	.	.	.	.	.	.	.	.	.	.	.	.	X	.	.	.
7247	TSN	7247	X	X	.	.	.	.	.	.	.	.	.	.	.	.	.	.	X	.	.	.
3151	HMGN2	3151	X	X	.	.	.	.	.	.	.	.	.	.	.	.	.	.	X	.	.	.
6625	SNRNP70	6625	X	X	.	.	.	.	.	.	.	.	.	.	.	.	.	.	X	.	.	.
4779	NFE2L1	4779	X	X	.	.	X	X	.	.	.	.	.	.	.	.	.	.	X	.	.	.
3150	HMGN1	3150	X	X	.	.	X	.	.	.	.	.	.	.	.	.	.	.	X	.	.	.
8289	ARID1A	8289	X	X	.	.	X	.	.	.	.	.	.	.	.	.	.	.	X	.	.	.
3183	HNRNPC	3183	X	X	.	.	X	.	X	.	.	.	.	.	.	.	.	X	X	.	.	.
6731	SRP72	6731	X	X	.	.	.	.	.	.	.	.	.	.	.	.	.	X	X	.	.	.
7020	TFAP2A	7020	X	X	.	.	X	.	.	.	.	.	.	.	.	.	.	X	.	X	X	.
51082	POLR1D	51082	X	X	.	.	.	.	.	.	X	.	.	.	.	.	.	.	.	X	.	.
5094	PCBP2	5094	X	X	.	.	.	.	.	.	X	.	.	.	.	.	.	.	.	.	.	.
10623	POLR3C	10623	X	X	.	.	.	.	.	.	X	.	.	.	.	.	.	.	.	.	.	.
10533	ATG7	10533	X	X	.	.	X	.	X	.	X	.	.	.	.	.	.	.	.	X	.	.
2896	GRN	2896	X	X	.	.	X	.	X	.	X	.	.	.	.	.	.	.	.	.	.	.
5451	POU2F1	5451	X	X	.	.	X	.	.	.	X	.	.	.	.	.	.	.	.	.	.	.
4204	MECP2	4204	X	X	.	.	X	.	X	.	.	X	.	.	.	.	.	.	.	.	X	.
4780	NFE2L2	4780	X	X	.	.	X	.	X	.	.	.	X	.	.	.	.	.	.	.	X	.
11273	ATXN2L	11273	X	X	.	.	.	.	X	.	.	.	.	.	.	.	X	.	.	.	.	.
144108	SPTY2D1	144108	X	X	.	.	.	.	X	.	.	.	.	.	.	.	X	.	.	.	.	.
3159	HMGA1	3159	X	X	.	.	X	.	X	.	.	.	.	.	.	.	X	.	.	.	.	.
9733	SART3	9733	X	X	.	.	X	.	X	.	.	.	.	.	.	.	X	.	.	.	.	.
22985	ACIN1	22985	X	X	.	.	X	.	X	.	.	.	.	.	.	.	.	.	.	.	.	.
136319	MTPN	136319	X	X	.	.	X	.	X	.	.	.	.	.	.	.	.	.	.	.	.	.
3178	HNRNPA1	3178	X	X	.	.	.	.	X	.	.	.	.	.	X	.	.	.	.	.	.	.
55920	RCC2	55920	X	X	.	.	.	.	X	.	.	.	.	.	X	.	.	.	.	.	.	.
1982	EIF4G2	1982	X	X	.	.	.	.	X	.	X	.	.	.	.	.	.	.	.	.	.	.
100526737	RBM14-RBM4	100526737	X	X	.	.	.	.	X	.	.	.	.	.	.	.	.	.	.	.	.	.
57602	USP36	57602	X	X	.	.	.	.	X	.	.	.	.	.	.	.	.	.	.	.	.	.
55677	IWS1	55677	X	X	.	.	.	.	X	.	.	.	.	.	.	.	.	.	.	.	.	.
10432	RBM14	10432	X	X	.	.	.	.	X	.	.	.	.	.	.	.	.	.	.	.	.	.
9098	USP6	9098	X	X	.	.	.	.	X	.	.	.	.	.	.	.	.	.	.	.	.	.
9924	PAN2	9924	X	X	.	.	.	.	X	.	.	.	.	.	.	.	.	.	.	.	.	.
30001	ERO1A	30001	X	X	.	.	X	X	.	.	.	.	.	X	.	.	.	X	.	.	.	.
1717	DHCR7	1717	X	X	.	.	X	X	.	.	.	.	.	.	.	X	.	.	.	.	.	.
3992	FADS1	3992	.	X	.	.	X	X	.	.	.	.	.	.	.	X	.	.	.	.	.	.
4076	CAPRIN1	4076	X	X	.	.	X	X	X	.	.	.	.	.	.	.	.	.	.	.	.	.
23592	LEMD3	23592	X	X	.	.	X	X	.	.	.	.	.	.	.	.	.	.	.	.	.	.
961	CD47	961	.	.	.	.	.	X	X	.	X	.	.	.	.	.	.	.	.	.	.	.
23098	SARM1	23098	.	.	.	.	X	X	X	.	X	.	.	.	.	.	.	.	.	.	.	.
55754	TMEM30A	55754	.	.	.	.	X	X	X	.	X	.	.	.	.	.	.	.	.	.	.	.
23197	FAF2	23197	.	.	.	.	.	X	.	.	X	.	.	.	.	.	.	.	.	.	.	X
3454	IFNAR1	3454	.	.	.	.	.	X	.	.	X	.	.	X	.	.	.	.	.	.	.	.
5768	QSOX1	5768	.	.	.	.	.	X	.	.	X	.	.	.	.	.	.	.	.	.	.	.
84418	CYSTM1	84418	.	.	.	.	.	X	.	.	X	.	.	.	.	.	.	.	.	.	.	.
51195	RAPGEFL1	51195	.	.	.	.	X	.	.	.	.	.	.	X	.	.	.	.	.	.	.	.
51665	ASB1	51665	.	.	.	.	X	.	.	.	X	.	.	X	.	.	.	.	.	.	.	.
8453	CUL2	8453	.	.	.	.	.	.	.	.	X	.	.	X	.	.	.	.	X	.	.	.
9655	SOCS5	9655	.	.	.	.	.	.	.	.	X	.	X	X	.	.	.	.	.	.	.	.
9903	KLHL21	9903	.	.	.	.	.	.	.	.	X	.	.	.	.	.	.	.	.	.	X	.
137392	FAM92A	137392	.	.	.	.	.	.	.	.	.	.	.	.	.	.	.	.	.	.	X	.
136647	MPLKIP	136647	.	.	.	.	.	.	.	.	.	.	.	.	.	.	.	.	.	.	X	.
57701	NCKAP5L	57701	.	.	.	.	.	.	.	.	.	.	.	.	.	.	.	.	.	.	X	.
22936	ELL2	22936	.	.	.	.	.	.	.	.	.	.	.	.	.	.	.	.	.	.	X	.
55165	CEP55	55165	.	.	.	.	.	.	.	.	.	.	.	.	.	.	.	.	.	.	X	.
89953	KLC4	89953	.	.	.	.	.	.	.	.	X	.	.	.	X	.	.	.	.	.	.	.
3831	KLC1	3831	.	.	.	.	.	.	.	.	X	.	.	.	X	.	.	.	.	.	.	.
5529	PPP2R5E	5529	.	.	.	.	.	.	.	.	X	.	.	.	X	.	.	.	.	.	.	.
53339	BTBD1	53339	.	.	.	.	X	.	.	.	X	.	.	.	.	.	.	.	.	.	.	.
128178	EDARADD	128178	.	.	.	.	X	.	.	.	X	.	.	.	.	.	.	.	.	.	.	.
146330	FBXL16	146330	.	.	.	.	.	.	.	.	X	.	.	.	.	.	.	.	.	.	.	.
25852	ARMC8	25852	.	.	.	.	.	.	.	.	X	.	.	.	.	.	.	.	.	.	.	.
25840	METTL7A	25840	.	.	.	.	.	.	.	.	X	.	.	.	.	.	.	.	.	.	.	.
10068	IL18BP	10068	.	.	.	.	.	.	.	.	X	.	.	.	.	.	.	.	.	.	.	.
9870	AREL1	9870	.	.	.	.	.	.	.	.	X	.	.	.	.	.	.	.	.	.	.	.
8139	GAN	8139	.	.	.	.	.	.	.	.	X	.	.	.	.	.	.	.	.	.	.	.
9690	UBE3C	9690	.	.	.	.	.	.	.	.	X	.	.	.	.	.	.	.	.	.	.	.
10728	PTGES3	10728	.	.	.	.	X	.	.	.	.	.	.	.	.	X	X	.	.	.	.	.
29078	NDUFAF4	29078	.	.	.	.	.	.	.	.	.	.	.	.	.	X	X	.	.	.	.	.
10465	PPIH	10465	.	.	.	.	.	.	.	.	.	.	.	.	.	.	X	.	X	.	.	.
23510	KCTD2	23510	.	.	.	.	.	.	.	.	.	.	.	.	.	.	X	.	X	.	.	.
222658	KCTD20	222658	.	.	.	.	.	.	.	.	.	.	.	.	.	.	X	.	.	.	.	.
23312	DMXL2	23312	.	.	.	.	.	.	.	.	.	.	.	.	.	.	X	.	.	.	.	.
79833	GEMIN6	79833	.	.	.	.	.	.	.	.	.	.	.	.	.	.	X	.	.	.	.	.
9217	VAPB	9217	.	.	.	.	.	X	.	.	.	.	.	.	.	X	.	.	.	X	.	.
6723	SRM	6723	.	.	.	.	.	.	.	.	.	.	.	.	.	X	.	.	.	X	.	.
10755	GIPC1	10755	.	.	.	.	.	.	.	.	.	X	.	.	.	.	.	.	.	X	.	.
23468	CBX5	23468	.	.	.	.	.	.	.	.	.	.	.	.	.	.	.	.	.	X	.	.
26127	FGFR1OP2	26127	.	.	.	.	.	.	.	.	.	.	.	.	.	.	.	.	.	X	.	.
23054	NCOA6	23054	.	.	.	.	X	.	.	.	.	X	.	.	.	X	.	.	.	X	.	.
2730	GCLM	2730	.	.	.	.	X	.	.	.	.	.	.	.	.	X	.	.	.	X	.	.
10135	NAMPT	10135	.	.	.	.	X	.	.	.	.	.	.	.	.	X	.	.	.	X	.	.
84747	UNC119B	84747	.	.	.	.	X	.	.	.	.	.	.	.	.	.	.	.	.	.	.	.
84138	SLC7A6OS	84138	.	.	.	.	X	.	.	.	.	.	.	.	.	.	.	.	.	.	.	.
81606	LBH	81606	.	.	.	.	X	.	.	.	.	.	.	.	.	.	.	.	.	.	.	.
80314	EPC1	80314	.	.	.	.	X	.	.	.	.	.	.	.	.	.	.	.	.	.	.	.
64359	NXN	64359	.	.	.	.	X	.	.	.	.	.	.	.	.	.	.	.	.	.	.	.
29072	SETD2	29072	.	.	.	.	X	.	.	.	.	.	.	.	.	.	.	.	.	.	.	.
27125	AFF4	27125	.	.	.	.	X	.	.	.	.	.	.	.	.	.	.	.	.	.	.	.
25911	DPCD	25911	.	.	.	.	X	.	.	.	.	.	.	.	.	.	.	.	.	.	.	.
23641	LDOC1	23641	.	.	.	.	X	.	.	.	.	.	.	.	.	.	.	.	.	.	.	.
23532	PRAME	23532	.	.	.	.	X	.	.	.	.	.	.	.	.	.	.	.	.	.	.	.
23335	WDR7	23335	.	.	.	.	X	.	.	.	.	.	.	.	.	.	.	.	.	.	.	.
23184	MESD	23184	.	.	.	.	X	.	.	.	.	.	.	.	.	.	.	.	.	.	.	.
10129	FRY	10129	.	.	.	.	X	.	.	.	.	.	.	.	.	.	.	.	.	.	.	.
8407	TAGLN2	8407	.	.	.	.	X	.	.	.	.	.	.	.	.	.	.	.	.	.	.	.
7798	LUZP1	7798	.	.	.	.	X	.	.	.	.	.	.	.	.	.	.	.	.	.	.	.
6867	TACC1	6867	.	.	.	.	X	.	.	.	.	.	.	.	.	.	.	.	.	.	.	.
6602	SMARCD1	6602	.	.	.	.	X	.	.	.	.	.	.	.	.	.	.	.	.	.	.	.
4301	AFDN	4301	.	.	.	.	X	.	.	.	.	.	.	.	.	.	.	.	.	.	.	.
840	CASP7	840	.	.	.	.	X	.	.	.	.	.	.	.	.	.	.	.	.	.	.	.
1822	ATN1	1822	.	.	.	.	X	.	.	.	.	.	.	.	.	.	.	.	.	.	.	.
151987	PPP4R2	151987	.	.	.	.	X	.	.	.	.	.	.	.	.	.	.	.	.	.	X	.
64770	CCDC14	64770	.	.	.	.	X	.	.	.	.	.	.	.	.	.	.	.	.	.	X	.
994	CDC25B	994	.	.	.	.	X	.	.	.	.	.	.	.	.	.	.	.	.	.	X	.
4926	NUMA1	4926	.	.	.	.	X	.	.	.	.	.	.	.	.	.	.	.	.	.	X	.
5116	PCNT	5116	.	.	.	.	X	.	X	.	.	.	.	.	.	.	.	.	.	.	X	.
23271	CAMSAP2	23271	.	.	.	.	X	.	X	.	.	.	.	.	.	.	.	.	.	.	X	.
582	BBS1	582	.	.	.	.	X	X	.	.	.	.	.	.	.	.	.	.	.	.	X	.
585	BBS4	585	.	.	.	.	X	X	X	.	.	.	.	.	.	.	.	.	.	.	X	.
114990	VASN	114990	.	.	.	.	.	X	X	.	.	.	.	.	.	.	.	.	.	.	.	.
55254	TMEM39A	55254	.	.	.	.	.	X	X	.	.	.	.	.	.	.	.	.	.	.	.	.
950	SCARB2	950	.	.	.	.	.	X	X	.	.	.	.	.	.	.	.	.	.	.	.	.
25994	HIGD1A	25994	.	.	.	.	.	X	X	.	.	.	.	.	.	.	.	.	.	.	.	.
127018	LYPLAL1	127018	.	.	.	.	.	.	X	.	.	.	.	.	.	.	.	.	.	.	.	.
79735	TBC1D17	79735	.	.	.	.	.	.	X	.	.	.	.	.	.	.	.	.	.	.	.	.
51451	LCMT1	51451	.	.	.	.	.	.	X	.	.	.	.	.	.	.	.	.	.	.	.	.
29950	SERTAD1	29950	.	.	.	.	.	.	X	.	.	.	.	.	.	.	.	.	.	.	.	.
26060	APPL1	26060	.	.	.	.	.	.	X	.	.	.	.	.	.	.	.	.	.	.	.	.
23116	TOGARAM1	23116	.	.	.	.	.	.	X	.	.	.	.	.	.	.	.	.	.	.	.	.
26000	TBC1D10B	26000	.	.	.	.	.	.	X	.	.	.	.	.	.	.	.	.	.	.	.	.
1073	CFL2	1073	.	.	.	.	X	.	X	.	.	.	.	.	.	.	.	.	X	.	.	.
2764	GMFB	2764	.	.	.	.	X	.	X	.	.	.	.	.	.	.	.	.	X	.	.	.
1808	DPYSL2	1808	.	.	.	.	X	.	X	.	.	.	.	.	.	.	.	.	.	.	.	.
4131	MAP1B	4131	.	.	.	.	X	.	X	.	.	.	.	.	.	.	.	.	.	.	.	.
5310	PKD1	5310	.	.	.	.	X	X	X	.	.	.	.	X	.	.	.	.	.	.	.	.
3777	KCNK3	3777	.	.	.	.	X	X	X	.	.	.	.	.	.	.	.	.	.	X	.	.
80031	SEMA6D	80031	.	.	.	.	X	X	X	.	.	.	.	.	.	.	.	.	.	.	.	.
57669	EPB41L5	57669	.	.	.	.	X	X	X	.	.	.	.	.	.	.	.	.	.	.	.	.
51232	CRIM1	51232	.	.	.	.	X	X	X	.	.	.	.	.	.	.	.	.	.	.	.	.
4897	NRCAM	4897	.	.	.	.	X	X	X	.	.	.	.	.	.	.	.	.	.	.	.	.
5362	PLXNA2	5362	.	.	.	.	X	X	X	.	.	.	.	.	.	.	.	.	.	.	.	.
9817	KEAP1	9817	.	.	.	.	X	.	.	.	X	.	.	.	.	.	X	X	.	X	.	.
3977	LIFR	3977	.	.	.	.	X	X	.	.	X	.	.	.	.	.	.	.	.	X	.	.
3400	ID4	3400	.	.	.	.	X	.	.	.	.	.	.	.	.	.	.	.	.	X	.	.
5049	PAFAH1B2	5049	.	.	.	.	X	.	.	.	X	.	.	.	.	.	.	.	.	X	.	.
29927	SEC61A1	29927	.	.	.	.	X	X	.	.	X	.	.	.	.	.	.	X	X	.	.	.
7466	WFS1	7466	.	.	.	.	X	X	.	.	.	.	X	.	.	.	.	X	.	.	.	.
4061	LY6E	4061	.	.	.	.	X	X	.	.	.	.	.	.	.	.	.	X	.	.	.	.
81575	APOLD1	81575	.	.	.	.	X	X	.	.	.	.	.	.	.	.	.	.	.	.	.	.
65062	TMEM237	65062	.	.	.	.	X	X	.	.	.	.	.	.	.	.	.	.	.	.	.	.
54407	SLC38A2	54407	.	.	.	.	X	X	.	.	.	.	.	.	.	.	.	.	.	.	.	.
28982	FLVCR1	28982	.	.	.	.	X	X	.	.	.	.	.	.	.	.	.	.	.	.	.	.
23017	FAIM2	23017	.	.	.	.	X	X	.	.	.	.	.	.	.	.	.	.	.	.	.	.
11057	ABHD2	11057	.	.	.	.	X	X	.	.	.	.	.	.	.	.	.	.	.	.	.	.
9993	DGCR2	9993	.	.	.	.	X	X	.	.	.	.	.	.	.	.	.	.	.	.	.	.
9053	MAP7	9053	.	.	.	.	X	X	.	.	.	.	.	.	.	.	.	.	.	.	.	.
8763	CD164	8763	.	.	.	.	X	X	.	.	.	.	.	.	.	.	.	.	.	.	.	.
4358	MPV17	4358	.	.	.	.	X	X	.	.	.	.	.	.	.	.	.	.	.	.	.	.
7803	PTP4A1	7803	.	.	.	.	X	X	.	.	.	.	.	.	.	.	.	.	.	.	.	.
79823	CAMKMT	79823	.	.	.	.	.	.	.	.	.	.	.	.	X	.	.	X	.	.	.	.
125476	INO80C	125476	.	.	.	.	.	.	.	.	.	.	.	.	.	.	.	X	.	.	.	.
116138	KLHDC3	116138	.	.	.	.	.	.	.	.	.	.	.	.	.	.	.	X	.	.	.	.
8237	USP11	8237	.	.	.	.	.	.	.	.	.	.	.	.	.	.	.	X	.	.	.	.
6314	ATXN7	6314	.	.	.	.	.	.	.	.	.	.	.	.	.	.	.	X	.	.	.	.
6675	UAP1	6675	.	.	.	.	.	.	.	.	.	.	.	.	.	.	.	X	.	.	.	.
1121	CHM	1121	.	.	.	.	X	.	.	.	.	.	.	X	.	.	.	X	.	.	.	.
10735	STAG2	10735	.	.	.	.	X	.	.	.	.	.	.	.	.	.	.	X	.	.	.	.
9919	SEC16A	9919	.	.	.	.	X	X	.	.	.	.	.	.	.	.	X	X	.	.	.	.
6399	TRAPPC2	6399	.	.	.	.	X	.	.	.	.	.	.	.	.	.	X	X	.	.	.	.
2175	FANCA	2175	.	.	.	.	X	.	.	.	.	.	.	.	.	.	X	.	.	.	.	.
51053	GMNN	51053	.	.	.	.	X	.	.	.	.	.	.	.	.	.	X	.	.	.	.	.
51300	TIMMDC1	51300	.	.	.	.	.	X	.	.	.	.	.	.	.	X	X	.	.	.	.	.
79993	ELOVL7	79993	.	.	.	.	.	X	.	.	.	.	.	.	.	X	.	.	.	.	.	.
60481	ELOVL5	60481	.	.	.	.	.	X	.	.	.	.	.	.	.	X	.	.	.	.	.	.
29940	DSE	29940	.	.	.	.	.	X	.	.	.	.	.	.	.	X	.	.	.	.	.	.
23761	PISD	23761	.	.	.	.	.	X	.	.	.	.	.	.	.	X	.	.	.	.	.	.
9926	LPGAT1	9926	.	.	.	.	.	X	.	.	.	.	.	.	.	X	.	.	.	.	.	.
10327	AKR1A1	10327	.	.	.	.	.	X	.	.	.	.	.	.	.	X	.	.	.	.	.	.
2531	KDSR	2531	X	X	.	.	.	X	.	.	.	.	.	.	.	X	.	.	.	.	.	.
26031	OSBPL3	26031	X	.	.	.	.	X	.	.	.	.	.	.	.	X	.	.	.	.	.	.
114881	OSBPL7	114881	X	.	.	.	.	X	.	.	.	.	.	.	.	X	.	.	.	.	.	.
11010	GLIPR1	11010	.	.	.	.	.	X	.	.	X	.	.	.	.	X	.	.	.	.	.	.
51071	DERA	51071	.	.	.	.	.	.	.	.	X	.	.	.	.	X	.	.	.	.	.	.
23175	LPIN1	23175	.	.	.	.	X	X	X	.	.	.	.	.	.	X	.	.	.	.	.	.
375775	PNPLA7	375775	.	.	.	.	X	X	.	.	.	.	.	.	.	X	.	.	.	.	.	.
137964	GPAT4	137964	.	.	.	.	X	X	.	.	.	.	.	.	.	X	.	.	.	.	.	.
79143	MBOAT7	79143	.	.	.	.	X	X	.	.	.	.	.	.	.	X	.	.	.	.	.	.
55326	AGPAT5	55326	.	.	.	.	X	X	.	.	.	.	.	.	.	X	.	.	.	.	.	.
10908	PNPLA6	10908	.	.	.	.	X	X	.	.	.	.	.	.	.	X	.	.	.	.	.	.
9653	HS2ST1	9653	.	.	.	.	X	X	.	.	.	.	.	.	.	X	.	.	.	.	.	.
10682	EBP	10682	.	.	.	.	X	X	.	.	.	.	.	.	.	X	.	.	.	.	.	.
84836	ABHD14B	84836	.	.	.	.	.	.	.	.	.	.	.	.	.	X	.	.	.	.	.	.
84245	MRI1	84245	.	.	.	.	.	.	.	.	.	.	.	.	.	X	.	.	.	.	.	.
54498	SMOX	54498	.	.	.	.	.	.	.	.	.	.	.	.	.	X	.	.	.	.	.	.
1384	CRAT	1384	.	.	.	.	.	.	.	.	.	.	.	.	.	X	.	.	.	.	.	.
4947	OAZ2	4947	.	.	.	.	.	.	.	.	.	.	.	.	.	X	.	.	.	.	.	.
4060	LUM	4060	.	.	.	.	X	.	.	.	.	.	.	.	.	X	.	.	X	.	.	.
51586	MED15	51586	.	.	.	.	X	.	.	.	.	.	.	.	.	X	.	.	.	.	.	.
9793	CKAP5	9793	.	.	.	.	.	.	X	.	.	.	.	.	X	.	X	.	.	.	X	.
85378	TUBGCP6	85378	.	.	.	.	.	.	X	.	.	.	.	.	.	.	X	.	.	.	X	.
23354	HAUS5	23354	.	.	.	.	.	.	X	.	.	.	.	.	.	.	X	.	.	.	X	.
57606	SLAIN2	57606	.	.	.	.	.	.	X	.	.	.	.	.	.	.	X	.	.	.	X	.
8976	WASL	8976	.	.	.	.	X	.	X	.	X	.	.	.	X	X	X	.	.	.	.	.
55832	CAND1	55832	.	.	.	.	X	.	X	.	X	.	.	.	.	.	X	.	.	.	.	.
829	CAPZA1	829	.	.	.	.	.	.	X	.	X	.	.	.	.	.	X	.	.	.	.	.
51719	CAB39	51719	.	.	.	.	.	.	.	.	X	.	.	X	X	.	X	.	.	.	.	.
79019	CENPM	79019	.	.	.	.	.	.	.	.	.	.	.	.	X	.	X	.	.	.	.	.
23002	DAAM1	23002	.	.	.	.	.	.	.	.	.	.	.	.	X	.	.	.	.	.	.	.
