# Supplementary material for: Identification of Specific Circular RNA Expression Patterns and MicroRNA Interaction Networks in Mesial Temporal Lobe Epilepsy
Source: Front Genet. 2020 Sep 25;11:564301. doi: 10.3389/fgene.2020.564301 (PMC7546880; doi:10.3389/fgene.2020.564301)
Supplement: Supplementary File 1 — SetRank membership files showing to which GSEA terms each gene is attributed. (A) BNIP3l. (B) FBXL4. (C) HOMER1. (D) NMD3. (E) RPS6KC1. (F) TLL1. [file Data_Sheet_1.ZIP › File S1F.txt]

gene	hgnc_symbol	gene.1	GO.0003779	GO.0008092	GO.0006281	R.HSA.73894	GO.0007264	GO.0031058	GO.0045599	GO.0003009	GO.0010592	GO.0005488	GO.0005515	GO.0005634	GO.0044446	GO.0043231	GO.0043229	GO.0044424
54617	INO80	54617	X	X	X	X	.	.	.	.	.	X	X	X	X	X	X	X
2033	EP300	2033	.	.	X	X	.	X	.	.	.	X	X	X	X	X	X	X
7334	UBE2N	7334	.	.	X	X	.	X	.	.	.	X	X	X	X	X	X	X
55249	YY1AP1	55249	.	.	X	.	.	.	.	.	.	X	X	X	X	X	X	X
51659	GINS2	51659	.	.	X	.	.	.	.	.	.	X	X	X	X	X	X	X
23198	PSME4	23198	.	.	X	.	.	.	.	.	.	X	X	X	X	X	X	X
23049	SMG1	23049	.	.	X	.	.	.	.	.	.	X	X	X	X	X	X	X
4221	MEN1	4221	.	.	X	.	.	.	.	.	.	X	X	X	X	X	X	X
546	ATRX	546	.	.	X	.	.	.	.	.	.	X	X	X	X	X	X	X
1663	DDX11	1663	.	.	X	.	.	.	.	.	.	X	X	X	X	X	X	X
64708	COPS7B	64708	.	.	X	X	.	.	.	.	.	X	X	X	X	X	X	X
51548	SIRT6	51548	.	.	X	X	.	.	.	.	.	X	X	X	X	X	X	X
51138	COPS4	51138	.	.	X	X	.	.	.	.	.	X	X	X	X	X	X	X
25898	RCHY1	25898	.	.	X	X	.	.	.	.	.	X	X	X	X	X	X	X
10920	COPS8	10920	.	.	X	X	.	.	.	.	.	X	X	X	X	X	X	X
10445	MCRS1	10445	.	.	X	X	.	.	.	.	.	X	X	X	X	X	X	X
8451	CUL4A	8451	.	.	X	X	.	.	.	.	.	X	X	X	X	X	X	X
7874	USP7	7874	.	.	X	X	.	.	.	.	.	X	X	X	X	X	X	X
7468	NSD2	7468	.	.	X	X	.	.	.	.	.	X	X	X	X	X	X	X
5982	RFC2	5982	.	.	X	X	.	.	.	.	.	X	X	X	X	X	X	X
5887	RAD23B	5887	.	.	X	X	.	.	.	.	.	X	X	X	X	X	X	X
2965	GTF2H1	2965	.	.	X	X	.	.	.	.	.	X	X	X	X	X	X	X
5432	POLR2C	5432	.	.	X	X	.	.	.	.	.	X	X	X	X	X	X	X
2664	GDI1	2664	.	.	.	.	X	.	.	.	.	X	X	.	.	X	X	X
55288	RHOT1	55288	.	.	.	.	X	.	.	.	.	X	X	.	X	X	X	X
23647	ARFIP2	23647	.	.	.	.	X	.	.	.	.	X	X	.	X	X	X	X
10139	ARFRP1	10139	.	.	.	.	X	.	.	.	.	X	X	.	X	X	X	X
9367	RAB9A	9367	.	.	.	.	X	.	.	.	.	X	X	.	X	X	X	X
375	ARF1	375	.	.	.	.	X	.	.	.	.	X	X	.	X	X	X	X
6093	ROCK1	6093	.	.	.	.	X	.	.	.	.	X	X	.	X	X	X	X
55755	CDK5RAP2	55755	.	X	.	.	.	.	.	.	.	X	X	.	X	X	X	X
9217	VAPB	9217	.	X	.	.	.	.	.	.	.	X	X	.	X	X	X	X
2683	B4GALT1	2683	.	X	.	.	.	.	.	.	.	X	X	.	X	X	X	X
6844	VAMP2	6844	.	X	.	.	.	.	.	.	.	X	X	.	X	X	X	X
24139	EML2	24139	.	X	.	.	.	.	.	.	.	X	X	.	X	.	X	X
4134	MAP4	4134	.	X	.	.	.	.	.	.	.	X	X	.	X	.	X	X
23271	CAMSAP2	23271	.	X	.	.	.	.	.	.	.	X	X	.	X	.	X	X
261726	TIPRL	261726	.	.	.	.	.	.	.	.	.	X	X	.	.	X	X	X
219743	TYSND1	219743	.	.	.	.	.	.	.	.	.	X	X	.	.	X	X	X
84881	RPUSD4	84881	.	.	.	.	.	.	.	.	.	X	X	.	.	X	X	X
84272	YIPF4	84272	.	.	.	.	.	.	.	.	.	X	X	.	.	X	X	X
79680	RTL10	79680	.	.	.	.	.	.	.	.	.	X	X	.	.	X	X	X
54808	DYM	54808	.	.	.	.	.	.	.	.	.	X	X	.	.	X	X	X
23657	SLC7A11	23657	.	.	.	.	.	.	.	.	.	X	X	.	.	X	X	X
8739	HRK	8739	.	.	.	.	.	.	.	.	.	X	X	.	.	X	X	X
6397	SEC14L1	6397	.	.	.	.	.	.	.	.	.	X	X	.	.	X	X	X
2006	ELN	2006	.	.	.	.	.	.	.	.	.	X	X	.	.	X	X	X
3678	ITGA5	3678	.	.	.	.	.	.	.	.	.	X	X	.	.	X	X	X
90060	CCDC120	90060	.	.	.	.	.	.	.	.	.	X	X	.	.	.	X	X
55521	TRIM36	55521	.	.	.	.	.	.	.	.	.	X	X	.	.	.	X	X
50848	F11R	50848	.	.	.	.	.	.	.	.	.	X	X	.	.	.	X	X
22848	AAK1	22848	.	.	.	.	.	.	.	.	.	X	X	.	.	.	X	X
8030	CCDC6	8030	.	.	.	.	.	.	.	.	.	X	X	.	.	.	X	X
10818	FRS2	10818	.	.	.	.	.	.	.	.	.	X	X	.	.	.	X	X
113189	CHST14	113189	.	.	.	.	.	.	.	.	.	X	.	.	X	X	X	X
84706	GPT2	84706	.	.	.	.	.	.	.	.	.	X	.	.	X	X	X	X
56910	STARD7	56910	.	.	.	.	.	.	.	.	.	X	.	.	X	X	X	X
55750	AGK	55750	.	.	.	.	.	.	.	.	.	X	.	.	X	X	X	X
51360	MBTPS2	51360	.	.	.	.	.	.	.	.	.	X	.	.	X	X	X	X
23530	NNT	23530	.	.	.	.	.	.	.	.	.	X	.	.	X	X	X	X
23395	LARS2	23395	.	.	.	.	.	.	.	.	.	X	.	.	X	X	X	X
23203	PMPCA	23203	.	.	.	.	.	.	.	.	.	X	.	.	X	X	X	X
23193	GANAB	23193	.	.	.	.	.	.	.	.	.	X	.	.	X	X	X	X
22862	FNDC3A	22862	.	.	.	.	.	.	.	.	.	X	.	.	X	X	X	X
9489	PGS1	9489	.	.	.	.	.	.	.	.	.	X	.	.	X	X	X	X
5959	RDH5	5959	.	.	.	.	.	.	.	.	.	X	.	.	X	X	X	X
20	ABCA2	20	.	.	.	.	.	.	.	.	.	X	.	.	X	X	X	X
2820	GPD2	2820	.	.	.	.	.	.	.	.	.	X	.	.	X	X	X	X
112812	FDX2	112812	.	.	.	.	.	.	.	.	.	X	X	.	X	X	X	X
94103	ORMDL3	94103	.	.	.	.	.	.	.	.	.	X	X	.	X	X	X	X
85476	GFM1	85476	.	.	.	.	.	.	.	.	.	X	X	.	X	X	X	X
80777	CYB5B	80777	.	.	.	.	.	.	.	.	.	X	X	.	X	X	X	X
64689	GORASP1	64689	.	.	.	.	.	.	.	.	.	X	X	.	X	X	X	X
57107	PDSS2	57107	.	.	.	.	.	.	.	.	.	X	X	.	X	X	X	X
56922	MCCC1	56922	.	.	.	.	.	.	.	.	.	X	X	.	X	X	X	X
55697	VAC14	55697	.	.	.	.	.	.	.	.	.	X	X	.	X	X	X	X
55652	SLC48A1	55652	.	.	.	.	.	.	.	.	.	X	X	.	X	X	X	X
55454	CSGALNACT2	55454	.	.	.	.	.	.	.	.	.	X	X	.	X	X	X	X
55240	STEAP3	55240	.	.	.	.	.	.	.	.	.	X	X	.	X	X	X	X
55041	PLEKHB2	55041	.	.	.	.	.	.	.	.	.	X	X	.	X	X	X	X
54918	CMTM6	54918	.	.	.	.	.	.	.	.	.	X	X	.	X	X	X	X
51479	ANKFY1	51479	.	.	.	.	.	.	.	.	.	X	X	.	X	X	X	X
27069	GHITM	27069	.	.	.	.	.	.	.	.	.	X	X	.	X	X	X	X
25839	COG4	25839	.	.	.	.	.	.	.	.	.	X	X	.	X	X	X	X
23545	ATP6V0A2	23545	.	.	.	.	.	.	.	.	.	X	X	.	X	X	X	X
23344	ESYT1	23344	.	.	.	.	.	.	.	.	.	X	X	.	X	X	X	X
23197	FAF2	23197	.	.	.	.	.	.	.	.	.	X	X	.	X	X	X	X
23098	SARM1	23098	.	.	.	.	.	.	.	.	.	X	X	.	X	X	X	X
22937	SCAP	22937	.	.	.	.	.	.	.	.	.	X	X	.	X	X	X	X
11311	VPS45	11311	.	.	.	.	.	.	.	.	.	X	X	.	X	X	X	X
11161	ERG28	11161	.	.	.	.	.	.	.	.	.	X	X	.	X	X	X	X
10869	USP19	10869	.	.	.	.	.	.	.	.	.	X	X	.	X	X	X	X
10494	STK25	10494	.	.	.	.	.	.	.	.	.	X	X	.	X	X	X	X
9550	ATP6V1G1	9550	.	.	.	.	.	.	.	.	.	X	X	.	X	X	X	X
9135	RABEP1	9135	.	.	.	.	.	.	.	.	.	X	X	.	X	X	X	X
9110	MTMR4	9110	.	.	.	.	.	.	.	.	.	X	X	.	X	X	X	X
8729	GBF1	8729	.	.	.	.	.	.	.	.	.	X	X	.	X	X	X	X
7037	TFRC	7037	.	.	.	.	.	.	.	.	.	X	X	.	X	X	X	X
6785	ELOVL4	6785	.	.	.	.	.	.	.	.	.	X	X	.	X	X	X	X
6780	STAU1	6780	.	.	.	.	.	.	.	.	.	X	X	.	X	X	X	X
6687	SPG7	6687	.	.	.	.	.	.	.	.	.	X	X	.	X	X	X	X
6652	SORD	6652	.	.	.	.	.	.	.	.	.	X	X	.	X	X	X	X
6048	RNF5	6048	.	.	.	.	.	.	.	.	.	X	X	.	X	X	X	X
4833	NME4	4833	.	.	.	.	.	.	.	.	.	X	X	.	X	X	X	X
4043	LRPAP1	4043	.	.	.	.	.	.	.	.	.	X	X	.	X	X	X	X
3339	HSPG2	3339	.	.	.	.	.	.	.	.	.	X	X	.	X	X	X	X
3156	HMGCR	3156	.	.	.	.	.	.	.	.	.	X	X	.	X	X	X	X
3098	HK1	3098	.	.	.	.	.	.	.	.	.	X	X	.	X	X	X	X
1534	CYB561	1534	.	.	.	.	.	.	.	.	.	X	X	.	X	X	X	X
1509	CTSD	1509	.	.	.	.	.	.	.	.	.	X	X	.	X	X	X	X
1375	CPT1B	1375	.	.	.	.	.	.	.	.	.	X	X	.	X	X	X	X
950	SCARB2	950	.	.	.	.	.	.	.	.	.	X	X	.	X	X	X	X
1282	COL4A1	1282	.	.	.	.	.	.	.	.	.	X	X	.	X	X	X	X
51646	YPEL5	51646	.	.	.	.	.	.	.	.	.	X	.	.	X	.	X	X
9456	HOMER1	9456	.	.	.	.	.	.	.	X	.	X	X	.	X	.	X	X
286077	FAM83H	286077	.	.	.	.	.	.	.	.	.	X	X	.	X	.	X	X
84461	NEURL4	84461	.	.	.	.	.	.	.	.	.	X	X	.	X	.	X	X
79801	SHCBP1	79801	.	.	.	.	.	.	.	.	.	X	X	.	X	.	X	X
63898	SH2D4A	63898	.	.	.	.	.	.	.	.	.	X	X	.	X	.	X	X
57701	NCKAP5L	57701	.	.	.	.	.	.	.	.	.	X	X	.	X	.	X	X
51719	CAB39	51719	.	.	.	.	.	.	.	.	.	X	X	.	X	.	X	X
9644	SH3PXD2A	9644	.	.	.	.	.	.	.	.	.	X	X	.	X	.	X	X
7077	TIMP2	7077	.	.	.	.	.	.	.	.	.	X	X	.	X	.	X	X
5576	PRKAR2A	5576	.	.	.	.	.	.	.	.	.	X	X	.	X	.	X	X
1000	CDH2	1000	.	.	.	.	.	.	.	.	.	X	X	.	X	.	X	X
3685	ITGAV	3685	.	.	.	.	.	.	.	.	.	X	X	.	X	.	X	X
4644	MYO5A	4644	X	X	.	.	.	.	.	.	.	X	X	.	X	X	X	X
7533	YWHAH	7533	X	X	.	.	.	.	.	.	.	X	X	.	X	X	X	X
55742	PARVA	55742	X	X	.	.	.	.	.	.	.	X	X	X	.	X	X	X
399687	MYO18A	399687	X	X	.	.	.	.	.	.	.	X	X	X	X	X	X	X
26260	FBXO25	26260	X	X	.	.	.	.	.	.	.	X	X	X	X	X	X	X
4771	NF2	4771	X	X	.	.	.	.	.	.	.	X	X	X	X	X	X	X
4641	MYO1C	4641	X	X	.	.	.	.	.	.	.	X	X	X	X	X	X	X
4082	MARCKS	4082	X	X	.	.	.	.	.	.	.	X	X	X	X	X	X	X
2317	FLNB	2317	X	X	.	.	.	.	.	.	.	X	X	X	X	X	X	X
2314	FLII	2314	X	X	.	.	.	.	.	.	.	X	X	X	X	X	X	X
2037	EPB41L2	2037	X	X	.	.	.	.	.	.	.	X	X	X	X	X	X	X
81	ACTN4	81	X	X	.	.	.	.	.	.	.	X	X	X	X	X	X	X
1073	CFL2	1073	X	X	.	.	.	.	.	.	.	X	X	X	X	X	X	X
22933	SIRT2	22933	.	X	.	.	.	.	X	.	.	X	X	X	X	X	X	X
2624	GATA2	2624	.	.	.	.	.	.	X	.	.	X	X	X	X	X	X	X
171023	ASXL1	171023	.	.	.	.	.	.	X	.	.	X	X	X	X	X	X	X
221477	C6orf89	221477	.	.	.	.	.	X	.	.	.	X	X	X	X	X	X	X
4297	KMT2A	4297	.	.	.	.	.	X	.	.	.	X	X	X	X	X	X	X
29117	BRD7	29117	.	.	.	.	.	X	.	.	.	X	X	X	X	X	X	X
253461	ZBTB38	253461	.	.	.	.	.	.	.	.	.	X	X	X	X	X	X	X
204851	HIPK1	204851	.	.	.	.	.	.	.	.	.	X	X	X	X	X	X	X
201931	TMEM192	201931	.	.	.	.	.	.	.	.	.	X	X	X	X	X	X	X
200186	CRTC2	200186	.	.	.	.	.	.	.	.	.	X	X	X	X	X	X	X
167227	DCP2	167227	.	.	.	.	.	.	.	.	.	X	X	X	X	X	X	X
140890	SREK1	140890	.	.	.	.	.	.	.	.	.	X	X	X	X	X	X	X
112398	EGLN2	112398	.	.	.	.	.	.	.	.	.	X	X	X	X	X	X	X
93621	MRFAP1	93621	.	.	.	.	.	.	.	.	.	X	X	X	X	X	X	X
92335	STRADA	92335	.	.	.	.	.	.	.	.	.	X	X	X	X	X	X	X
91754	NEK9	91754	.	.	.	.	.	.	.	.	.	X	X	X	X	X	X	X
84132	USP42	84132	.	.	.	.	.	.	.	.	.	X	X	X	X	X	X	X
83931	STK40	83931	.	.	.	.	.	.	.	.	.	X	X	X	X	X	X	X
83637	ZMIZ2	83637	.	.	.	.	.	.	.	.	.	X	X	X	X	X	X	X
83442	SH3BGRL3	83442	.	.	.	.	.	.	.	.	.	X	X	X	X	X	X	X
80230	RUFY1	80230	.	.	.	.	.	.	.	.	.	X	X	X	X	X	X	X
79834	PEAK1	79834	.	.	.	.	.	.	.	.	.	X	X	X	X	X	X	X
79833	GEMIN6	79833	.	.	.	.	.	.	.	.	.	X	X	X	X	X	X	X
79733	E2F8	79733	.	.	.	.	.	.	.	.	.	X	X	X	X	X	X	X
79718	TBL1XR1	79718	.	.	.	.	.	.	.	.	.	X	X	X	X	X	X	X
79711	IPO4	79711	.	.	.	.	.	.	.	.	.	X	X	X	X	X	X	X
79027	ZNF655	79027	.	.	.	.	.	.	.	.	.	X	X	X	X	X	X	X
79026	AHNAK	79026	.	.	.	.	.	.	.	.	.	X	X	X	X	X	X	X
79005	SCNM1	79005	.	.	.	.	.	.	.	.	.	X	X	X	X	X	X	X
64083	GOLPH3	64083	.	.	.	.	.	.	.	.	.	X	X	X	X	X	X	X
63893	UBE2O	63893	.	.	.	.	.	.	.	.	.	X	X	X	X	X	X	X
57510	XPO5	57510	.	.	.	.	.	.	.	.	.	X	X	X	X	X	X	X
57325	KAT14	57325	.	.	.	.	.	.	.	.	.	X	X	X	X	X	X	X
57092	PCNP	57092	.	.	.	.	.	.	.	.	.	X	X	X	X	X	X	X
56919	DHX33	56919	.	.	.	.	.	.	.	.	.	X	X	X	X	X	X	X
56034	PDGFC	56034	.	.	.	.	.	.	.	.	.	X	X	X	X	X	X	X
55832	CAND1	55832	.	.	.	.	.	.	.	.	.	X	X	X	X	X	X	X
55604	CARMIL1	55604	.	.	.	.	.	.	.	.	.	X	X	X	X	X	X	X
55326	AGPAT5	55326	.	.	.	.	.	.	.	.	.	X	X	X	X	X	X	X
55308	DDX19A	55308	.	.	.	.	.	.	.	.	.	X	X	X	X	X	X	X
55198	APPL2	55198	.	.	.	.	.	.	.	.	.	X	X	X	X	X	X	X
54956	PARP16	54956	.	.	.	.	.	.	.	.	.	X	X	X	X	X	X	X
54927	CHCHD3	54927	.	.	.	.	.	.	.	.	.	X	X	X	X	X	X	X
54894	RNF43	54894	.	.	.	.	.	.	.	.	.	X	X	X	X	X	X	X
51773	RSF1	51773	.	.	.	.	.	.	.	.	.	X	X	X	X	X	X	X
51586	MED15	51586	.	.	.	.	.	.	.	.	.	X	X	X	X	X	X	X
51246	SHISA5	51246	.	.	.	.	.	.	.	.	.	X	X	X	X	X	X	X
51202	DDX47	51202	.	.	.	.	.	.	.	.	.	X	X	X	X	X	X	X
29855	UBN1	29855	.	.	.	.	.	.	.	.	.	X	X	X	X	X	X	X
29101	SSU72	29101	.	.	.	.	.	.	.	.	.	X	X	X	X	X	X	X
28996	HIPK2	28996	.	.	.	.	.	.	.	.	.	X	X	X	X	X	X	X
26509	MYOF	26509	.	.	.	.	.	.	.	.	.	X	X	X	X	X	X	X
26156	RSL1D1	26156	.	.	.	.	.	.	.	.	.	X	X	X	X	X	X	X
25764	HYPK	25764	.	.	.	.	.	.	.	.	.	X	X	X	X	X	X	X
23786	BCL2L13	23786	.	.	.	.	.	.	.	.	.	X	X	X	X	X	X	X
23641	LDOC1	23641	.	.	.	.	.	.	.	.	.	X	X	X	X	X	X	X
23481	PES1	23481	.	.	.	.	.	.	.	.	.	X	X	X	X	X	X	X
23476	BRD4	23476	.	.	.	.	.	.	.	.	.	X	X	X	X	X	X	X
23405	DICER1	23405	.	.	.	.	.	.	.	.	.	X	X	X	X	X	X	X
23396	PIP5K1C	23396	.	.	.	.	.	.	.	.	.	X	X	X	X	X	X	X
23367	LARP1	23367	.	.	.	.	.	.	.	.	.	X	X	X	X	X	X	X
23269	MGA	23269	.	.	.	.	.	.	.	.	.	X	X	X	X	X	X	X
23225	NUP210	23225	.	.	.	.	.	.	.	.	.	X	X	X	X	X	X	X
23190	UBXN4	23190	.	.	.	.	.	.	.	.	.	X	X	X	X	X	X	X
23039	XPO7	23039	.	.	.	.	.	.	.	.	.	X	X	X	X	X	X	X
23013	SPEN	23013	.	.	.	.	.	.	.	.	.	X	X	X	X	X	X	X
22794	CASC3	22794	.	.	.	.	.	.	.	.	.	X	X	X	X	X	X	X
11214	AKAP13	11214	.	.	.	.	.	.	.	.	.	X	X	X	X	X	X	X
11171	STRAP	11171	.	.	.	.	.	.	.	.	.	X	X	X	X	X	X	X
10951	CBX1	10951	.	.	.	.	.	.	.	.	.	X	X	X	X	X	X	X
10946	SF3A3	10946	.	.	.	.	.	.	.	.	.	X	X	X	X	X	X	X
10919	EHMT2	10919	.	.	.	.	.	.	.	.	.	X	X	X	X	X	X	X
10743	RAI1	10743	.	.	.	.	.	.	.	.	.	X	X	X	X	X	X	X
10735	STAG2	10735	.	.	.	.	.	.	.	.	.	X	X	X	X	X	X	X
10725	NFAT5	10725	.	.	.	.	.	.	.	.	.	X	X	X	X	X	X	X
10658	CELF1	10658	.	.	.	.	.	.	.	.	.	X	X	X	X	X	X	X
10642	IGF2BP1	10642	.	.	.	.	.	.	.	.	.	X	X	X	X	X	X	X
10614	HEXIM1	10614	.	.	.	.	.	.	.	.	.	X	X	X	X	X	X	X
10425	ARIH2	10425	.	.	.	.	.	.	.	.	.	X	X	X	X	X	X	X
10250	SRRM1	10250	.	.	.	.	.	.	.	.	.	X	X	X	X	X	X	X
10248	POP7	10248	.	.	.	.	.	.	.	.	.	X	X	X	X	X	X	X
10127	ZNF263	10127	.	.	.	.	.	.	.	.	.	X	X	X	X	X	X	X
10055	SAE1	10055	.	.	.	.	.	.	.	.	.	X	X	X	X	X	X	X
10016	PDCD6	10016	.	.	.	.	.	.	.	.	.	X	X	X	X	X	X	X
9972	NUP153	9972	.	.	.	.	.	.	.	.	.	X	X	X	X	X	X	X
9969	MED13	9969	.	.	.	.	.	.	.	.	.	X	X	X	X	X	X	X
9918	NCAPD2	9918	.	.	.	.	.	.	.	.	.	X	X	X	X	X	X	X
9917	FAM20B	9917	.	.	.	.	.	.	.	.	.	X	X	X	X	X	X	X
9887	SMG7	9887	.	.	.	.	.	.	.	.	.	X	X	X	X	X	X	X
9782		9782	.	.	.	.	.	.	.	.	.	X	X	X	X	X	X	X
9648	GCC2	9648	.	.	.	.	.	.	.	.	.	X	X	X	X	X	X	X
9575	CLOCK	9575	.	.	.	.	.	.	.	.	.	X	X	X	X	X	X	X
9477	MED20	9477	.	.	.	.	.	.	.	.	.	X	X	X	X	X	X	X
8904	CPNE1	8904	.	.	.	.	.	.	.	.	.	X	X	X	X	X	X	X
8661	EIF3A	8661	.	.	.	.	.	.	.	.	.	X	X	X	X	X	X	X
8566	PDXK	8566	.	.	.	.	.	.	.	.	.	X	X	X	X	X	X	X
8543	LMO4	8543	.	.	.	.	.	.	.	.	.	X	X	X	X	X	X	X
8520	HAT1	8520	.	.	.	.	.	.	.	.	.	X	X	X	X	X	X	X
8289	ARID1A	8289	.	.	.	.	.	.	.	.	.	X	X	X	X	X	X	X
8237	USP11	8237	.	.	.	.	.	.	.	.	.	X	X	X	X	X	X	X
8085	KMT2D	8085	.	.	.	.	.	.	.	.	.	X	X	X	X	X	X	X
7994	KAT6A	7994	.	.	.	.	.	.	.	.	.	X	X	X	X	X	X	X
7849	PAX8	7849	.	.	.	.	.	.	.	.	.	X	X	X	X	X	X	X
7572	ZNF24	7572	.	.	.	.	.	.	.	.	.	X	X	X	X	X	X	X
7551	ZNF3	7551	.	.	.	.	.	.	.	.	.	X	X	X	X	X	X	X
7385	UQCRC2	7385	.	.	.	.	.	.	.	.	.	X	X	X	X	X	X	X
7078	TIMP3	7078	.	.	.	.	.	.	.	.	.	X	X	X	X	X	X	X
6891	TAP2	6891	.	.	.	.	.	.	.	.	.	X	X	X	X	X	X	X
6867	TACC1	6867	.	.	.	.	.	.	.	.	.	X	X	X	X	X	X	X
6839	SUV39H1	6839	.	.	.	.	.	.	.	.	.	X	X	X	X	X	X	X
6827	SUPT4H1	6827	.	.	.	.	.	.	.	.	.	X	X	X	X	X	X	X
6790	AURKA	6790	.	.	.	.	.	.	.	.	.	X	X	X	X	X	X	X
6733	SRPK2	6733	.	.	.	.	.	.	.	.	.	X	X	X	X	X	X	X
6605	SMARCE1	6605	.	.	.	.	.	.	.	.	.	X	X	X	X	X	X	X
6602	SMARCD1	6602	.	.	.	.	.	.	.	.	.	X	X	X	X	X	X	X
6472	SHMT2	6472	.	.	.	.	.	.	.	.	.	X	X	X	X	X	X	X
6426	SRSF1	6426	.	.	.	.	.	.	.	.	.	X	X	X	X	X	X	X
6231	RPS26	6231	.	.	.	.	.	.	.	.	.	X	X	X	X	X	X	X
6217	RPS16	6217	.	.	.	.	.	.	.	.	.	X	X	X	X	X	X	X
6196	RPS6KA2	6196	.	.	.	.	.	.	.	.	.	X	X	X	X	X	X	X
5927	KDM5A	5927	.	.	.	.	.	.	.	.	.	X	X	X	X	X	X	X
5916	RARG	5916	.	.	.	.	.	.	.	.	.	X	X	X	X	X	X	X
5717	PSMD11	5717	.	.	.	.	.	.	.	.	.	X	X	X	X	X	X	X
5566	PRKACA	5566	.	.	.	.	.	.	.	.	.	X	X	X	X	X	X	X
5538	PPT1	5538	.	.	.	.	.	.	.	.	.	X	X	X	X	X	X	X
5451	POU2F1	5451	.	.	.	.	.	.	.	.	.	X	X	X	X	X	X	X
5335	PLCG1	5335	.	.	.	.	.	.	.	.	.	X	X	X	X	X	X	X
5315	PKM	5315	.	.	.	.	.	.	.	.	.	X	X	X	X	X	X	X
5064	PALM	5064	.	.	.	.	.	.	.	.	.	X	X	X	X	X	X	X
5037	PEBP1	5037	.	.	.	.	.	.	.	.	.	X	X	X	X	X	X	X
5001	ORC5	5001	.	.	.	.	.	.	.	.	.	X	X	X	X	X	X	X
4999	ORC2	4999	.	.	.	.	.	.	.	.	.	X	X	X	X	X	X	X
4891	SLC11A2	4891	.	.	.	.	.	.	.	.	.	X	X	X	X	X	X	X
4802	NFYC	4802	.	.	.	.	.	.	.	.	.	X	X	X	X	X	X	X
4779	NFE2L1	4779	.	.	.	.	.	.	.	.	.	X	X	X	X	X	X	X
4720	NDUFS2	4720	.	.	.	.	.	.	.	.	.	X	X	X	X	X	X	X
4660	PPP1R12B	4660	.	.	.	.	.	.	.	.	.	X	X	X	X	X	X	X
4288	MKI67	4288	.	.	.	.	.	.	.	.	.	X	X	X	X	X	X	X
4149	MAX	4149	.	.	.	.	.	.	.	.	.	X	X	X	X	X	X	X
4077	NBR1	4077	.	.	.	.	.	.	.	.	.	X	X	X	X	X	X	X
3842	TNPO1	3842	.	.	.	.	.	.	.	.	.	X	X	X	X	X	X	X
3611	ILK	3611	.	.	.	.	.	.	.	.	.	X	X	X	X	X	X	X
3329	HSPD1	3329	.	.	.	.	.	.	.	.	.	X	X	X	X	X	X	X
3181	HNRNPA2B1	3181	.	.	.	.	.	.	.	.	.	X	X	X	X	X	X	X
2908	NR3C1	2908	.	.	.	.	.	.	.	.	.	X	X	X	X	X	X	X
2821	GPI	2821	.	.	.	.	.	.	.	.	.	X	X	X	X	X	X	X
2805	GOT1	2805	.	.	.	.	.	.	.	.	.	X	X	X	X	X	X	X
2802	GOLGA3	2802	.	.	.	.	.	.	.	.	.	X	X	X	X	X	X	X
2736	GLI2	2736	.	.	.	.	.	.	.	.	.	X	X	X	X	X	X	X
2733	GLE1	2733	.	.	.	.	.	.	.	.	.	X	X	X	X	X	X	X
2260	FGFR1	2260	.	.	.	.	.	.	.	.	.	X	X	X	X	X	X	X
2130	EWSR1	2130	.	.	.	.	.	.	.	.	.	X	X	X	X	X	X	X
2064	ERBB2	2064	.	.	.	.	.	.	.	.	.	X	X	X	X	X	X	X
2022	ENG	2022	.	.	.	.	.	.	.	.	.	X	X	X	X	X	X	X
2005	ELK4	2005	.	.	.	.	.	.	.	.	.	X	X	X	X	X	X	X
1994	ELAVL1	1994	.	.	.	.	.	.	.	.	.	X	X	X	X	X	X	X
1719	DHFR	1719	.	.	.	.	.	.	.	.	.	X	X	X	X	X	X	X
1676	DFFA	1676	.	.	.	.	.	.	.	.	.	X	X	X	X	X	X	X
1601	DAB2	1601	.	.	.	.	.	.	.	.	.	X	X	X	X	X	X	X
1191	CLU	1191	.	.	.	.	.	.	.	.	.	X	X	X	X	X	X	X
1106	CHD2	1106	.	.	.	.	.	.	.	.	.	X	X	X	X	X	X	X
996	CDC27	996	.	.	.	.	.	.	.	.	.	X	X	X	X	X	X	X
864	RUNX3	864	.	.	.	.	.	.	.	.	.	X	X	X	X	X	X	X
501	ALDH7A1	501	.	.	.	.	.	.	.	.	.	X	X	X	X	X	X	X
104	ADARB1	104	.	.	.	.	.	.	.	.	.	X	X	X	X	X	X	X
31	ACACA	31	.	.	.	.	.	.	.	.	.	X	X	X	X	X	X	X
34	ACADM	34	.	.	.	.	.	.	.	.	.	X	X	X	X	X	X	X
85456	TNKS1BP1	85456	.	X	X	.	.	.	.	.	.	X	X	X	X	X	X	X
51203	NUSAP1	51203	.	X	.	.	.	.	.	.	.	X	X	X	X	X	X	X
10808	HSPH1	10808	.	X	.	.	.	.	.	.	.	X	X	X	X	X	X	X
9585	KIF20B	9585	.	X	.	.	.	.	.	.	.	X	X	X	X	X	X	X
9493	KIF23	9493	.	X	.	.	.	.	.	.	.	X	X	X	X	X	X	X
302	ANXA2	302	.	X	.	.	.	.	.	.	.	X	X	X	X	X	X	X
7013	TERF1	7013	.	X	.	.	.	.	.	.	.	X	X	X	X	X	X	X
11261	CHP1	11261	.	X	.	.	X	.	.	.	.	X	X	X	X	X	X	X
55684	RABL6	55684	.	.	.	.	X	.	.	.	.	X	X	X	X	X	X	X
10188	TNK2	10188	.	.	.	.	X	.	.	.	.	X	X	X	X	X	X	X
51495	HACD3	51495	.	.	.	.	X	.	.	.	.	X	X	X	X	X	X	X
10169	SERF2	10169	.	.	.	.	.	.	.	.	.	.	.	X	.	X	X	X
9220	TIAF1	9220	.	.	.	.	.	.	.	.	.	.	.	X	.	X	X	X
9819	TSC22D2	9819	.	.	.	.	.	.	.	.	.	.	.	X	.	X	X	X
124930	ANKRD13B	124930	.	.	.	.	.	.	.	.	.	.	.	.	.	X	X	X
3775	KCNK1	3775	.	.	.	.	.	.	.	.	.	.	.	.	.	X	X	X
23509	POFUT1	23509	.	.	.	.	.	.	.	.	.	.	.	.	.	X	X	X
253430	IPMK	253430	.	.	.	.	.	.	.	.	.	X	.	X	X	X	X	X
171568	POLR3H	171568	.	.	.	.	.	.	.	.	.	X	.	X	X	X	X	X
157506	RDH10	157506	.	.	.	.	.	.	.	.	.	X	.	X	X	X	X	X
147657	ZNF480	147657	.	.	.	.	.	.	.	.	.	X	.	X	X	X	X	X
140901	STK35	140901	.	.	.	.	.	.	.	.	.	X	.	X	X	X	X	X
114885	OSBPL11	114885	.	.	.	.	.	.	.	.	.	X	.	X	X	X	X	X
114049	BUD23	114049	.	.	.	.	.	.	.	.	.	X	.	X	X	X	X	X
112939	NACC1	112939	.	.	.	.	.	.	.	.	.	X	.	X	X	X	X	X
90459	ERI1	90459	.	.	.	.	.	.	.	.	.	X	.	X	X	X	X	X
81575	APOLD1	81575	.	.	.	.	.	.	.	.	.	X	.	X	X	X	X	X
60528	ELAC2	60528	.	.	.	.	.	.	.	.	.	X	.	X	X	X	X	X
57602	USP36	57602	.	.	.	.	.	.	.	.	.	X	.	X	X	X	X	X
56987	BBX	56987	.	.	.	.	.	.	.	.	.	X	.	X	X	X	X	X
55902	ACSS2	55902	.	.	.	.	.	.	.	.	.	X	.	X	X	X	X	X
55119	PRPF38B	55119	.	.	.	.	.	.	.	.	.	X	.	X	X	X	X	X
51780	KDM3B	51780	.	.	.	.	.	.	.	.	.	X	.	X	X	X	X	X
29803	REPIN1	29803	.	.	.	.	.	.	.	.	.	X	.	X	X	X	X	X
23175	LPIN1	23175	.	.	.	.	.	.	.	.	.	X	.	X	X	X	X	X
9842	PLEKHM1	9842	.	.	.	.	.	.	.	.	.	X	.	X	X	X	X	X
8653	DDX3Y	8653	.	.	.	.	.	.	.	.	.	X	.	X	X	X	X	X
7637	ZNF84	7637	.	.	.	.	.	.	.	.	.	X	.	X	X	X	X	X
4820	NKTR	4820	.	.	.	.	.	.	.	.	.	X	.	X	X	X	X	X
3992	FADS1	3992	.	.	.	.	.	.	.	.	.	X	.	X	X	X	X	X
3712	IVD	3712	.	.	.	.	.	.	.	.	.	X	.	X	X	X	X	X
3226	HOXC10	3226	.	.	.	.	.	.	.	.	.	X	.	X	X	X	X	X
2077	ERF	2077	.	.	.	.	.	.	.	.	.	X	.	X	X	X	X	X
1717	DHCR7	1717	.	.	.	.	.	.	.	.	.	X	.	X	X	X	X	X
1045	CDX2	1045	.	.	.	.	.	.	.	.	.	X	.	X	X	X	X	X
1059	CENPB	1059	.	.	.	.	.	.	.	.	.	X	.	X	X	X	X	X
285636	C5orf51	285636	.	.	.	.	.	.	.	.	.	.	.	X	X	X	X	X
84280	BTBD10	84280	.	.	.	.	.	.	.	.	.	.	.	X	X	X	X	X
83862	TMEM120A	83862	.	.	.	.	.	.	.	.	.	.	.	X	X	X	X	X
80018	NAA25	80018	.	.	.	.	.	.	.	.	.	.	.	X	X	X	X	X
79019	CENPM	79019	.	.	.	.	.	.	.	.	.	.	.	X	X	X	X	X
55573	CDV3	55573	.	.	.	.	.	.	.	.	.	.	.	X	X	X	X	X
54884	RETSAT	54884	.	.	.	.	.	.	.	.	.	.	.	X	X	X	X	X
54475	NLE1	54475	.	.	.	.	.	.	.	.	.	.	.	X	X	X	X	X
51155	JPT1	51155	.	.	.	.	.	.	.	.	.	.	.	X	X	X	X	X
29123	ANKRD11	29123	.	.	.	.	.	.	.	.	.	.	.	X	X	X	X	X
23389	MED13L	23389	.	.	.	.	.	.	.	.	.	.	.	X	X	X	X	X
10440	TIMM17A	10440	.	.	.	.	.	.	.	.	.	.	.	X	X	X	X	X
23358	USP24	23358	.	.	.	.	.	.	.	.	.	.	.	X	X	X	X	X
84243	ZDHHC18	84243	.	.	.	.	.	.	.	.	.	X	.	.	.	X	X	X
79877	DCAKD	79877	.	.	.	.	.	.	.	.	.	X	.	.	.	X	X	X
51559	NT5DC3	51559	.	.	.	.	.	.	.	.	.	X	.	.	.	X	X	X
9213	XPR1	9213	.	.	.	.	.	.	.	.	.	X	.	.	.	X	X	X
10654	PMVK	10654	.	.	.	.	.	.	.	.	.	X	.	.	.	X	X	X
246175	CNOT6L	246175	.	.	.	.	.	.	.	.	.	X	X	X	.	X	X	X
162967	ZNF320	162967	.	.	.	.	.	.	.	.	.	X	X	X	.	X	X	X
147687	ZNF417	147687	.	.	.	.	.	.	.	.	.	X	X	X	.	X	X	X
126070	ZNF440	126070	.	.	.	.	.	.	.	.	.	X	X	X	.	X	X	X
94039	ZNF101	94039	.	.	.	.	.	.	.	.	.	X	X	X	.	X	X	X
92595	ZNF764	92595	.	.	.	.	.	.	.	.	.	X	X	X	.	X	X	X
91661	ZNF765	91661	.	.	.	.	.	.	.	.	.	X	X	X	.	X	X	X
90589	ZNF625	90589	.	.	.	.	.	.	.	.	.	X	X	X	.	X	X	X
84914	ZNF587	84914	.	.	.	.	.	.	.	.	.	X	X	X	.	X	X	X
84527	ZNF559	84527	.	.	.	.	.	.	.	.	.	X	X	X	.	X	X	X
64795	RMND5A	64795	.	.	.	.	.	.	.	.	.	X	X	X	.	X	X	X
58487	CREBZF	58487	.	.	.	.	.	.	.	.	.	X	X	X	.	X	X	X
57645	POGK	57645	.	.	.	.	.	.	.	.	.	X	X	X	.	X	X	X
57335	ZNF286A	57335	.	.	.	.	.	.	.	.	.	X	X	X	.	X	X	X
56957	OTUD7B	56957	.	.	.	.	.	.	.	.	.	X	X	X	.	X	X	X
55769	ZNF83	55769	.	.	.	.	.	.	.	.	.	X	X	X	.	X	X	X
55768	NGLY1	55768	.	.	.	.	.	.	.	.	.	X	X	X	.	X	X	X
55156	ARMC1	55156	.	.	.	.	.	.	.	.	.	X	X	X	.	X	X	X
54165	DCUN1D1	54165	.	.	.	.	.	.	.	.	.	X	X	X	.	X	X	X
53944	CSNK1G1	53944	.	.	.	.	.	.	.	.	.	X	X	X	.	X	X	X
51441	YTHDF2	51441	.	.	.	.	.	.	.	.	.	X	X	X	.	X	X	X
29950	SERTAD1	29950	.	.	.	.	.	.	.	.	.	X	X	X	.	X	X	X
27300	ZNF544	27300	.	.	.	.	.	.	.	.	.	X	X	X	.	X	X	X
27148	STK36	27148	.	.	.	.	.	.	.	.	.	X	X	X	.	X	X	X
27044	SND1	27044	.	.	.	.	.	.	.	.	.	X	X	X	.	X	X	X
26278	SACS	26278	.	.	.	.	.	.	.	.	.	X	X	X	.	X	X	X
26263	FBXO22	26263	.	.	.	.	.	.	.	.	.	X	X	X	.	X	X	X
11142	PKIG	11142	.	.	.	.	.	.	.	.	.	X	X	X	.	X	X	X
10957	PNRC1	10957	.	.	.	.	.	.	.	.	.	X	X	X	.	X	X	X
10781	ZNF266	10781	.	.	.	.	.	.	.	.	.	X	X	X	.	X	X	X
9351	SLC9A3R2	9351	.	.	.	.	.	.	.	.	.	X	X	X	.	X	X	X
8717	TRADD	8717	.	.	.	.	.	.	.	.	.	X	X	X	.	X	X	X
8531	YBX3	8531	.	.	.	.	.	.	.	.	.	X	X	X	.	X	X	X
5373	PMM2	5373	.	.	.	.	.	.	.	.	.	X	X	X	.	X	X	X
4440	MSI1	4440	.	.	.	.	.	.	.	.	.	X	X	X	.	X	X	X
4026	LPP	4026	.	.	.	.	.	.	.	.	.	X	X	X	.	X	X	X
3985	LIMK2	3985	.	.	.	.	.	.	.	.	.	X	X	X	.	X	X	X
3707	ITPKB	3707	.	.	.	.	.	.	.	.	.	X	X	X	.	X	X	X
3069	HDLBP	3069	.	.	.	.	.	.	.	.	.	X	X	X	.	X	X	X
2107	ETF1	2107	.	.	.	.	.	.	.	.	.	X	X	X	.	X	X	X
677	ZFP36L1	677	.	.	.	.	.	.	.	.	.	X	X	X	.	X	X	X
490	ATP2B1	490	.	.	.	.	.	.	.	.	.	X	X	X	.	X	X	X
107	ADCY1	107	.	.	.	.	.	.	.	.	.	X	X	X	.	X	X	X
308	ANXA5	308	.	.	.	.	.	.	.	.	.	X	X	X	.	X	X	X
654254	ZNF732	654254	.	.	.	.	.	.	.	.	.	X	.	X	.	X	X	X
388558	ZNF808	388558	.	.	.	.	.	.	.	.	.	X	.	X	.	X	X	X
284443	ZNF493	284443	.	.	.	.	.	.	.	.	.	X	.	X	.	X	X	X
162239	ZFP1	162239	.	.	.	.	.	.	.	.	.	X	.	X	.	X	X	X
148213	ZNF681	148213	.	.	.	.	.	.	.	.	.	X	.	X	.	X	X	X
148156	ZNF558	148156	.	.	.	.	.	.	.	.	.	X	.	X	.	X	X	X
90333	ZNF468	90333	.	.	.	.	.	.	.	.	.	X	.	X	.	X	X	X
85416	ZIC5	85416	.	.	.	.	.	.	.	.	.	X	.	X	.	X	X	X
84503	ZNF527	84503	.	.	.	.	.	.	.	.	.	X	.	X	.	X	X	X
57209	ZNF248	57209	.	.	.	.	.	.	.	.	.	X	.	X	.	X	X	X
55762	ZNF701	55762	.	.	.	.	.	.	.	.	.	X	.	X	.	X	X	X
54811	ZNF562	54811	.	.	.	.	.	.	.	.	.	X	.	X	.	X	X	X
10209	EIF1	10209	.	.	.	.	.	.	.	.	.	X	.	X	.	X	X	X
9923	ZBTB40	9923	.	.	.	.	.	.	.	.	.	X	.	X	.	X	X	X
9552	SPAG7	9552	.	.	.	.	.	.	.	.	.	X	.	X	.	X	X	X
9534	ZNF254	9534	.	.	.	.	.	.	.	.	.	X	.	X	.	X	X	X
7701	ZNF142	7701	.	.	.	.	.	.	.	.	.	X	.	X	.	X	X	X
7769	ZNF226	7769	.	.	.	.	.	.	.	.	.	X	.	X	.	X	X	X
81552	VOPP1	81552	.	.	.	.	.	.	.	.	.	.	.	.	X	.	X	X
347734	SLC35B2	347734	.	.	.	.	.	.	.	.	.	.	.	.	X	X	X	X
283464	GXYLT1	283464	.	.	.	.	.	.	.	.	.	.	.	.	X	X	X	X
203547	VMA21	203547	.	.	.	.	.	.	.	.	.	.	.	.	X	X	X	X
123096	SLC25A29	123096	.	.	.	.	.	.	.	.	.	.	.	.	X	X	X	X
84971	ATG4D	84971	.	.	.	.	.	.	.	.	.	.	.	.	X	X	X	X
84134	TOMM40L	84134	.	.	.	.	.	.	.	.	.	.	.	.	X	X	X	X
64432	MRPS25	64432	.	.	.	.	.	.	.	.	.	.	.	.	X	X	X	X
55973	BCAP29	55973	.	.	.	.	.	.	.	.	.	.	.	.	X	X	X	X
51566	ARMCX3	51566	.	.	.	.	.	.	.	.	.	.	.	.	X	X	X	X
51449	PCYOX1	51449	.	.	.	.	.	.	.	.	.	.	.	.	X	X	X	X
30815	ST6GALNAC6	30815	.	.	.	.	.	.	.	.	.	.	.	.	X	X	X	X
11230	PRAF2	11230	.	.	.	.	.	.	.	.	.	.	.	.	X	X	X	X
10239	AP3S2	10239	.	.	.	.	.	.	.	.	.	.	.	.	X	X	X	X
9653	HS2ST1	9653	.	.	.	.	.	.	.	.	.	.	.	.	X	X	X	X
4249	MGAT5	4249	.	.	.	.	.	.	.	.	.	.	.	.	X	X	X	X
1603	DAD1	1603	.	.	.	.	.	.	.	.	.	.	.	.	X	X	X	X
1040	CDS1	1040	.	.	.	.	.	.	.	.	.	.	.	.	X	X	X	X
1303	COL12A1	1303	.	.	.	.	.	.	.	.	.	.	.	.	X	X	X	X
1317	SLC31A1	1317	.	.	.	.	.	.	.	.	.	.	.	.	.	.	X	X
9497	SLC4A7	9497	.	.	.	.	.	.	.	.	.	.	.	.	.	.	X	X
494143	CHAC2	494143	.	.	.	.	.	.	.	.	.	.	.	.	.	.	.	X
146330	FBXL16	146330	.	.	.	.	.	.	.	.	.	.	.	.	.	.	.	X
84908	FAM136A	84908	.	.	.	.	.	.	.	.	.	.	.	.	.	.	.	X
54859	ELP6	54859	.	.	.	.	.	.	.	.	.	.	.	.	.	.	.	X
4289	MKLN1	4289	.	.	.	.	.	.	.	.	.	.	.	.	.	.	.	X
51029	DESI2	51029	.	.	.	.	.	.	.	.	.	.	.	.	.	.	.	X
154043	CNKSR3	154043	.	.	.	.	.	.	.	.	.	X	X	.	.	.	.	X
85407	NKD1	85407	.	.	.	.	.	.	.	.	.	X	X	.	.	.	.	X
84961	FBXL20	84961	.	.	.	.	.	.	.	.	.	X	X	.	.	.	.	X
65125	WNK1	65125	.	.	.	.	.	.	.	.	.	X	X	.	.	.	.	X
63916	ELMO2	63916	.	.	.	.	.	.	.	.	.	X	X	.	.	.	.	X
55109	AGGF1	55109	.	.	.	.	.	.	.	.	.	X	X	.	.	.	.	X
55072	RNF31	55072	.	.	.	.	.	.	.	.	.	X	X	.	.	.	.	X
25940	FAM98A	25940	.	.	.	.	.	.	.	.	.	X	X	.	.	.	.	X
10606	PAICS	10606	.	.	.	.	.	.	.	.	.	X	X	.	.	.	.	X
9989	PPP4R1	9989	.	.	.	.	.	.	.	.	.	X	X	.	.	.	.	X
9728	SECISBP2L	9728	.	.	.	.	.	.	.	.	.	X	X	.	.	.	.	X
8503	PIK3R3	8503	.	.	.	.	.	.	.	.	.	X	X	.	.	.	.	X
7164	TPD52L1	7164	.	.	.	.	.	.	.	.	.	X	X	.	.	.	.	X
5573	PRKAR1A	5573	.	.	.	.	.	.	.	.	.	X	X	.	.	.	.	X
5529	PPP2R5E	5529	.	.	.	.	.	.	.	.	.	X	X	.	.	.	.	X
4548	MTR	4548	.	.	.	.	.	.	.	.	.	X	X	.	.	.	.	X
4192	MDK	4192	.	.	.	.	.	.	.	.	.	X	X	.	.	.	.	X
3675	ITGA3	3675	.	.	.	.	.	.	.	.	.	X	X	.	.	.	.	X
1975	EIF4B	1975	.	.	.	.	.	.	.	.	.	X	X	.	.	.	.	X
91	ACVR1B	91	.	.	.	.	.	.	.	.	.	X	X	.	.	.	.	X
1741	DLG3	1741	.	.	.	.	.	.	.	.	.	X	X	.	.	.	.	X
246243	RNASEH1	246243	.	.	.	.	.	.	.	.	.	X	.	.	.	.	.	X
90853	SPOCD1	90853	.	.	.	.	.	.	.	.	.	X	.	.	.	.	.	X
23014	FBXO21	23014	.	.	.	.	.	.	.	.	.	X	.	.	.	.	.	X
11152	WDR45	11152	.	.	.	.	.	.	.	.	.	X	.	.	.	.	.	X
4907	NT5E	4907	.	.	.	.	.	.	.	.	.	X	.	.	.	.	.	X
5306	PITPNA	5306	.	.	.	.	.	.	.	.	.	X	.	.	.	.	.	X
164832	LONRF2	164832	.	.	.	.	.	.	.	.	.	X	X	.	.	.	.	.
148932	MOB3C	148932	.	.	.	.	.	.	.	.	.	X	X	.	.	.	.	.
91653	BOC	91653	.	.	.	.	.	.	.	.	.	X	X	.	.	.	.	.
83606	GUCD1	83606	.	.	.	.	.	.	.	.	.	X	X	.	.	.	.	.
80742	PRR3	80742	.	.	.	.	.	.	.	.	.	X	X	.	.	.	.	.
54955	C1orf109	54955	.	.	.	.	.	.	.	.	.	X	X	.	.	.	.	.
54887	UHRF1BP1	54887	.	.	.	.	.	.	.	.	.	X	X	.	.	.	.	.
54438	GFOD1	54438	.	.	.	.	.	.	.	.	.	X	X	.	.	.	.	.
51307	FAM53C	51307	.	.	.	.	.	.	.	.	.	X	X	.	.	.	.	.
23215	PRRC2C	23215	.	.	.	.	.	.	.	.	.	X	X	.	.	.	.	.
5819	NECTIN2	5819	.	.	.	.	.	.	.	.	.	X	X	.	.	.	.	.
5634	PRPS2	5634	.	.	.	.	.	.	.	.	.	X	X	.	.	.	.	.
4240	MFGE8	4240	.	.	.	.	.	.	.	.	.	X	X	.	.	.	.	.
4054	LTBP3	4054	.	.	.	.	.	.	.	.	.	X	X	.	.	.	.	.
3570	IL6R	3570	.	.	.	.	.	.	.	.	.	X	X	.	.	.	.	.
3371	TNC	3371	.	.	.	.	.	.	.	.	.	X	X	.	.	.	.	.
1138	CHRNA5	1138	.	.	.	.	.	.	.	.	.	X	X	.	.	.	.	.
1611	DAP	1611	.	.	.	.	.	.	.	.	.	X	X	.	.	.	.	.
91612	CHURC1	91612	.	.	.	.	.	.	.	.	.	X	.	.	.	.	.	.
57643	ZSWIM5	57643	.	.	.	.	.	.	.	.	.	X	.	.	.	.	.	.
11068	CYB561D2	11068	.	.	.	.	.	.	.	.	.	X	.	.	.	.	.	.
10322	SMYD5	10322	.	.	.	.	.	.	.	.	.	X	.	.	.	.	.	.
9778	KIAA0232	9778	.	.	.	.	.	.	.	.	.	X	.	.	.	.	.	.
9813	EFCAB14	9813	.	.	.	.	.	.	.	.	.	X	.	.	.	.	.	.
10163	WASF2	10163	X	X	.	.	X	.	.	.	X	X	X	.	.	.	X	X
85464	SSH2	85464	X	X	.	.	.	.	.	.	.	X	X	.	.	.	X	X
23603	CORO1C	23603	X	X	.	.	.	.	.	.	.	X	X	.	.	.	X	X
10755	GIPC1	10755	X	X	.	.	.	.	.	.	.	X	X	.	.	.	X	X
5339	PLEC	5339	X	X	.	.	.	.	.	.	.	X	X	.	.	.	X	X
27	ABL2	27	X	X	.	.	.	.	.	.	.	X	X	.	.	.	X	X
2036	EPB41L1	2036	X	X	.	.	.	.	.	.	.	X	X	.	.	.	X	X
147179	WIPF2	147179	X	X	.	.	.	.	.	.	.	X	X	.	X	.	X	X
10611	PDLIM5	10611	X	X	.	.	.	.	.	.	.	X	X	.	X	.	X	X
10094	ARPC3	10094	X	X	.	.	.	.	.	.	.	X	X	.	X	.	X	X
9749	PHACTR2	9749	X	X	.	.	.	.	.	.	.	X	X	.	X	.	X	X
6337	SCNN1A	6337	X	X	.	.	.	.	.	.	.	X	X	.	X	.	X	X
7094	TLN1	7094	X	X	.	.	.	.	.	.	.	X	X	.	X	.	X	X
